# Supplementary material for: Crystal structure of 3-[2-(1,3-thia­zol-2-yl)diazen-1-yl]pyridine-2,6-di­amine monohydrate
Source: Acta Crystallogr E Crystallogr Commun. 2018 Mar 27;74(Pt 4):563–5. doi: 10.1107/S2056989018004693 (PMC5946990; doi:10.1107/S2056989018004693)
Supplement: Supplementary file 1 [file e-74-00563-sup1.cif]

##############################################################################
#                                                                            #
# This CIF contains the data in a paper accepted for publication in          #
# Acta Crystallographica Section E. It conforms to the requirements of       #
# Notes for Authors for Acta Crystallographica Section E, and has been       #
# peer reviewed under the auspices of the IUCr Commission on Journals.       #
#                                                                            #
# Full details of the Crystallographic Information File format               #
# are given in the paper "The Crystallographic Information File (CIF):       #
# a New Standard Archive File for Crystallography" by S. R. Hall, F. H.      #
# Allen and I. D. Brown [Acta Cryst. (1991), A47, 655-685].                  #
#                                                                            #
# The current version of the core CIF dictionary is obtainable from          #
# ftp://ftp.iucr.org/pub/cif_core.dic.                                       #
#                                                                            #
# Software is freely available for graphical display of the structure(s)     #
# in this CIF. For information consult the CIF software page                 #
# http://www.iucr.org/resources/cif/software.                                #
#                                                                            #
# This file may be used for bona fide research purposes within the           #
# scientific community so long as proper attribution is given to the journal # 
# article from which it was obtained.                                        #
#                                                                            #
##############################################################################
data_I
_database_code_depnum_ccdc_archive 'CCDC 1831600'
_audit_creation_method
;
Olex2 1.2
(compiled 2017.08.10 svn.r3461 for OlexSys, GUI svn.r5381)
;
_journal_date_recd_electronic     2018-02-13
_journal_date_accepted     2018-03-22
_journal_name_full     'Acta Crystallographica, Section E'
_journal_year     2018
_journal_volume     74
_journal_issue      4
_journal_page_first     563
_journal_page_last     565
_journal_paper_category     GO
_journal_paper_doi     10.1107/S2056989018004693
_journal_coeditor_code     WM5438
_publ_contact_author_name     'Dr. Ratanon Chotima'
_publ_contact_author_address
;Department of Chemistry
Faculty of Science
Naresuan University
Muang, Phitsanulok 65000
Thailand
;
_publ_contact_author_email     ratanonc@nu.ac.th
_publ_contact_author_fax     '+66 (0) 55 963 400'
_publ_contact_author_phone     '+66 (0) 55 963 440'
_publ_section_title
;
Crystal structure of 3-[2-(1,3-thiazol-2-yl)diazen-1-yl]pyridine-2,6-diamine
monohydrate
;
loop_
    _publ_author_name
    _publ_author_address
    'Ratanon Chotima'
;Department of Chemistry
Faculty of Science
Naresuan University
Muang, Phitsanulok 65000
Thailand
;
    'Bussaba Boonseng'
;Department of Chemistry
Faculty of Science
Naresuan University
Muang, Phitsanulok 65000
Thailand
;
    'Piyasaengthong , Akkharadet'
;Department of Chemistry
Faculty of Science
Kasetsart University
Chatuchak
Bangkok 10900
Thailand
;
    'Songsasen, Apisit'
;Department of Chemistry
Faculty of Science
Kasetsart University
Chatuchak
Bangkok 10900
Thailand
;
    'Chainok, Kittipong'
;Materials and Textile Technology
Faculty of Science and Technology
Thammasat University
Khlong Luang
Pathum Thani 12121
Thailand
;
_publ_section_synopsis
;
The organic molecule in the title hydrate shows an <i>E</i> configuration with
respect to the azo functionality.
;
_chemical_name_systematic
;
3-[2-(1,3-Thiazol-2-yl)diazen-1-yl]pyridine-2,6-diamine monohydrate
;
_chemical_name_common     ?
_chemical_formula_moiety     'C8 H8 N6 S, H2 O'
_chemical_formula_sum     'C8 H10 N6 O S'
_chemical_formula_iupac     'C8 H8 N6 S, H2 O'
_chemical_formula_weight     238.28
_chemical_melting_point     ?
_shelx_space_group_comment
;
The symmetry employed for this shelxl refinement is uniquely defined
by the following loop, which should always be used as a source of
symmetry information in preference to the above space-group names.
They are only intended as comments.
;
_space_group_crystal_system     monoclinic
_space_group_name_H-M_alt     'P 21/n'
_space_group_name_Hall     '-P 2yn'
loop_
    _space_group_symop_operation_xyz
    'x, y, z'
    '-x+1/2, y+1/2, -z+1/2'
    '-x, -y, -z'
    'x-1/2, -y-1/2, z-1/2'
_cell_length_a     3.7856(4)
_cell_length_b     28.393(3)
_cell_length_c     9.6324(9)
_cell_angle_alpha     90
_cell_angle_beta     93.824(3)
_cell_angle_gamma     90
_cell_volume     1033.02(17)
_cell_formula_units_Z     4
_cell_measurement_reflns_used     4156
_cell_measurement_theta_min     3.021
_cell_measurement_theta_max     26.622
_cell_measurement_temperature     296
_exptl_crystal_description     needle
_exptl_crystal_colour     'dark orange'
_exptl_crystal_size_max     0.28
_exptl_crystal_size_mid     0.08
_exptl_crystal_size_min     0.04
_exptl_crystal_density_diffrn     1.532
_exptl_crystal_density_meas     ?
_exptl_crystal_density_method     ?
_exptl_crystal_F_000     496
_exptl_absorpt_coefficient_mu     0.302
_exptl_absorpt_correction_type     multi-scan
_exptl_absorpt_process_details
;
(<i>SADABS</i>; Bruker, 2016)
;
_shelx_estimated_absorpt_T_min     0.920
_shelx_estimated_absorpt_T_max     0.988
_exptl_absorpt_correction_T_min     0.6443
_exptl_absorpt_correction_T_max     0.7454
_diffrn_ambient_temperature     296.0
_diffrn_radiation_type     MoK\a
_diffrn_radiation_wavelength     0.71073
_diffrn_radiation_monochromator     'graphiteDouble Bounce Multilayer Mirror'
_diffrn_measurement_device_type     'Bruker D8 QUEST CMOS'
_diffrn_measurement_device     'four-circle KAPPA diffractometer'
_diffrn_measurement_method     '\w and \f scans'
_diffrn_detector_area_resol_mean     10.5
_diffrn_reflns_number     11837
_diffrn_reflns_av_R_equivalents     0.0537
_diffrn_reflns_theta_min     3.568
_diffrn_reflns_theta_max     26.621
_diffrn_reflns_theta_full     25.242
_diffrn_measured_fraction_theta_max     0.972
_diffrn_measured_fraction_theta_full     0.972
_diffrn_reflns_limit_h_min     -4
_diffrn_reflns_limit_h_max     4
_diffrn_reflns_limit_k_min     -35
_diffrn_reflns_limit_k_max     35
_diffrn_reflns_limit_l_min     -12
_diffrn_reflns_limit_l_max     11
_diffrn_standards_number     0
_refine_special_details     ?
_reflns_number_total     2100
_reflns_number_gt     1670
_reflns_threshold_expression     'I > 2\s(I)'
_refine_ls_structure_factor_coef     Fsqd
_refine_ls_matrix_type     full
_refine_ls_R_factor_all     0.0822
_refine_ls_R_factor_gt     0.0607
_refine_ls_wR_factor_gt     0.1127
_refine_ls_wR_factor_ref     0.1212
_refine_ls_goodness_of_fit_ref     1.172
_refine_ls_restrained_S_all     1.170
_refine_ls_number_reflns     2100
_refine_ls_number_parameters     169
_refine_ls_number_restraints     6
_refine_ls_hydrogen_treatment     mixed
_refine_ls_weighting_scheme     calc
_refine_ls_weighting_details
              'w=1/[\s^2^(Fo^2^)+(0.0131P)^2^+1.7616P] where P=(Fo^2^+2Fc^2^)/3'
_atom_sites_solution_hydrogens     mixed
_atom_sites_solution_primary     dual
_atom_sites_solution_secondary     ?
_refine_ls_shift/su_max     0.000
_refine_ls_shift/su_mean     0.000
_refine_diff_density_max     0.327
_refine_diff_density_min     -0.261
_refine_ls_extinction_method     none
_refine_ls_extinction_coef     .
loop_
    _atom_type_symbol
    _atom_type_description
    _atom_type_scat_dispersion_real
    _atom_type_scat_dispersion_imag
    _atom_type_scat_source
    C C 0.0033 0.0016 'International Tables Vol C Tables 4.2.6.8 and 6.1.1.4'
    H H 0.0000 0.0000 'International Tables Vol C Tables 4.2.6.8 and 6.1.1.4'
    N N 0.0061 0.0033 'International Tables Vol C Tables 4.2.6.8 and 6.1.1.4'
    O O 0.0106 0.0060 'International Tables Vol C Tables 4.2.6.8 and 6.1.1.4'
    S S 0.1246 0.1234 'International Tables Vol C Tables 4.2.6.8 and 6.1.1.4'
_computing_data_collection
;
APEX3 (Bruker, 2016)
;
_computing_cell_refinement
;
SAINT (Bruker, 2016)
;
_computing_data_reduction
;
SAINT (Bruker, 2016)
;
_computing_structure_solution
;
SHELXT (Sheldrick, 2015a)
;
_computing_structure_refinement
;
SHELXL2014 (Sheldrick, 2015b)
;
_computing_molecular_graphics
;
<i>OLEX2</i> (Dolomanov <i>et al.</i>,  2009)
;
_computing_publication_material
;
<i>OLEX2</i> (Dolomanov <i>et al.</i>,  2009)
;
loop_
    _atom_site_type_symbol
    _atom_site_label
    _atom_site_fract_x
    _atom_site_fract_y
    _atom_site_fract_z
    _atom_site_U_iso_or_equiv
    _atom_site_adp_type
    _atom_site_calc_flag
    _atom_site_occupancy
    _atom_site_disorder_assembly
    _atom_site_disorder_group
    S S1 0.1445(2) 0.72666(3) 0.18385(9) 0.0377(2) Uani d 1 . .
    N N1 0.4021(8) 0.65791(9) 0.0492(3) 0.0356(6) Uani d 1 . .
    N N2 0.2953(7) 0.63596(9) 0.2749(3) 0.0317(6) Uani d 1 . .
    N N3 0.1805(7) 0.65155(9) 0.3905(3) 0.0310(6) Uani d 1 . .
    N N4 0.2611(7) 0.54434(8) 0.6116(3) 0.0299(6) Uani d 1 . .
    N N5 0.4246(8) 0.55257(10) 0.3899(3) 0.0379(7) Uani d 1 . .
    N N6 0.1041(9) 0.53404(10) 0.8343(3) 0.0437(8) Uani d 1 . .
    C C1 0.2378(10) 0.73517(12) 0.0133(4) 0.0415(8) Uani d 1 . .
    H H1 0.2022 0.7632 -0.0355 0.050 Uiso calc 1 . .
    C C2 0.3691(10) 0.69560(12) -0.0395(4) 0.0409(8) Uani d 1 . .
    H H2 0.4337 0.6939 -0.1308 0.049 Uiso calc 1 . .
    C C3 0.2931(8) 0.66920(10) 0.1706(3) 0.0303(7) Uani d 1 . .
    C C4 0.1707(8) 0.62052(10) 0.4978(3) 0.0284(7) Uani d 1 . .
    C C5 0.2873(8) 0.57206(10) 0.4993(3) 0.0279(7) Uani d 1 . .
    C C6 0.1248(8) 0.56226(10) 0.7246(3) 0.0306(7) Uani d 1 . .
    C C7 0.0081(9) 0.60975(11) 0.7330(3) 0.0342(7) Uani d 1 . .
    H H7 -0.0845 0.6212 0.8134 0.041 Uiso calc 1 . .
    C C8 0.0359(8) 0.63760(11) 0.6209(3) 0.0335(7) Uani d 1 . .
    H H8 -0.0357 0.6689 0.6250 0.040 Uiso calc 1 . .
    O O1 0.7912(8) 0.56959(9) 0.0910(3) 0.0489(7) Uani d 1 . .
    H H5A 0.471(9) 0.5698(10) 0.320(2) 0.040(10) Uiso d 1 . .
    H H5B 0.504(9) 0.5242(6) 0.397(4) 0.047(11) Uiso d 1 . .
    H H6A 0.166(10) 0.5050(5) 0.826(4) 0.058(12) Uiso d 1 . .
    H H6B 0.022(10) 0.5438(12) 0.910(2) 0.052(12) Uiso d 1 . .
    H H1A 0.647(12) 0.5905(15) 0.062(6) 0.11(2) Uiso d 1 . .
    H H1B 0.936(19) 0.584(3) 0.145(8) 0.23(5) Uiso d 1 . .
loop_
    _atom_site_aniso_label
    _atom_site_aniso_U_11
    _atom_site_aniso_U_22
    _atom_site_aniso_U_33
    _atom_site_aniso_U_12
    _atom_site_aniso_U_13
    _atom_site_aniso_U_23
    S1 0.0472(5) 0.0283(4) 0.0375(5) 0.0039(4) 0.0011(4) -0.0003(3)
    N1 0.0457(16) 0.0316(14) 0.0299(15) -0.0034(12) 0.0044(13) -0.0004(11)
    N2 0.0362(15) 0.0295(13) 0.0295(15) 0.0017(11) 0.0028(12) 0.0031(11)
    N3 0.0332(14) 0.0286(13) 0.0313(15) 0.0013(11) 0.0018(12) 0.0008(11)
    N4 0.0342(14) 0.0265(13) 0.0292(14) 0.0033(11) 0.0048(12) 0.0011(10)
    N5 0.0555(19) 0.0264(14) 0.0331(16) 0.0100(13) 0.0127(14) 0.0034(12)
    N6 0.064(2) 0.0359(16) 0.0331(17) 0.0112(15) 0.0151(15) 0.0028(13)
    C1 0.053(2) 0.0324(17) 0.037(2) -0.0067(15) -0.0083(17) 0.0076(14)
    C2 0.054(2) 0.0386(18) 0.0298(18) -0.0102(16) 0.0034(16) 0.0041(14)
    C3 0.0321(17) 0.0261(15) 0.0323(18) -0.0027(12) 0.0002(14) -0.0006(12)
    C4 0.0305(16) 0.0259(14) 0.0287(16) 0.0015(12) 0.0006(13) 0.0007(12)
    C5 0.0273(15) 0.0266(15) 0.0300(17) 0.0002(12) 0.0028(13) -0.0027(12)
    C6 0.0309(16) 0.0309(16) 0.0301(17) 0.0002(13) 0.0033(14) 0.0002(12)
    C7 0.0392(18) 0.0327(16) 0.0314(18) 0.0054(14) 0.0082(15) -0.0043(13)
    C8 0.0376(18) 0.0272(15) 0.0355(19) 0.0065(13) 0.0021(15) -0.0019(13)
    O1 0.0621(18) 0.0385(14) 0.0474(16) 0.0045(13) 0.0123(14) -0.0006(12)
_geom_special_details
;
 All esds (except the esd in the dihedral angle between two l.s. planes)
 are estimated using the full covariance matrix.  The cell esds are taken
 into account individually in the estimation of esds in distances, angles
 and torsion angles; correlations between esds in cell parameters are only
 used when they are defined by crystal symmetry.  An approximate (isotropic)
 treatment of cell esds is used for estimating esds involving l.s. planes.
;
loop_
    _geom_bond_atom_site_label_1
    _geom_bond_atom_site_label_2
    _geom_bond_site_symmetry_2
    _geom_bond_distance
    _geom_bond_publ_flag
    S1 C1 . 1.720(4) ?
    S1 C3 . 1.733(3) ?
    N1 C2 . 1.370(4) ?
    N1 C3 . 1.305(4) ?
    N2 N3 . 1.300(3) ?
    N2 C3 . 1.379(4) ?
    N3 C4 . 1.360(4) ?
    N4 C5 . 1.347(4) ?
    N4 C6 . 1.336(4) ?
    N5 C5 . 1.326(4) ?
    N5 H5A . 0.858(10) ?
    N5 H5B . 0.861(10) ?
    N6 C6 . 1.333(4) ?
    N6 H6A . 0.863(10) ?
    N6 H6B . 0.860(10) ?
    C1 H1 . 0.9300 ?
    C1 C2 . 1.342(5) ?
    C2 H2 . 0.9300 ?
    C4 C5 . 1.445(4) ?
    C4 C8 . 1.408(4) ?
    C6 C7 . 1.423(4) ?
    C7 H7 . 0.9300 ?
    C7 C8 . 1.348(4) ?
    C8 H8 . 0.9300 ?
    O1 H1A . 0.841(10) ?
    O1 H1B . 0.840(10) ?
loop_
    _geom_angle_atom_site_label_1
    _geom_angle_atom_site_label_2
    _geom_angle_atom_site_label_3
    _geom_angle_site_symmetry_1
    _geom_angle_site_symmetry_3
    _geom_angle
    _geom_angle_publ_flag
    C1 S1 C3 . . 88.47(16) ?
    C3 N1 C2 . . 110.2(3) ?
    N3 N2 C3 . . 113.9(2) ?
    N2 N3 C4 . . 117.2(2) ?
    C6 N4 C5 . . 119.0(2) ?
    C5 N5 H5A . . 120(2) ?
    C5 N5 H5B . . 119(2) ?
    H5A N5 H5B . . 121(3) ?
    C6 N6 H6A . . 118(3) ?
    C6 N6 H6B . . 122(3) ?
    H6A N6 H6B . . 120(4) ?
    S1 C1 H1 . . 124.8 ?
    C2 C1 S1 . . 110.4(3) ?
    C2 C1 H1 . . 124.8 ?
    N1 C2 H2 . . 122.0 ?
    C1 C2 N1 . . 116.0(3) ?
    C1 C2 H2 . . 122.0 ?
    N1 C3 S1 . . 114.9(2) ?
    N1 C3 N2 . . 119.9(3) ?
    N2 C3 S1 . . 125.2(2) ?
    N3 C4 C5 . . 126.9(3) ?
    N3 C4 C8 . . 116.5(3) ?
    C8 C4 C5 . . 116.5(3) ?
    N4 C5 C4 . . 121.7(3) ?
    N5 C5 N4 . . 116.6(3) ?
    N5 C5 C4 . . 121.7(3) ?
    N4 C6 C7 . . 123.0(3) ?
    N6 C6 N4 . . 117.6(3) ?
    N6 C6 C7 . . 119.3(3) ?
    C6 C7 H7 . . 121.0 ?
    C8 C7 C6 . . 118.0(3) ?
    C8 C7 H7 . . 121.0 ?
    C4 C8 H8 . . 119.2 ?
    C7 C8 C4 . . 121.6(3) ?
    C7 C8 H8 . . 119.2 ?
    H1A O1 H1B . . 104(7) ?
loop_
    _geom_torsion_atom_site_label_1
    _geom_torsion_atom_site_label_2
    _geom_torsion_atom_site_label_3
    _geom_torsion_atom_site_label_4
    _geom_torsion_site_symmetry_1
    _geom_torsion_site_symmetry_2
    _geom_torsion_site_symmetry_3
    _geom_torsion_site_symmetry_4
    _geom_torsion
    _geom_torsion_publ_flag
    S1 C1 C2 N1 . . . . -0.1(4) ?
    N2 N3 C4 C5 . . . . 2.5(5) ?
    N2 N3 C4 C8 . . . . -178.2(3) ?
    N3 N2 C3 S1 . . . . -1.5(4) ?
    N3 N2 C3 N1 . . . . -180.0(3) ?
    N3 C4 C5 N4 . . . . -179.3(3) ?
    N3 C4 C5 N5 . . . . 0.5(5) ?
    N3 C4 C8 C7 . . . . 178.8(3) ?
    N4 C6 C7 C8 . . . . 0.3(5) ?
    N6 C6 C7 C8 . . . . 179.3(3) ?
    C1 S1 C3 N1 . . . . 0.1(3) ?
    C1 S1 C3 N2 . . . . -178.5(3) ?
    C2 N1 C3 S1 . . . . -0.2(4) ?
    C2 N1 C3 N2 . . . . 178.4(3) ?
    C3 S1 C1 C2 . . . . 0.0(3) ?
    C3 N1 C2 C1 . . . . 0.2(5) ?
    C3 N2 N3 C4 . . . . 179.2(3) ?
    C5 N4 C6 N6 . . . . -179.6(3) ?
    C5 N4 C6 C7 . . . . -0.7(5) ?
    C5 C4 C8 C7 . . . . -1.8(5) ?
    C6 N4 C5 N5 . . . . 179.9(3) ?
    C6 N4 C5 C4 . . . . -0.3(4) ?
    C6 C7 C8 C4 . . . . 1.0(5) ?
    C8 C4 C5 N4 . . . . 1.4(4) ?
    C8 C4 C5 N5 . . . . -178.8(3) ?
loop_
    _geom_hbond_atom_site_label_D
    _geom_hbond_atom_site_label_H
    _geom_hbond_atom_site_label_A
    _geom_hbond_site_symmetry_A
    _geom_hbond_distance_DH
    _geom_hbond_distance_HA
    _geom_hbond_distance_DA
    _geom_hbond_angle_DHA
    C2 H2 S1 4_675 0.93 3.02 3.665(3) 128.1
    N5 H5A N2 . 0.859(10) 2.03(3) 2.645(4) 128(3)
    N5 H5A O1 . 0.859(10) 2.59(2) 3.314(4) 143(3)
    N5 H5B N4 3_666 0.861(10) 2.143(12) 2.998(4) 172(3)
    N6 H6A O1 3_666 0.863(10) 2.27(2) 3.048(4) 151(4)
    N6 H6B O1 1_456 0.860(10) 2.129(11) 2.988(4) 177(4)
    O1 H1A N1 . 0.841(10) 2.13(3) 2.923(4) 158(6)
    O1 H1B N2 1_655 0.840(10) 2.31(2) 3.143(4) 170(9)
_shelx_hkl_file
;
  -1   0   0    5.70    4.40
  -1   0   0   -2.40    3.20
  -1   0   0   -3.10    3.40
   1   0   0   12.40    4.20
   1   0   0   -4.00    3.40
   1   0   0   -4.50    3.30
   2   0   0 1726.43   56.19
   2   0   0 1714.83   56.09
   2   0   0 1751.42   56.19
  -2   0   0 1699.33   55.99
  -2   0   0 1679.03   55.09
  -2   0   0 1718.13   57.29
   3   0   0   -1.00   12.80
   3   0   0    1.20   11.90
  -3   0   0    2.10    2.30
  -3   0   0   -0.20   15.40
  -3   0   0    4.40   11.20
   3   0   0   -0.10    3.40
   4   0   0   17.60   22.70
  -4   0   0    7.20    4.30
  -4   0   0   16.50    4.20
  -4   0   0   16.50   29.70
   4   0   0   18.10    6.60
   1  -1   0  833.92   27.20
   1  -1   0  837.82   27.20
  -1  -1   0  779.12   27.10
  -1  -1   0  781.92   27.00
   1   1   0  926.11   27.70
  -1   1   0  928.21   27.90
   1   1   0  804.62   27.10
   1   1   0  774.92   27.10
  -1   1   0  793.02   27.10
  -1   1   0  820.42   27.20
   2  -1   0  269.17   14.50
  -2  -1   0  297.57   10.40
   2  -1   0  266.67   11.70
  -2  -1   0  288.17   13.60
   2  -1   0  277.97   14.80
   2   1   0  302.77   14.50
  -2   1   0  253.07   14.40
   2   1   0  316.97   14.20
  -2   1   0  270.87   16.80
   2   1   0  313.97   11.80
  -2   1   0  255.87   10.40
   3  -1   0    6.60    3.80
  -3  -1   0    8.60   15.70
  -3  -1   0   -1.60    2.30
   3  -1   0   -4.70   13.10
   3  -1   0    1.10   11.80
  -3  -1   0    6.60   11.10
  -3   1   0   10.50   16.20
  -3   1   0    0.80   11.40
   3   1   0    4.00    3.70
   3   1   0   11.50   13.20
   3   1   0    8.70   12.40
  -3   1   0    2.30    2.40
  -4  -1   0   19.70    4.50
  -4  -1   0   16.30    3.90
   4  -1   0   15.20    6.10
   4  -1   0   21.80   22.60
  -4   1   0    8.50    4.60
   4   1   0    8.30    6.30
   4   1   0   -0.10   22.60
  -4   1   0   18.60   32.80
  -4   1   0   17.40    4.10
  -2  -2   0   66.29    4.10
   2  -2   0   75.19    8.20
   2  -2   0   69.89    5.80
  -2  -2   0   81.49   10.40
   2  -2   0   77.49    7.70
   2   2   0   82.59    7.70
  -2   2   0   62.69    4.20
  -2   2   0   85.29    8.10
   2   2   0   78.79   10.40
  -2   2   0   82.09   10.80
   3  -2   0   29.90   12.20
  -3  -2   0   27.70    3.20
   3  -2   0   29.80    5.20
  -3  -2   0   29.20   10.80
   3  -2   0   38.30   13.60
  -3   2   0   31.80   16.00
   3   2   0   34.80    5.10
  -3   2   0   33.10   11.80
  -3   2   0   34.50    3.90
   3   2   0   26.00   13.30
   3   2   0   37.60   12.80
   4  -2   0   80.19   23.30
   4  -2   0   82.99   10.00
  -4   2   0   61.49    6.50
  -4   2   0   69.89   33.50
  -4   2   0   76.09    6.80
   4   2   0   78.09   22.60
   1  -3   0   49.70    4.70
  -1  -3   0   68.99    5.70
   1  -3   0   47.40    4.70
  -1  -3   0   49.60    4.40
  -1   3   0   50.99    4.70
  -1   3   0   64.29    7.70
   1   3   0   45.40    5.70
   2  -3   0  352.66   16.50
   2  -3   0  351.96   14.10
   2  -3   0  358.56   16.50
  -2  -3   0  356.16   15.50
  -2  -3   0  335.17   12.30
   2   3   0  350.36   15.70
  -2   3   0  353.76   16.50
  -2   3   0  354.06   18.90
   2   3   0  361.16   16.20
  -2   3   0  339.87   12.60
   3  -3   0   10.50   13.50
   3  -3   0   13.10   12.20
   3  -3   0    9.80    4.10
  -3  -3   0   12.80    2.30
  -3  -3   0   13.40   11.50
  -3   3   0   16.70   16.70
  -3   3   0   13.90    2.80
   3   3   0    5.10   11.90
  -3   3   0   12.70   11.70
   3   3   0   17.40   13.70
   4  -3   0   50.89   22.90
   4  -3   0   65.99    8.30
  -4   3   0   50.29   44.90
  -4   3   0   50.79    5.70
  -4   3   0   61.19    6.30
   4   3   0   63.99   22.60
   1  -4   0 1099.19   36.30
  -1  -4   0 1103.69   35.90
  -1  -4   0 1092.19   35.90
   1  -4   0 1115.49   36.20
   1  -4   0 1200.18   37.40
   1   4   0 1039.90   35.80
   1   4   0 1076.89   35.80
  -1   4   0 1132.29   37.10
  -1   4   0 1108.79   36.20
   2  -4   0   49.90    5.30
  -2  -4   0   47.00    6.90
  -2  -4   0   42.60    3.40
   2  -4   0   56.49    8.00
   2  -4   0   54.29    7.90
   2   4   0   52.69    7.50
   2   4   0   47.20    7.20
  -2   4   0   58.79   10.30
  -2   4   0   59.79    8.50
  -2   4   0   59.99    3.90
   3  -4   0    5.70   12.70
   3  -4   0   -5.80   13.50
   3  -4   0    1.70    4.00
  -3  -4   0    4.50   11.00
  -3  -4   0    1.70    2.30
   3   4   0   12.00   13.20
  -3   4   0    5.70    2.90
  -3   4   0    8.80   12.20
   3   4   0   -6.90   11.80
  -3   4   0    5.20   17.70
  -4  -4   0   75.89    6.60
   4  -4   0   76.39   10.30
   4  -4   0   76.29   24.20
   4   4   0   87.29   23.80
  -4   4   0   70.39    7.40
  -4   4   0   62.79    7.30
   0  -5   0    2.10    2.50
   0   5   0    4.30    2.60
  -1  -5   0  293.37   11.90
   1  -5   0  307.17   12.80
   1  -5   0  284.67   13.50
   1  -5   0  304.77   12.80
  -1   5   0  314.67   12.60
  -1   5   0  324.57   13.90
   1   5   0  316.07   11.90
   1   5   0  301.37   11.90
   2  -5   0  520.65   19.60
   2  -5   0  539.15   21.60
  -2  -5   0  487.25   17.60
  -2  -5   0  526.15   20.20
   2  -5   0  503.35   21.20
  -2   5   0  545.45   21.60
  -2   5   0  514.05   23.50
   2   5   0  534.05   20.50
   2   5   0  493.25   20.20
  -2   5   0  540.55   18.20
  -3  -5   0   53.69    9.90
   3  -5   0   47.90    6.80
   3  -5   0   81.49   13.50
   3  -5   0   66.89   14.20
  -3  -5   0   65.19    4.50
  -3   5   0   62.99    5.30
  -3   5   0   65.09   18.10
  -3   5   0   85.69   13.70
   3   5   0   75.59   15.00
   3   5   0   65.49   12.80
   4  -5   0    0.90   23.40
   4  -5   0   11.90    6.50
  -4   5   0    6.60    4.90
   4   5   0   -0.30   22.50
  -4   5   0    6.50    4.20
   0  -6   0 1076.69   36.00
   0  -6   0 1155.68   36.10
   0   6   0 1117.69   36.10
  -1  -6   0 1352.26   44.20
   1  -6   0 1407.76   44.90
   1  -6   0 1362.06   44.80
   1  -6   0 1409.76   45.10
  -1   6   0 1414.46   45.60
   1   6   0 1337.37   44.20
   1   6   0 1346.87   44.30
  -1   6   0 1294.27   44.70
  -1   6   0 1412.86   44.80
   2  -6   0  159.88    8.50
   2  -6   0  166.08   13.80
  -2  -6   0  162.78   11.60
   2  -6   0  158.18   13.50
  -2  -6   0  138.39    6.50
  -2   6   0  154.38   16.30
   2   6   0  156.28   12.10
   2   6   0  160.48   12.10
  -2   6   0  164.48   14.10
  -2   6   0  154.98    6.80
   3  -6   0  112.99   15.40
   3  -6   0  112.89    8.50
   3  -6   0  104.29   14.20
  -3  -6   0  113.09   10.30
  -3   6   0  131.59   14.70
  -3   6   0  106.29   20.10
   3   6   0  114.99   14.90
  -3   6   0   94.89    6.50
   3   6   0  111.09   13.00
   4  -6   0    1.60    6.60
   4  -6   0   -5.80   22.70
  -4   6   0   -0.10    9.60
  -4   6   0   -2.20    4.20
   4   6   0   -1.40   24.40
   0  -7   0    3.40    3.70
   0  -7   0    3.70    3.50
   0   7   0    0.00    3.70
   1  -7   0   12.40    5.70
   1  -7   0   12.90    5.40
  -1  -7   0   10.90    4.60
   1  -7   0    9.20    3.40
  -1   7   0    6.10    5.20
  -1   7   0   15.70    6.60
   1   7   0   11.40    4.60
  -1   7   0   10.30    5.30
   1   7   0   10.00    4.70
  -2  -7   0  686.63   24.70
   2  -7   0  666.83   24.50
   2  -7   0  679.63   26.20
   2  -7   0  654.63   25.60
   2   7   0  652.93   24.90
  -2   7   0  655.13   23.00
  -2   7   0  689.33   28.60
   2   7   0  678.33   25.10
   3  -7   0  239.68   24.00
   3  -7   0  256.27   22.70
  -3  -7   0  245.68    9.90
   3  -7   0  230.88   12.50
   3   7   0  266.37   22.10
  -3   7   0  211.28   29.70
  -3   7   0  235.28   21.30
  -3   7   0  248.58   10.50
   3   7   0  259.17   22.10
   4  -7   0   20.00   24.80
   4  -7   0   21.60    7.50
  -4   7   0    8.30   20.70
  -4   7   0   12.90    4.70
   4   7   0    5.20   24.50
   0  -8   0  355.16   14.20
   0   8   0  363.06   14.20
   0   8   0  381.46   13.90
  -1  -8   0  793.92   26.50
   1  -8   0  799.92   27.40
   1  -8   0  812.02   27.40
   1  -8   0  782.92   26.80
  -1   8   0  817.02   28.20
  -1   8   0  770.52   27.10
  -1   8   0  692.63   26.20
   1   8   0  767.52   26.60
  -2  -8   0   79.59    8.60
   2  -8   0   70.49    6.40
   2  -8   0   79.19   10.30
   2  -8   0   73.59    9.40
   2   8   0   79.29    8.90
  -2   8   0   77.69    4.80
   2   8   0   87.49    8.80
  -2   8   0   82.89   12.60
   3  -8   0    7.70    4.70
   3  -8   0    4.70   14.10
  -3  -8   0    9.20    2.80
   3  -8   0    2.90   15.10
   3   8   0   11.60   14.70
  -3   8   0    4.90   13.50
  -3   8   0    5.30    2.90
   3   8   0    5.40   13.10
  -3   8   0   -0.40   20.00
   4  -8   0    8.60   24.80
   4  -8   0    9.10    6.90
  -4   8   0    2.90    5.10
   4   8   0    6.60   27.00
  -4   8   0   10.80   22.10
   0  -9   0    6.30    4.90
   0   9   0    8.60    4.70
   0   9   0   13.30    4.90
   1  -9   0 2452.25   77.79
   1  -9   0 2449.16   77.69
  -1  -9   0 2405.06   77.09
   1  -9   0 2345.77   77.79
  -1   9   0 2401.36   77.59
  -1   9   0 2382.96   76.99
  -1   9   0 2361.36   78.19
   1   9   0 2453.75   77.19
   2  -9   0  615.54   23.10
  -2  -9   0  611.44   23.70
   2  -9   0  643.44   26.10
   2  -9   0  606.34   25.10
  -2   9   0  619.44   28.40
   2   9   0  639.44   24.40
   2   9   0  597.94   23.90
  -2   9   0  607.14   21.50
   3  -9   0  110.99   17.80
   3  -9   0  107.49   15.70
   3  -9   0   84.19    8.50
  -3  -9   0  101.39    5.90
  -3   9   0   95.59   21.80
   3   9   0  103.39   15.00
  -3   9   0  115.39   15.60
   3   9   0   94.69   15.80
  -3   9   0   88.09    6.50
   4  -9   0   26.00   26.20
   4  -9   0   23.70    7.70
   4   9   0   34.40   27.10
  -4   9   0   20.00    4.80
  -4   9   0   20.70   22.10
   0  10   0 9999.00  314.77
   1 -10   0 2387.66   77.69
  -1 -10   0 2419.96   76.99
   1 -10   0 2385.56   77.59
   1 -10   0 2368.76   77.39
  -1  10   0 2379.36   76.89
  -1  10   0 2432.36   78.29
   1  10   0 2366.56   76.99
  -1  10   0 2441.96   77.49
   2 -10   0  408.06   20.60
  -2 -10   0  419.16   18.60
   2 -10   0  432.76   22.20
   2 -10   0  414.06   16.90
   2  10   0  403.56   19.40
  -2  10   0  426.66   15.60
  -2  10   0  432.66   24.30
   2  10   0  427.96   19.40
  -2  10   0  396.26   20.70
  -3 -10   0    5.80    2.90
   3 -10   0   -9.50   17.10
   3 -10   0    1.90    4.80
   3 -10   0   12.30   14.80
   3  10   0    1.60   14.90
  -3  10   0    4.60   14.30
   3  10   0   -3.50   13.90
  -3  10   0   11.20    3.40
  -3  10   0    1.50   21.50
   4 -10   0   -6.00    7.10
   4 -10   0  -12.00   26.30
  -4  10   0   -0.70   21.90
  -4  10   0   -0.30    4.80
   4  10   0   -1.80   27.60
   0 -11   0   13.20    6.20
   0 -11   0   17.40    5.60
   0  11   0   20.30    5.60
   1 -11   0 1036.70   36.30
   1 -11   0 1075.29   37.20
   1 -11   0 1105.59   37.40
  -1 -11   0 1121.59   36.50
  -1  11   0 1079.99   35.70
   1  11   0 1081.29   36.50
  -1  11   0 1030.60   38.00
   2 -11   0  183.58    9.70
  -2 -11   0  196.78   14.60
   2 -11   0  171.98   17.60
   2 -11   0  181.48   18.70
  -2  11   0  178.68   16.40
   2  11   0  163.68   15.30
  -2  11   0  178.28    8.30
   2  11   0  173.28   15.30
  -2  11   0  191.68   20.60
   3 -11   0  303.57   31.30
  -3 -11   0  311.87   12.00
   3 -11   0  309.27   25.70
   3 -11   0  277.17   14.90
  -3  11   0  303.67   26.50
   3  11   0  280.17   25.70
   3  11   0  273.07   23.90
  -3  11   0  289.27   12.80
  -3  11   0  276.87   34.60
   4 -11   0   -8.70    7.30
   4 -11   0    8.50   26.60
  -4  11   0   10.20    5.10
  -4  11   0   12.10   23.30
   0 -12   0  937.11   31.50
   0  12   0  858.91   30.90
   1 -12   0 2413.26   82.39
  -1 -12   0 2799.42   84.29
   1 -12   0 2493.15   82.59
   1 -12   0 2461.95   82.39
   1  12   0 2560.74   82.09
  -1  12   0 2537.65   83.29
  -1  12   0 2555.34   81.79
   2 -12   0   94.09   13.00
  -2 -12   0   90.09   10.30
   2 -12   0   73.89    6.40
   2 -12   0   83.09   12.00
  -2  12   0   96.89   12.30
  -2  12   0   81.19    5.60
   2  12   0   94.19   11.10
  -2  12   0   86.39   15.10
   2  12   0   84.39   10.90
   3 -12   0   45.70   16.50
  -3 -12   0   22.70    3.70
   3 -12   0   42.00    6.30
   3 -12   0   26.00   19.80
   3  12   0   25.50   16.80
  -3  12   0   25.80   23.90
  -3  12   0   37.70    4.20
   3  12   0   43.30   16.60
   4 -12   0    7.20   25.40
   4 -12   0    1.90    7.50
  -4  12   0  -14.10    5.80
  -4  12   0    9.60   24.10
   0 -13   0   -2.20    6.90
   0  13   0   -3.50    6.90
   0  13   0    1.00    6.60
   1 -13   0   54.49    8.70
   1 -13   0   45.80    9.10
   1 -13   0   49.00    4.90
  -1  13   0   50.39    4.30
  -1  13   0   50.49   10.30
   1  13   0   47.50    8.20
   2 -13   0   54.69   13.30
   2 -13   0   47.80   12.00
  -2 -13   0   55.29   10.00
   2 -13   0   47.30    5.70
   2  13   0   55.59   11.00
  -2  13   0   59.59   12.40
  -2  13   0   51.09   15.40
   2  13   0   58.99   11.70
  -2  13   0   51.29    4.80
   3 -13   0  235.98   27.00
   3 -13   0  239.88   23.90
  -3 -13   0  248.78   10.60
   3 -13   0  219.38   13.00
   3  13   0  242.88   27.30
   3  13   0  269.07   33.90
  -3  13   0  234.08   11.20
  -3  13   0  192.68   28.20
   4 -13   0  -10.10   27.30
   4 -13   0    1.00    7.70
  -4  13   0    3.40   26.40
  -4  13   0   -1.20    5.80
   0 -14   0  877.01   31.00
   0  14   0  838.42   30.60
   1 -14   0  132.79   15.20
   1 -14   0  105.59    7.00
   1 -14   0  111.59   14.10
   1  14   0  130.49   13.50
  -1  14   0  117.29    6.20
  -1  14   0  115.19   15.70
   2 -14   0  181.68   21.80
   2 -14   0  161.58   19.10
  -2 -14   0  174.08   16.70
   2 -14   0  157.88    9.50
   2  14   0  176.88   18.60
  -2  14   0  167.48    8.30
   2  14   0  176.48   18.30
  -2  14   0  164.18   23.60
   3 -14   0   -7.10   17.20
  -3 -14   0   -1.70    3.30
   3 -14   0  -11.60   21.80
   3 -14   0   11.60    5.00
   3  14   0    1.90   18.10
  -3  14   0    5.00    3.50
  -3  14   0    6.20   18.30
   4 -14   0    0.10   30.10
   4 -14   0   13.60    8.50
  -4  14   0   20.70    6.10
   0 -15   0   -1.70    7.80
   0  15   0   -0.20    7.60
   1 -15   0  214.58   18.40
   1 -15   0  221.48   15.70
   1 -15   0  202.28   10.40
  -1  15   0  215.98    9.30
  -1  15   0  196.58   17.90
   1  15   0  230.78   15.90
   2 -15   0  117.09   15.50
   2 -15   0  108.29    8.10
  -2 -15   0  109.69   11.80
   2 -15   0  115.29   14.20
   2  15   0  118.99   13.10
   2  15   0  116.29   14.30
  -2  15   0  103.89    6.70
  -2  15   0  105.39   17.90
   3 -15   0   56.79   17.90
  -3 -15   0   75.49    5.90
   3 -15   0   60.79    8.20
   3 -15   0   49.90   24.40
  -3  15   0   81.59   19.20
  -3  15   0   66.19    7.00
   3  15   0   74.29   19.90
   4 -15   0    2.50   37.40
   4 -15   0    7.40    8.40
  -4  15   0   -4.90    6.10
   0 -16   0    8.20    8.90
   0  16   0    4.30    8.30
   1 -16   0  854.11   32.90
   1 -16   0  797.82   28.20
  -1  16   0  798.22   33.20
  -1  16   0  830.62   28.40
   1  16   0  824.12   31.30
  -2 -16   0    3.30   11.30
   2 -16   0    6.50    4.50
   2 -16   0   14.50   13.70
   2 -16   0    3.60   14.40
  -2  16   0   -0.10   17.10
  -2  16   0    8.60    3.40
   2  16   0    2.00   13.50
   2  16   0   -1.10   12.90
  -3 -16   0    1.70    3.50
   3 -16   0    0.40   24.80
   3 -16   0    3.10   18.70
   3 -16   0    5.40    5.50
   3  16   0  -15.10   19.90
  -3  16   0   -1.90    4.10
   4 -16   0   19.10    8.90
  -4  16   0   16.30    7.00
   0 -17   0    2.90    9.60
   0 -17   0   -0.30    2.20
   0  17   0    1.80    9.10
   1 -17   0   69.59   12.90
   1 -17   0   74.39    6.60
   1 -17   0   80.49    5.50
  -1  17   0   71.29   13.30
  -1  17   0   70.09    5.30
   1  17   0   88.19   11.40
   2 -17   0  228.08   24.70
   2 -17   0  241.68   26.00
   2 -17   0  220.38   12.10
  -2 -17   0  240.18   20.00
   2  17   0  229.98   23.50
  -2  17   0  227.98   10.60
   2  17   0  240.98   22.20
  -2  17   0  212.08   29.10
   3 -17   0   97.29   21.30
   3 -17   0   99.49    9.60
  -3 -17   0  105.19    7.10
   3 -17   0  111.39   33.80
   3  17   0   90.99   21.90
  -3  17   0   89.19    8.30
   4 -17   0   64.19    9.90
  -4  17   0   53.89    7.70
   0 -18   0  926.31   34.80
   0 -18   0  887.01   30.90
   0  18   0  897.01   34.20
   1 -18   0    6.60    3.80
  -1 -18   0    4.00   10.20
   1 -18   0    0.40    2.50
   1 -18   0   -3.50   12.70
  -1  18   0   -2.00   13.90
   1  18   0    6.90   11.60
  -1  18   0   -5.10    2.60
  -2 -18   0    7.30   12.60
   2 -18   0    6.00   15.00
   2 -18   0    8.10   17.10
   2 -18   0    8.00    4.40
   2  18   0    7.50   16.20
  -2  18   0   14.80    3.60
  -2  18   0    3.60   20.90
   2  18   0    7.70   14.00
   3 -18   0    1.10    5.90
  -3 -18   0   -4.00    4.00
   3 -18   0   -2.50   21.50
  -3  18   0   10.50    4.60
   3  18   0   13.40   21.10
   4 -18   0   21.10    9.50
  -4  18   0   10.60    7.20
   0 -19   0    3.70   11.60
   0 -19   0   -4.20    2.60
   0  19   0   -3.00   11.00
   1 -19   0  173.78   22.70
   1 -19   0  191.28   10.30
   1 -19   0  184.18    8.80
  -1 -19   0  179.08   18.00
  -1  19   0  185.98    9.10
   1  19   0  208.08   20.40
  -1  19   0  195.88   24.20
   2 -19   0  202.78   11.90
   2 -19   0  213.38   11.00
  -2 -19   0  205.78   22.50
   2 -19   0  210.98   21.50
   2  19   0  213.18   26.60
  -2  19   0  218.68   10.40
   2  19   0  224.38   23.30
  -2  19   0  213.28   33.20
   3 -19   0   -3.50    6.30
   3 -19   0   -5.50   23.00
  -3 -19   0    4.20    4.10
   3  19   0   15.30   25.80
  -3  19   0    6.70    4.70
   4 -19   0    2.90    9.70
  -4  19   0   17.00    7.60
   0 -20   0  455.15   25.50
   0 -20   0  419.66   16.40
   0  20   0  418.06   24.00
  -1 -20   0  154.08   19.00
   1 -20   0  167.58   17.80
   1 -20   0  140.49    7.80
   1 -20   0  152.88    9.60
  -1  20   0  143.69    8.00
  -1  20   0  173.88   20.00
   1  20   0  151.08   19.50
   2 -20   0  145.59    9.10
   2 -20   0  162.18   10.70
   2 -20   0  168.58   23.30
  -2 -20   0  169.48   17.70
  -2  20   0  131.49   25.70
  -2  20   0  163.18    9.10
   2  20   0  172.38   18.90
   2  20   0  151.38   20.70
   3 -20   0   18.90   25.60
   3 -20   0   15.70    6.80
  -3 -20   0   19.50    4.80
  -3  20   0   24.40    5.10
   3  20   0   29.50   26.10
   0 -21   0    4.30    3.10
   0 -21   0   13.00   14.10
   0  21   0   -0.50   12.50
  -1 -21   0   39.50   13.50
   1 -21   0   40.20    4.40
   1 -21   0   39.60    5.50
   1 -21   0   34.30   16.20
  -1  21   0   29.90   18.20
  -1  21   0   39.10    4.60
   1  21   0   37.80   13.80
   2 -21   0  326.77   14.40
  -2 -21   0  337.27   27.80
   2 -21   0  323.07   35.70
   2 -21   0  342.57   16.40
  -2  21   0  330.77   14.40
   2  21   0  338.47   29.50
   2  21   0  301.37   32.20
  -2  21   0  296.97   40.20
   3 -21   0   -3.80    7.00
  -3 -21   0   -8.30    4.40
   3 -21   0   -3.80   24.30
   3  21   0   -4.10   27.70
  -3  21   0   10.30    5.70
   0 -22   0  108.29    7.00
   0 -22   0  128.79   16.70
   0  22   0   88.39   12.00
  -1 -22   0    4.70   14.20
   1 -22   0    2.10   16.80
   1 -22   0    3.40    4.70
   1 -22   0    4.40    3.30
  -1  22   0    7.00   19.70
  -1  22   0    3.30    3.50
   1  22   0    2.20   14.70
   2 -22   0   12.90    4.60
   2 -22   0   26.20    6.00
   2 -22   0    4.70   23.40
  -2 -22   0   12.90   16.80
  -2  22   0   11.70    4.60
   2  22   0   13.80   19.10
   3 -22   0   21.20    7.60
   3 -22   0   25.80    6.50
  -3 -22   0   -0.30    5.20
  -3  22   0   13.50    5.70
   3  22   0   14.00   27.70
   0 -23   0   -6.60    3.40
   0 -23   0    7.40   16.20
   0  23   0    3.00    3.70
   1 -23   0   -3.30    3.50
   1 -23   0   16.10   18.50
   1 -23   0   -1.00    4.70
  -1 -23   0   -3.00   14.80
  -1  23   0  -10.40   21.70
   1  23   0   -8.20   16.60
  -2 -23   0  162.88   20.40
   2 -23   0  151.38    9.90
   2 -23   0  158.38   11.70
   2 -23   0  179.68   27.60
   2  23   0  164.18   22.20
  -2  23   0  159.18    9.60
   3 -23   0    9.50    7.80
   3 -23   0   19.70    6.60
  -3 -23   0    1.20    5.30
   3  23   0   18.30   31.70
  -3  23   0   22.30    6.30
   0 -24   0  459.75   17.60
   0 -24   0  463.15   31.30
   0  24   0  438.56   17.90
   1 -24   0   -1.00    3.60
   1 -24   0   11.50    4.80
   1 -24   0   16.10   20.60
  -1 -24   0   -3.60   15.80
  -1  24   0    4.20    4.00
   1  24   0    1.30   16.80
  -1  24   0    5.00   23.70
   2 -24   0   12.00    4.90
  -2 -24   0    5.40   19.10
   2 -24   0    3.60    6.10
   2 -24   0   17.10   28.90
  -2  24   0    8.60    4.60
   2  24   0    6.40   23.10
  -3 -24   0  -15.60    5.60
   3 -24   0  -13.70    8.30
   3 -24   0   20.40    6.90
  -3  24   0    2.30    6.30
   3  24   0  -11.10   32.90
   0 -25   0    7.30   18.00
   0 -25   0    2.40    3.70
   0  25   0    7.30    4.00
  -1 -25   0   83.69   18.30
   1 -25   0   72.49    7.20
   1 -25   0   86.29    8.30
   1 -25   0  104.69   23.60
   1  25   0   91.89   19.40
  -1  25   0   61.59    7.40
  -1  25   0  105.49   27.90
   2 -25   0  257.47   14.90
   2 -25   0  254.97   33.20
   2 -25   0  264.47   13.30
  -2 -25   0  258.67   32.40
  -2  25   0  260.97   13.20
   2  25   0  276.97   34.80
   3 -25   0   17.80    7.30
   3 -25   0   -0.60    8.60
  -3 -25   0   -3.40    5.90
  -3  25   0    0.50    6.80
   0 -26   0  636.94   23.80
   0 -26   0  670.83   38.40
   0  26   0  610.54   23.60
   1 -26   0   11.10    5.90
  -1 -26   0    6.10   18.70
   1 -26   0   11.00    4.40
   1 -26   0   -3.50   23.60
   1  26   0   14.30   19.90
  -1  26   0    8.40    4.50
  -1  26   0    1.00   29.70
   2 -26   0   74.69   35.20
   2 -26   0   83.29    9.60
  -2 -26   0   65.69   22.50
   2 -26   0   93.49   10.90
  -2  26   0  101.59    9.10
   2  26   0   64.69   25.10
   3 -26   0   51.69    9.80
  -3 -26   0   35.70    6.90
   3 -26   0   50.39    8.30
  -3  26   0   40.90    7.70
   0 -27   0    6.00   22.30
   0 -27   0   12.90    4.50
   0  27   0   11.90    4.50
  -1 -27   0  296.67   13.20
   1 -27   0  281.07   14.70
  -1 -27   0  275.57   33.00
   1 -27   0  344.47   41.50
   1 -27   0  262.27   13.20
  -1  27   0  267.37   35.70
  -1  27   0  282.97   13.50
   1  27   0  299.77   32.80
   2 -27   0   13.90   36.10
  -2 -27   0    4.60   24.20
   2 -27   0   24.10    7.50
   2 -27   0   17.10    6.10
  -2  27   0    8.00    5.70
   2  27   0   18.10   27.40
   3 -27   0   34.40   10.80
   3 -27   0   68.39    9.00
  -3  27   0   57.79    8.20
   0 -28   0   63.19    7.60
   0 -28   0   62.09   25.00
   0  28   0   70.89    7.40
  -1 -28   0   98.09   23.30
   1 -28   0  103.29   10.50
  -1 -28   0   93.19    8.50
   1 -28   0  108.49    9.30
   1 -28   0  102.39   28.00
   1  28   0  106.09   23.70
  -1  28   0   95.49    8.90
  -1  28   0   94.69   35.20
  -2 -28   0   -9.70   25.40
   2 -28   0   10.00    6.40
   2 -28   0  -10.70   41.10
   2 -28   0   -0.50    7.60
  -2  28   0   -0.50    6.30
   2  28   0   -0.50   31.50
   0 -29   0   -2.70   26.80
   0 -29   0    6.00    4.90
   0  29   0    8.40    5.10
   1 -29   0   32.70   29.30
  -1 -29   0    6.80   24.20
   1 -29   0    4.50    6.60
  -1 -29   0  -14.20    5.40
   1 -29   0  -10.00    5.50
  -1  29   0   -0.70    5.60
  -1  29   0    7.80   39.00
   1  29   0   13.00   25.80
   2 -29   0   -1.00    8.20
  -2 -29   0    1.50   27.60
   2 -29   0    1.10   44.60
   2 -29   0    1.80    7.00
  -2  29   0   19.90    6.70
   2  29   0   -1.50   32.90
   0 -30   0  209.78   12.40
   0 -30   0  247.18   32.70
   0  30   0  231.28   12.30
   1 -30   0   75.79   10.50
   1 -30   0   54.29    6.90
  -1 -30   0   67.99    7.50
  -1 -30   0   67.69   27.20
   1 -30   0   72.89   32.90
  -1  30   0   60.79    7.20
   1  30   0   83.09   28.50
   2 -30   0   56.59    8.30
   2 -30   0   29.40    9.40
   2 -30   0   80.59   69.79
  -2  30   0   54.09    8.10
   2  30   0   73.89   36.00
   0 -31   0   14.40   33.10
   0 -31   0    2.80    6.10
   0  31   0    4.60    6.10
  -1 -31   0   26.50   29.20
  -1 -31   0   26.20    6.50
   1 -31   0   19.60   36.80
   1 -31   0   24.40    6.80
   1 -31   0   40.20    8.30
   1  31   0   21.30   29.60
  -1  31   0   31.90    6.90
   2 -31   0   33.80   10.00
   2 -31   0   10.80    8.20
  -2  31   0   41.60    8.30
   0 -32   0   16.90   35.70
   0 -32   0   32.00    6.70
   0  32   0   23.90    7.00
   1 -32   0  111.19   13.00
   1 -32   0   91.29   11.80
  -1 -32   0  131.09   10.50
   1 -32   0  117.99   42.50
  -1  32   0  116.49   11.50
   1  32   0  128.29   32.50
   2 -32   0   11.40    8.90
   2 -32   0   15.20   10.50
  -2  32   0   13.90    8.50
   0 -33   0   -5.20    6.90
   0  33   0  -18.20    7.30
  -1 -33   0    1.90    6.70
   1 -33   0   -8.30    7.80
   1 -33   0   13.30    9.10
   1  33   0   27.70   37.40
  -1  33   0  -10.00    7.60
   0 -34   0   33.60    7.60
   0  34   0   19.70    8.70
  -1 -34   0   76.89    8.40
   1 -34   0   64.49    9.40
   1 -34   0  109.69   14.20
  -1  34   0   86.69    9.70
   0 -35   0    1.00    8.10
   0  35   0   -7.60    8.80
   1 -35   0   72.49   11.40
   4   0  -1    3.10   24.10
  -4   0   1    5.80   30.10
   4   0  -1   11.10    6.30
  -4   0   1   -3.90    4.00
  -4   0   1    7.00   20.20
  -3   0   1   36.10    4.30
  -3   0   1   19.30   11.60
   3   0  -1   41.20    6.10
   3   0  -1   18.90   14.60
   3   0  -1   28.90   12.90
  -3   0   1   23.10   15.50
   2   0  -1   12.20    3.00
   2   0  -1    7.20    7.40
  -2   0   1    2.10    8.40
  -2   0   1    9.80    7.70
   2   0  -1    6.00    7.10
  -2   0   1   10.10    2.00
   1   0  -1  465.15   17.10
   1   0  -1  501.25   17.30
  -1   0   1  515.75   17.30
   1   0  -1  467.95   17.20
  -1   0   1  466.25   17.10
   1   0   1 1766.42   57.09
   2   0   1   12.40    6.60
  -2   0  -1   21.20    9.60
  -3   0  -1   -4.10   16.50
   3   0   1    4.60   11.40
   3   0   1    3.40    3.80
   4   0   1   -7.10   21.80
   4   0   1   -6.60    6.00
  -4  -1   1   50.69    6.20
   4  -1  -1   48.30    7.50
  -4  -1   1   32.00   13.70
  -4  -1   1   47.10   30.90
   4  -1  -1   64.49   22.90
  -4   1   1   45.00    5.20
   4   1  -1   54.69    7.80
  -4   1   1   42.10   20.40
  -4   1   1   41.40   31.20
   4   1  -1   41.00   23.00
   3  -1  -1  500.65   26.10
   3  -1  -1  492.65   19.60
   3  -1  -1  497.25   27.90
  -3  -1   1  500.55   18.00
  -3  -1   1  464.25   28.20
  -3  -1   1  503.05   25.30
   3   1  -1  476.35   19.20
  -3   1   1  494.55   18.20
   3   1  -1  529.05   28.50
  -3   1   1  485.65   25.40
  -3   1   1  472.25   29.10
   3   1  -1  519.15   25.90
  -2  -1   1  357.86   16.60
   2  -1  -1  366.26   16.90
  -2  -1   1  338.47   12.50
   2  -1  -1  338.77   13.50
   2  -1  -1  340.77   16.60
  -2  -1   1  329.87   17.10
   2   1  -1  355.96   16.70
  -2   1   1  342.07   12.60
   2   1  -1  346.47   16.60
  -2   1   1  320.87   17.80
  -1  -1   1  411.76   14.10
   1  -1  -1  368.46   14.30
   1  -1  -1  411.46   14.60
  -1  -1   1  358.46   14.20
   1  -1  -1  369.46   14.40
   1   1  -1  345.97   14.20
   1   1  -1  364.86   14.20
  -1   1   1  359.16   14.20
   1   1  -1  405.06   14.20
  -1   1   1  417.46   14.50
  -1   1  -1   10.80    5.60
   1   1   1    4.10    5.00
   2  -1   1  871.31   30.20
   2  -1   1  919.31   30.40
   2  -1   1  948.11   30.70
  -2  -1  -1  884.31   32.70
  -2   1  -1  907.81   28.90
  -2   1  -1  847.92   33.20
   2   1   1  864.41   30.20
  -2   1  -1  938.01   30.50
   2   1   1  763.32   30.10
   3  -1   1   78.59    7.30
   3  -1   1   81.79   13.40
   3  -1   1   79.89   12.30
   3   1   1   64.59    7.00
   3   1   1   70.29   12.80
  -3   1  -1   79.79   18.40
   4  -1   1    6.30    5.80
   4  -1   1    8.00   21.90
   4   1   1   11.70   21.70
   4   1   1    5.40    6.30
   4  -2  -1   26.20   23.20
  -4  -2   1   17.50    4.30
   4  -2  -1   19.00    6.20
  -4  -2   1   20.20    5.40
  -4   2   1    6.20   31.40
  -4   2   1   27.70   21.30
   4   2  -1   19.70   23.40
   3  -2  -1    6.10   14.40
   3  -2  -1    9.90   12.70
   3  -2  -1   17.10    4.50
  -3  -2   1   21.40   11.80
  -3   2   1    9.80   15.90
  -3   2   1   16.20   12.30
   3   2  -1   21.80   14.30
   3   2  -1   22.50   13.00
  -2  -2   1  110.79   11.50
   2  -2  -1  107.39   12.50
  -2  -2   1  107.29    5.40
   2  -2  -1  113.99   12.60
   2  -2  -1  110.29    6.60
   2   2  -1  119.09   12.00
  -2   2   1  102.09   13.80
   2   2  -1  130.09   12.30
  -2   2   1  108.59    5.50
   1  -2  -1 1641.64   53.59
   1  -2  -1 1782.02   54.19
   1  -2  -1 1674.03   53.69
  -1  -2   1 1577.44   53.49
  -1   2   1 1768.82   54.09
   1   2  -1 1648.24   53.59
  -1   2   1 1594.84   53.59
   1   2  -1 1658.03   53.59
  -1   2   1 1669.43   53.69
   2  -2   1 2835.02   90.19
   2  -2   1 2730.33   89.09
   2  -2   1 2792.12   89.19
  -2   2  -1 2875.71   91.19
   2   2   1 2794.62   89.69
  -2   2  -1 2669.53   88.49
  -2   2  -1 2797.22   89.19
   3  -2   1    9.30    3.90
   3  -2   1   26.40   12.00
   3  -2   1    3.60   11.70
  -3   2  -1   14.40    2.60
  -3   2  -1   15.00   18.10
   4  -2   1    2.90   21.90
   4  -2   1    4.30    6.20
   4   2   1  -10.10    6.40
   4   2   1    5.20   21.40
   4  -3  -1    4.30    6.20
  -4  -3   1   -0.80    4.70
  -4  -3   1    7.70    4.60
   4  -3  -1    5.10   23.20
  -4   3   1   -0.30   31.70
  -4   3   1    1.10   20.60
  -4   3   1    0.20    4.00
   4   3  -1    3.30   23.40
   3  -3  -1    8.40   14.60
   3  -3  -1    8.40    4.30
  -3  -3   1   15.60    2.80
   3  -3  -1    2.40   13.10
  -3  -3   1   15.80   12.60
   3   3  -1    8.80   13.90
  -3   3   1    6.40   16.10
  -3   3   1    8.40   12.20
   3   3  -1    6.00   12.80
  -3   3   1    0.40    2.70
   2  -3  -1  215.58   14.10
   2  -3  -1  217.08   14.50
  -2  -3   1  203.08   13.00
   2  -3  -1  210.28    9.70
  -2  -3   1  200.28    8.10
  -2   3   1  199.58    8.50
   2   3  -1  209.28   14.00
  -2   3   1  203.28   15.80
   2   3  -1  223.48   13.80
  -1  -3   1  649.14   23.60
   1  -3  -1  736.33   24.60
   1  -3  -1  716.63   24.10
   1  -3  -1  709.83   24.10
   1   3  -1  676.03   23.80
  -1   3   1  676.93   23.90
  -1   3   1  704.73   24.00
   1   3  -1  696.23   23.80
  -1   3   1  744.73   24.50
   2  -3   1  403.46   15.30
   2  -3   1  364.56   16.80
   2  -3   1  364.86   16.60
  -2   3  -1  353.46   13.30
  -2   3  -1  378.26   16.40
  -2   3  -1  414.56   20.90
   3  -3   1  292.37   14.20
   3  -3   1  319.37   21.40
   3  -3   1  273.57   21.10
  -3   3  -1  322.37   28.30
  -3   3  -1  318.07   11.80
   4  -3   1    3.30    6.40
   4  -3   1    7.50   23.10
   4   3   1    2.20   23.80
   4  -4  -1   26.00    6.50
   4  -4  -1   13.50   24.60
  -4  -4   1   26.50    5.10
  -4  -4   1   15.10    4.80
  -4   4   1   24.00   21.70
   4   4  -1   11.80   22.80
  -4   4   1   16.00    4.20
  -3  -4   1    9.00   12.20
  -3  -4   1   -4.10    2.50
   3  -4  -1   -0.30    4.10
   3  -4  -1   -2.90   14.70
   3  -4  -1   -3.10   13.00
  -3   4   1   -3.70   12.50
  -3   4   1   -4.00   16.90
   3   4  -1    5.80   12.60
  -3   4   1   -0.60    2.70
   3   4  -1   -3.50   14.10
   2  -4  -1   34.80    8.60
   2  -4  -1   35.10    4.80
  -2  -4   1   37.30    3.30
   2  -4  -1   32.60    8.10
  -2  -4   1   36.70    7.70
   2   4  -1   38.70    8.10
  -2   4   1   30.00   10.00
  -2   4   1   29.60    3.60
   2   4  -1   32.60    7.50
  -1  -4   1 1153.88   38.50
   1  -4  -1 1182.68   38.80
   1  -4  -1 1177.58   38.80
   1  -4  -1 1248.58   39.50
  -1   4   1 1179.08   38.80
   1   4  -1 1154.08   38.50
  -1   4   1 1229.58   39.40
  -1   4   1 1158.88   38.70
   1   4  -1 1140.59   38.50
   0  -4   1 4931.31  151.48
   0   4   1 4744.23  151.28
   0   4   1 4755.12  151.28
   1  -4   1 4029.20  125.49
   1  -4   1 4138.59  125.49
  -1   4  -1 3660.33  125.39
  -1   4  -1 4054.19  126.49
   2  -4   1 1411.26   46.80
   2  -4   1 1386.46   46.20
   2  -4   1 1377.06   46.20
  -2   4  -1 1403.16   48.60
  -2   4  -1 1343.87   45.00
  -2   4  -1 1407.46   46.30
   3  -4   1  434.26   25.30
   3  -4   1  449.86   19.10
   3  -4   1  449.26   24.40
  -3   4  -1  495.95   23.90
   3   4   1  481.35   23.90
  -3   4  -1  457.65   31.70
  -3   4  -1  475.35   16.90
   4  -4   1   21.90   22.60
   4  -4   1   24.00    6.40
   4   4   1   26.60   21.50
   4  -5  -1   41.20    7.10
  -4  -5   1   43.40    5.50
  -4  -5   1   52.49    6.80
   4  -5  -1   41.10   23.90
  -4   5   1   34.00    4.80
   4   5  -1   38.00   24.00
  -4   5   1   31.90   23.00
   3  -5  -1  105.39    8.30
   3  -5  -1  114.69   16.10
  -3  -5   1  114.59   14.00
   3  -5  -1  129.79   15.20
  -3  -5   1   97.59    6.00
   3   5  -1  123.09   14.50
  -3   5   1  117.49   14.70
   3   5  -1  117.79   15.70
  -3   5   1  114.09   19.10
  -3   5   1  106.59    6.70
   2  -5  -1  190.78    9.40
   2  -5  -1  202.68   14.60
  -2  -5   1  194.28    7.80
   2  -5  -1  186.08   14.40
  -2  -5   1  206.48   13.30
  -2   5   1  180.98   14.60
   2   5  -1  189.58   14.10
  -2   5   1  184.58    8.10
   2   5  -1  198.48   13.40
  -2   5   1  193.68   16.50
   1  -5  -1  304.27   13.10
   1  -5  -1  298.27   13.30
   1  -5  -1  290.87   12.70
  -1  -5   1  319.67   12.50
   1   5  -1  311.97   12.70
  -1   5   1  310.07   13.40
  -1   5   1  310.97   12.90
   1   5  -1  304.37   12.70
  -1   5   1  329.37   14.10
   0  -5   1 5007.00  155.08
   0  -5   1 4821.62  155.08
   0  -5  -1 4893.61  154.98
   0   5  -1 5039.50  155.08
   0   5   1 4839.62  154.88
   0   5   1 4921.51  154.98
   1  -5   1    7.30    3.30
   1  -5   1    2.00    4.60
   1  -5   1    2.10    4.40
  -1   5  -1    1.40    2.10
  -1   5  -1    4.90    6.00
   2  -5   1  655.83   24.90
   2  -5   1  624.14   24.20
   2  -5   1  664.63   23.80
  -2   5  -1  651.63   27.40
  -2   5  -1  656.13   24.50
  -2   5  -1  637.44   21.90
   3  -5   1   48.20   12.70
   3  -5   1   62.99    7.30
   3  -5   1   51.99   14.10
  -3   5  -1   59.49   19.40
  -3   5  -1   64.39    5.00
  -3   5  -1   65.29   12.30
   4  -5   1   -2.10   22.60
   4  -5   1   -6.20    6.40
  -4   5  -1    3.00    4.00
   4   5   1   -2.90   22.80
  -4  -6   1   12.00    4.50
   4  -6  -1   -3.30   24.40
  -4  -6   1    3.80    4.80
   4  -6  -1   -8.30    6.20
  -4   6   1    2.60    5.00
  -4   6   1   -7.70   22.70
   4   6  -1   -6.90   24.70
  -3  -6   1   21.60   12.20
   3  -6  -1   22.80   13.70
   3  -6  -1   13.10    4.90
  -3  -6   1   33.10    4.20
   3  -6  -1   17.10   15.60
  -3   6   1   14.80   13.60
  -3   6   1   22.60   17.80
   3   6  -1   20.30   13.80
   3   6  -1   27.20   14.70
  -3   6   1   19.90    3.60
   2  -6  -1   19.60    8.70
  -2  -6   1   23.10    7.70
   2  -6  -1   20.10    8.60
  -2  -6   1   24.00    3.00
   2  -6  -1   19.60    3.80
  -2   6   1   18.60    8.50
   2   6  -1   13.40    7.30
   2   6  -1   14.20    8.30
  -2   6   1   15.90    2.70
  -2   6   1   21.30   10.70
   1  -6  -1  481.05   19.00
   1  -6  -1  510.55   18.50
   1  -6  -1  516.55   19.30
  -1   6   1  523.65   19.30
   1   6  -1  500.95   18.80
  -1   6   1  518.55   19.50
  -1   6   1  547.05   20.10
   1   6  -1  525.75   18.90
   0  -6   1   44.40    4.40
   0  -6  -1   34.00    4.20
   0  -6   1   27.10    4.00
   0  -6  -1   25.60    3.80
   0   6  -1   36.40    4.30
   0   6   1   30.20    3.80
   0   6  -1   30.90    4.20
   0   6   1   35.50    4.00
   0   6   1   29.20    3.80
   1  -6   1 3646.04  119.49
   1  -6   1 3758.72  120.29
   1  -6   1 3808.52  119.59
  -1   6  -1 3832.72  120.59
  -1   6  -1 3813.22  119.39
   2  -6   1 1924.41   62.59
   2  -6   1 1923.31   63.19
   2  -6   1 1838.62   62.39
  -2   6  -1 1912.91   64.69
  -2   6  -1 1945.51   61.49
  -2   6  -1 1879.91   62.29
   3  -6   1  530.75   21.80
   3  -6   1  507.35   28.20
   3  -6   1  556.04   27.40
  -3   6  -1  536.75   19.30
  -3   6  -1  557.54   26.30
  -3   6  -1  531.55   35.70
   4  -6   1    8.30   23.70
   4  -6   1    0.30    6.70
  -4   6  -1   22.50    4.80
  -4  -7   1   28.50    4.80
  -4  -7   1   26.80    5.00
   4  -7  -1   18.10    6.80
   4  -7  -1   31.50   25.10
  -4   7   1   40.70   22.80
  -4   7   1   26.60    5.00
   4   7  -1   22.50   26.30
   3  -7  -1   24.20   15.40
   3  -7  -1   21.30    5.00
  -3  -7   1   21.60    3.30
   3  -7  -1   25.10   13.60
  -3  -7   1   30.30   12.80
  -3   7   1   22.20    3.60
   3   7  -1   25.40   13.60
   3   7  -1   34.40   15.60
  -3   7   1   10.00   19.30
  -2  -7   1    8.90    8.00
   2  -7  -1   16.60    8.60
  -2  -7   1   10.70    2.30
   2  -7  -1   18.30    9.60
   2  -7  -1   12.70    3.60
  -2   7   1    8.00    2.30
   2   7  -1   14.30    8.30
   2   7  -1   16.10    8.50
  -2   7   1    6.70   10.90
  -2   7   1   13.30    9.00
   1  -7  -1  163.18   10.40
   1  -7  -1  165.28   10.90
   1  -7  -1  176.58    8.40
  -1   7   1  173.08   11.70
  -1   7   1  181.48   11.40
   1   7  -1  161.88   10.10
   1   7  -1  162.88   10.10
  -1   7   1  176.48   10.80
   0  -7   1 1814.62   56.89
   0  -7  -1 1824.42   56.89
   0  -7  -1 1684.83   56.59
   0   7   1 1754.72   56.59
   0   7   1 1763.32   56.69
   0   7  -1 1745.03   56.79
   0   7   1 1787.02   56.69
   1  -7   1  478.75   18.40
   1  -7   1  499.15   18.10
   1  -7   1  481.25   18.60
  -1  -7  -1  497.85   17.40
  -1   7  -1  495.45   17.10
  -1   7  -1  513.85   20.10
   2  -7   1  577.54   23.80
   2  -7   1  618.24   22.90
   2  -7   1  626.34   24.90
  -2   7  -1  604.94   23.90
  -2   7  -1  619.34   27.30
  -2   7  -1  603.44   20.90
   3  -7   1  409.66   24.30
   3  -7   1  417.16   26.90
   3  -7   1  383.16   17.50
  -3   7  -1  411.56   23.30
  -3   7  -1  398.46   33.40
  -3   7  -1  401.76   15.30
   4  -7   1   -5.70   23.80
   4  -7   1   -7.30    7.00
  -4   7  -1   -0.70    4.00
   4  -8  -1   14.40    6.60
  -4  -8   1   19.70    4.60
   4  -8  -1   27.80   25.30
  -4  -8   1   17.10    4.70
  -4   8   1   21.80    5.80
  -4   8   1   20.00   22.80
   4   8  -1   27.60   26.90
   3  -8  -1    8.00    5.00
  -3  -8   1    4.90   12.60
   3  -8  -1    8.80   16.10
  -3  -8   1   10.30    2.80
   3  -8  -1    7.70   14.10
   3   8  -1   14.10   15.40
   3   8  -1    8.20   14.00
  -3   8   1   -2.50   19.40
  -3   8   1   12.90    3.50
   2  -8  -1  215.38   10.50
  -2  -8   1  209.68    8.70
   2  -8  -1  225.48   16.50
   2  -8  -1  240.18   16.70
  -2  -8   1  223.88   14.80
   2   8  -1  220.98   15.40
  -2   8   1  215.58   18.80
  -2   8   1  253.97   17.00
   2   8  -1  202.88   14.70
  -2   8   1  216.88    9.20
   1  -8  -1  654.73   24.00
   1  -8  -1  652.43   23.00
   1  -8  -1  656.03   23.80
  -1   8   1  663.33   24.80
  -1   8   1  641.54   23.70
   1   8  -1  644.44   23.40
   1   8  -1  638.54   23.30
  -1   8   1  668.23   23.90
   0  -8  -1  502.85   18.00
   0  -8  -1  497.95   17.90
   0  -8   1  504.05   18.10
   0  -8   1  480.15   17.80
   0   8   1  482.55   17.60
   0   8   1  488.35   17.70
   0   8  -1  491.25   18.20
  -1  -8  -1 2858.11   89.89
   1  -8   1 2738.73   90.49
   1  -8   1 2809.22   91.09
   1  -8   1 2795.92   90.49
  -1   8  -1 2934.51   91.59
   1   8   1 2857.31   89.89
  -1   8  -1 2821.12   90.19
   2  -8   1  171.58   14.60
   2  -8   1  171.78   15.70
   2  -8   1  167.58    9.40
  -2   8  -1  174.68    7.60
  -2   8  -1  183.08   14.50
  -2   8  -1  185.58   18.80
   3  -8   1   10.90   15.60
   3  -8   1   25.70   13.70
   3  -8   1   14.70    4.90
  -3   8  -1   17.60   21.60
  -3   8  -1   20.70   12.90
  -3   8  -1   18.70    3.20
   4  -8   1  116.69   26.20
   4  -8   1   85.49   11.30
  -4   8  -1  101.19    7.70
  -4   8  -1   64.69    8.20
  -4  -9   1    7.10    5.10
   4  -9  -1    7.70   27.10
   4  -9  -1   -4.60    6.70
   4   9  -1  -12.20   27.60
  -4   9   1   -4.20   23.60
  -4   9   1    5.10    5.80
  -3  -9   1    2.20   13.00
   3  -9  -1   -6.70   17.00
   3  -9  -1   -2.40   15.10
   3  -9  -1   -2.70    4.50
  -3   9   1   -6.40    3.00
  -3   9   1   -8.40   20.30
   3   9  -1   -2.90   14.00
  -3   9   1    5.10   16.70
   3   9  -1   12.80   16.90
   2  -9  -1  759.12   29.90
  -2  -9   1  813.82   29.30
   2  -9  -1  773.42   28.10
   2  -9  -1  799.32   30.40
  -2   9   1  783.02   32.60
  -2   9   1  747.33   26.80
   2   9  -1  772.22   29.30
  -2   9   1  804.12   30.50
   2   9  -1  770.22   29.30
   1  -9  -1  531.15   20.90
   1  -9  -1  533.15   19.40
   1  -9  -1  525.65   20.70
  -1   9   1  544.35   21.80
  -1   9   1  535.85   20.70
   1   9  -1  525.55   20.40
   1   9  -1  539.55   20.40
  -1   9   1  528.75   20.70
   0  -9  -1  385.46   15.20
   0  -9   1  371.56   15.10
   0  -9   1  411.76   15.60
   0  -9  -1  384.56   15.20
   0   9   1  392.36   15.20
   0   9  -1  378.66   15.60
   0   9   1  380.36   15.00
   1  -9   1  138.09   10.90
   1  -9   1  129.69   11.50
  -1  -9  -1  140.49    9.10
   1  -9   1  134.09    7.40
  -1   9  -1  137.09    6.30
   1   9   1  137.69    9.30
  -1   9  -1  137.89   12.70
   2  -9   1 1820.12   61.39
   2  -9   1 1851.11   61.29
   2  -9   1 1828.82   61.19
  -2   9  -1 1847.92   63.59
   2   9   1 1804.42   59.79
  -2   9  -1 1868.71   61.09
  -2   9  -1 1828.42   59.69
   3  -9   1   36.80    6.10
   3  -9   1   35.40   16.30
   3  -9   1   40.90   14.20
  -3   9  -1   31.30    4.00
  -3   9  -1   54.19   14.00
  -3   9  -1   44.80   22.20
   4  -9   1    8.40   25.60
   4  -9   1   25.90    7.90
  -4   9  -1   23.10    4.70
  -4 -10   1  105.09    9.40
   4 -10  -1   95.19   11.60
   4 -10  -1  127.49   28.30
  -4  10   1  115.09    9.60
  -4  10   1  108.79   26.50
   4  10  -1  111.19   29.30
   3 -10  -1    9.60   15.60
   3 -10  -1    6.70    4.90
   3 -10  -1   16.70   17.70
  -3 -10   1    6.90   13.50
  -3  10   1    9.60   15.40
  -3  10   1   12.50    3.50
  -3  10   1   16.00   22.00
   3  10  -1   10.20   16.80
   3  10  -1   12.50   15.40
   2 -10  -1  491.45   23.20
   2 -10  -1  477.75   19.10
   2 -10  -1  505.85   23.80
  -2 -10   1  507.05   21.70
  -2  10   1  492.55   22.80
  -2  10   1  463.85   26.00
   2  10  -1  481.05   21.60
   2  10  -1  498.25   22.30
  -2  10   1  495.65   18.10
   1 -10  -1  229.98   13.80
   1 -10  -1  232.48   10.50
   1 -10  -1  244.38   14.60
   1  10  -1  220.28   13.40
   1  10  -1  249.08   13.60
  -1  10   1  247.08   13.80
  -1  10   1  236.68   14.00
  -1  10   1  251.17   15.20
   0 -10  -1    0.90    5.40
   0 -10   1    4.40    5.60
   0 -10  -1    0.00    5.80
   0 -10  -1    7.00    2.20
   0  10  -1    5.20    5.70
   0  10  -1    1.60    5.60
   0  10   1    2.90    5.00
   0  10   1    4.70    5.50
   1 -10   1   15.90    3.50
   1 -10   1   19.80    6.70
  -1 -10  -1   23.90    5.70
   1 -10   1   27.70    7.70
   1  10   1   19.30    6.10
  -1  10  -1   18.60    2.70
  -1  10  -1   19.20    8.30
   2 -10   1   17.10   10.30
   2 -10   1   16.10    3.90
   2 -10   1   12.90    9.20
  -2  10  -1   22.90   13.10
   2  10   1   22.50    8.30
  -2  10  -1   17.30    2.60
   3 -10   1    2.80    4.60
   3 -10   1   10.60   14.70
   3 -10   1   12.10   17.00
  -3  10  -1    9.00   22.30
  -3  10  -1    4.60    3.20
  -3  10  -1   14.40   14.30
   4 -10   1  136.69   27.70
   4 -10   1  120.09   13.00
  -4  10  -1  119.09    9.40
   4 -11  -1   95.59   11.90
  -4 -11   1   80.69    9.20
   4 -11  -1   90.79   27.60
  -4  11   1  106.89   10.40
  -4  11   1   98.39   25.80
   4  11  -1  114.99   29.50
  -3 -11   1   15.60   14.00
   3 -11  -1    9.30   16.60
   3 -11  -1   -3.70    4.90
   3 -11  -1   10.60   18.70
   3  11  -1    5.80   17.40
  -3  11   1   11.40   22.60
  -3  11   1   -3.50    3.30
   3  11  -1   -4.20   15.30
  -3  11   1    1.30   16.70
   2 -11  -1   51.29   11.20
   2 -11  -1   62.59   12.20
  -2 -11   1   60.49   10.10
   2 -11  -1   59.99    6.30
  -2  11   1   52.19   11.60
  -2  11   1   58.49   14.20
  -2  11   1   68.29    5.00
   2  11  -1   52.39   10.40
   2  11  -1   54.29   10.70
   1 -11  -1  357.86   17.30
   1 -11  -1  351.86   16.80
  -1 -11   1  345.17   15.70
   1 -11  -1  343.27   13.80
  -1  11   1  302.87   15.30
   1  11  -1  340.97   16.20
  -1  11   1  350.76   18.40
  -1  11   1  348.27   16.80
   0 -11   1  537.65   20.60
   0 -11  -1  518.35   20.10
   0 -11  -1  532.25   18.40
   0 -11  -1  524.65   20.30
   0  11   1  532.25   20.00
   0  11  -1  538.05   20.10
   0  11  -1  539.05   20.80
   0  11   1  547.15   20.10
   1 -11   1  162.58   12.80
   1 -11   1  170.78   13.60
   1 -11   1  159.88    8.50
  -1 -11  -1  170.68   10.90
  -1  11  -1  175.88   14.60
   1  11   1  172.38   11.50
  -1  11  -1  172.88    7.50
   2 -11   1   75.69   11.60
   2 -11   1   66.69    7.10
   2 -11   1   79.09   11.20
  -2 -11  -1   81.59    9.10
  -2  11  -1   83.69   14.70
   2  11   1   77.39    9.50
  -2  11  -1   78.19    5.00
   2  11   1   82.89   10.10
   3 -11   1   59.59   19.50
   3 -11   1   40.40    6.00
   3 -11   1   44.90   15.20
  -3  11  -1   36.90    4.30
  -3  11  -1   46.60   23.90
   3  11   1   41.00   15.40
   4 -11   1    9.00    7.60
   4 -11   1   12.20   26.30
  -4  11  -1    6.00    5.50
  -4 -12   1  -15.40    5.80
   4 -12  -1   -4.70    7.50
   4 -12  -1    1.50   27.80
   4  12  -1    7.70   29.30
  -4  12   1   -9.10   26.20
  -4  12   1    1.50    5.70
   3 -12  -1    9.40    5.10
   3 -12  -1    5.10   20.40
  -3 -12   1    1.00   14.20
   3 -12  -1   14.20   17.20
   3  12  -1    5.20   18.30
  -3  12   1   20.20   17.60
  -3  12   1   11.10    3.60
   3  12  -1    9.70   16.30
  -3  12   1   -6.90   23.10
   2 -12  -1  194.88   19.60
  -2 -12   1  198.68   16.50
   2 -12  -1  180.78   10.20
   2 -12  -1  181.88   18.80
  -2  12   1  187.48   18.90
  -2  12   1  178.08    8.70
   2  12  -1  186.28   17.30
   2  12  -1  186.88   17.00
  -2  12   1  180.38   22.10
   1 -12  -1    3.30    8.50
   1 -12  -1    0.90    7.90
  -1 -12   1   -1.00    7.10
   1 -12  -1    3.40    3.00
   1  12  -1    2.10    7.60
  -1  12   1    6.60    7.80
  -1  12   1    6.60    9.90
  -1  12   1    3.70    2.80
   0 -12  -1 4495.05  151.28
   0 -12  -1 4891.41  151.48
   0 -12  -1 4689.53  151.08
   0 -12   1 4814.82  151.58
   0  12   1 4767.92  151.28
   0  12   1 4929.21  151.48
   0  12  -1 4788.32  151.58
   1 -12   1  230.78   10.40
  -1 -12  -1  233.48   12.70
   1 -12   1  229.08   14.80
   1 -12   1  233.48   15.50
   1  12   1  226.88   13.50
  -1  12  -1  228.48    9.30
  -1  12  -1  217.28   16.50
   2 -12   1    3.20    3.50
   2 -12   1    5.90   10.10
   2 -12   1    0.70   10.70
  -2  12  -1    9.00    2.50
   2  12   1    2.20    9.40
  -2  12  -1    5.80   14.00
   3 -12   1    0.00    4.80
   3 -12   1   -0.40   14.80
   3 -12   1   -5.90   18.80
  -3  12  -1   -1.20    3.20
  -3  12  -1    9.40   24.00
   4 -12   1   36.90   28.40
   4 -12   1   32.40    8.30
  -4  12  -1   41.40    6.20
   4 -13  -1    3.00    7.70
  -4 -13   1   11.70    5.30
   4 -13  -1   17.90   28.60
  -4  13   1    1.40    5.80
   4  13  -1  -24.70   36.60
   3 -13  -1   28.40    5.90
   3 -13  -1   35.00   18.10
  -3 -13   1   34.50   15.30
   3 -13  -1   44.30   22.10
   3  13  -1   31.90   19.40
  -3  13   1   12.20   24.90
   3  13  -1   37.10   17.90
  -3  13   1   15.60    4.70
  -3  13   1   36.10   17.80
   2 -13  -1   67.19   12.40
   2 -13  -1   59.79    6.50
  -2 -13   1   71.09   10.70
   2 -13  -1   69.69   13.90
  -2  13   1   63.19   16.20
  -2  13   1   63.39    5.50
   2  13  -1   69.39   11.40
   2  13  -1   65.69   12.50
  -2  13   1   62.39   12.60
   1 -13  -1  722.43   26.80
   1 -13  -1  771.82   29.30
  -1 -13   1  779.92   28.20
  -1  13   1  760.72   26.20
  -1  13   1  765.42   29.10
   1  13  -1  742.43   28.10
  -1  13   1  800.02   30.70
   0 -13  -1  881.51   29.80
   0 -13   1  918.81   32.00
   0 -13   1  867.51   31.30
   0 -13  -1  890.71   30.10
   0 -13  -1  905.01   31.60
   0  13  -1  876.71   31.60
   0  13   1  897.31   31.40
   0  13   1  893.41   31.40
   1 -13   1 1056.79   36.30
   1 -13   1 1075.29   38.00
  -1 -13  -1 1045.00   36.10
   1 -13   1 1040.10   37.40
   1  13   1 1050.69   36.40
  -1  13  -1 1075.79   38.70
  -1  13  -1 1045.80   35.20
  -2 -13  -1  718.33   26.60
   2 -13   1  650.63   29.10
   2 -13   1  685.63   26.10
   2 -13   1  670.63   29.90
  -2  13  -1  685.93   33.30
   2  13   1  702.83   27.70
  -2  13  -1  690.13   24.20
   2  13   1  697.23   27.70
   3 -13   1   -3.00   16.30
   3 -13   1    1.10    4.80
   3 -13   1    9.60   20.10
  -3  13  -1   -1.70    3.50
   4 -13   1  -15.50    7.80
   4 -13   1    9.30   30.60
  -4  13  -1    6.40    5.30
   4 -14  -1   -4.20   29.90
   4 -14  -1    1.50    8.10
  -4  14   1   -0.90    6.20
   4  14  -1   16.20   34.20
   3 -14  -1   47.70   24.20
   3 -14  -1   35.70    6.10
   3 -14  -1   25.60   18.80
  -3 -14   1   27.50   15.60
  -3  14   1   31.70    4.60
   3  14  -1   30.70   18.30
  -3  14   1   25.00   19.20
  -2 -14   1  161.98   17.30
   2 -14  -1  168.18   22.00
   2 -14  -1  164.38    9.70
   2 -14  -1  154.78   19.20
  -2  14   1  151.08    8.20
   2  14  -1  156.98   18.20
  -2  14   1  150.68   19.80
   2  14  -1  174.28   19.40
  -2  14   1  156.28   23.90
  -1 -14   1  135.19   13.80
   1 -14  -1  136.09   15.40
   1 -14  -1  137.59    6.90
   1 -14  -1  122.49    7.50
  -1  14   1  133.19   16.70
  -1  14   1  119.79    6.70
  -1  14   1  139.39   15.60
   1  14  -1  144.79   14.30
   0 -14   1 2158.58   70.19
   0 -14  -1 2181.58   69.99
   0 -14  -1 2086.59   68.99
   0  14   1 2097.09   69.79
   0  14   1 2193.88   69.89
   0  14  -1 2120.29   69.89
  -1 -14  -1  271.07   15.40
   1 -14   1  289.07   18.40
   1 -14   1  282.37   12.40
   1 -14   1  284.37   17.50
  -1  14  -1  277.47   19.30
   1  14   1  277.07   15.70
  -1  14  -1  281.67   11.10
   2 -14   1   12.30   11.40
  -2 -14  -1   10.70    9.70
   2 -14   1   18.20    4.10
  -2  14  -1   12.90   15.80
   2  14   1   16.10   11.60
  -2  14  -1   22.20    3.00
   2  14   1   17.20   11.10
   3 -14   1   52.59   17.40
   3 -14   1   56.79    7.30
   3 -14   1   26.50   21.50
  -3  14  -1   53.29    6.20
   4 -14   1   83.09    9.30
  -4  14  -1   68.89    8.50
   4 -15  -1   17.00    8.40
  -4 -15   1   23.30    6.40
   4 -15  -1    2.40   33.90
  -4  15   1   23.00    6.70
   3 -15  -1  148.19   10.80
   3 -15  -1  138.29   21.00
  -3 -15   1  141.19   17.90
   3 -15  -1  129.99   25.80
   3  15  -1  154.38   21.30
  -3  15   1  158.78   21.10
  -3  15   1  131.79    8.60
  -2 -15   1  279.17   20.10
   2 -15  -1  290.87   25.00
   2 -15  -1  273.87   13.30
   2 -15  -1  271.57   23.30
  -2  15   1  265.97   12.00
  -2  15   1  280.17   26.90
   2  15  -1  264.27   20.50
   2  15  -1  295.37   22.70
  -2  15   1  266.27   22.70
  -1 -15   1  185.18   15.40
   1 -15  -1  184.98   17.10
   1 -15  -1  202.48    8.80
   1 -15  -1  175.68    9.40
   1  15  -1  208.28   16.40
  -1  15   1  211.48   19.10
  -1  15   1  191.78    8.70
   0 -15  -1  874.21   29.90
   0 -15  -1  892.01   29.70
   0 -15  -1  903.31   31.90
   0 -15   1  901.31   32.40
   0  15  -1  861.31   32.00
   0  15   1  788.82   31.60
   0  15   1  927.41   32.10
   1 -15   1  739.73   29.10
   1 -15   1  741.43   26.30
  -1 -15  -1  751.72   27.50
   1 -15   1  629.24   29.70
  -1  15  -1  730.03   25.10
   1  15   1  709.53   27.20
  -1  15  -1  749.73   30.70
  -2 -15  -1  323.17   19.00
   2 -15   1  316.57   25.10
   2 -15   1  322.97   14.60
   2 -15   1  324.47   23.00
   2  15   1  321.37   20.80
  -2  15  -1  330.17   28.40
   2  15   1  308.77   20.30
  -2  15  -1  326.57   13.00
   3 -15   1    0.60   18.30
   3 -15   1    5.50    5.00
  -3  15  -1   10.40    3.80
   4 -15   1   16.00    8.60
  -4  15  -1    0.50    6.40
   4 -16  -1   62.19   38.40
  -4 -16   1  108.09    9.60
   4 -16  -1   84.19   10.20
  -4  16   1   91.69   11.70
   3 -16  -1    2.20   25.50
  -3 -16   1    8.40   17.20
   3 -16  -1   18.60    5.80
   3 -16  -1   16.30   20.00
  -3  16   1   23.60   21.20
  -3  16   1   16.10    4.40
   3  16  -1   13.70   20.60
   2 -16  -1   68.69    7.70
   2 -16  -1  106.69   17.20
  -2 -16   1   89.59   13.00
   2 -16  -1   91.39   12.10
   2  16  -1  105.39   15.20
   2  16  -1  104.69   16.20
  -2  16   1   91.49   19.70
  -2  16   1   87.29    6.30
  -2  16   1   96.49   15.80
   1 -16  -1  430.56   22.50
   1 -16  -1  408.66   15.70
   1 -16  -1  395.36   16.50
  -1 -16   1  422.46   20.70
  -1  16   1  440.56   24.80
  -1  16   1  414.56   15.90
   1  16  -1  422.86   21.50
   0 -16   1   19.00    9.50
   0 -16  -1   26.10    3.40
   0 -16  -1   18.40    8.90
   0  16  -1   13.00    9.10
   0  16   1   11.80    8.80
   1 -16   1  349.47   14.60
  -1 -16  -1  352.16   18.40
   1 -16   1  358.66   20.70
   1 -16   1  361.06   21.80
  -1  16  -1  351.76   22.80
  -1  16  -1  351.36   13.60
   1  16   1  323.97   18.10
   2 -16   1  190.68   22.40
   2 -16   1  206.28   19.10
  -2 -16  -1  202.98   17.90
   2 -16   1  198.18   11.10
   2  16   1  224.58   20.00
  -2  16  -1  201.08   28.10
  -2  16  -1  211.28    9.80
   2  16   1  209.28   20.60
   3 -16   1   29.20   19.90
   3 -16   1   31.70    5.90
  -3  16  -1   33.50    4.60
   3  16   1   47.50   19.70
   4 -16   1   28.40    9.10
  -4  16  -1   39.50    6.60
   4 -17  -1   -3.90    9.00
  -4  17   1    1.00    7.20
   3 -17  -1   99.29    9.70
  -3 -17   1   62.89   18.00
   3 -17  -1  100.99   29.30
   3 -17  -1  102.69   22.10
   3  17  -1   89.09   22.60
  -3  17   1   79.39   22.60
  -3  17   1   87.59    7.90
   2 -17  -1   40.20   16.70
   2 -17  -1   30.00    5.40
  -2 -17   1   29.60   13.20
   2 -17  -1   29.40    4.40
  -2  17   1   39.30   16.20
  -2  17   1   27.30   19.30
   2  17  -1   28.90   16.80
  -2  17   1   38.10    4.40
   2  17  -1   36.60   14.20
   1 -17  -1  150.28   19.00
   1 -17  -1  151.18    8.70
   1 -17  -1  140.19    7.50
  -1 -17   1  139.09   16.40
  -1  17   1  167.58   21.20
  -1  17   1  144.89    7.60
   1  17  -1  142.69   17.10
   0 -17   1   10.20   10.30
   0 -17  -1    4.80    9.70
   0 -17  -1    1.60    2.30
   0 -17  -1    5.80    2.90
   0  17   1    0.90    9.10
   0  17  -1    2.50    9.80
   1 -17   1  464.15   22.20
   1 -17   1  425.16   17.30
  -1 -17  -1  433.46   21.20
   1 -17   1  438.36   24.30
  -1  17  -1  434.56   25.80
  -1  17  -1  426.26   16.30
   1  17   1  432.86   21.50
   2 -17   1  217.98   27.00
   2 -17   1  188.08   11.20
  -2 -17  -1  187.68   18.90
   2 -17   1  182.98   23.50
   2  17   1  193.28   22.20
  -2  17  -1  199.18   29.80
   2  17   1  206.08   21.20
  -2  17  -1  199.58    9.50
   3 -17   1   57.49    8.70
   3 -17   1   65.19   21.00
  -3  17  -1   69.09    7.20
   4 -17   1   10.00    9.50
  -4  17  -1    9.20    6.20
   4 -18  -1  -17.20    9.40
  -4  18   1    0.40    7.60
   3 -18  -1   86.49    9.80
   3 -18  -1   96.69   21.10
  -3 -18   1   85.79   18.90
   3 -18  -1   75.49   31.00
  -3  18   1   69.39    8.10
  -3  18   1  106.19   25.00
   3  18  -1  111.09   25.60
   2 -18  -1  150.28   19.70
  -2 -18   1  156.18   15.60
   2 -18  -1  165.08   10.30
   2 -18  -1  141.19    8.80
   2  18  -1  151.68   18.70
  -2  18   1  132.79   22.10
   2  18  -1  151.68   16.70
  -2  18   1  147.49    8.70
   1 -18  -1  501.15   18.90
   1 -18  -1  493.45   19.70
   1 -18  -1  512.45   27.10
  -1 -18   1  491.25   24.40
   1  18  -1  534.85   25.40
  -1  18   1  499.45   18.70
  -1  18   1  535.55   28.80
   0 -18   1  331.27   21.00
   0 -18  -1  350.46   20.40
   0 -18  -1  306.97   12.40
   0  18  -1  311.57   15.30
   0  18   1  308.27   18.90
   1 -18   1   43.80    4.80
   1 -18   1   39.40   13.40
   1 -18   1   34.40    5.10
  -1 -18  -1   36.70   10.70
  -1  18  -1   36.40    4.50
   1  18   1   35.10   11.60
  -1  18  -1   24.80   14.90
   2 -18   1   28.60   17.90
  -2 -18  -1   32.20   12.70
   2 -18   1   30.90    5.20
   2 -18   1   34.10   14.70
  -2  18  -1   27.60    4.20
   2  18   1   42.00   14.40
  -2  18  -1   37.50   21.80
   2  18   1   36.70   15.90
   3 -18   1   60.39    7.40
   3 -18   1   67.89   21.40
  -3  18  -1   66.89    7.60
   3  18   1   68.39   22.50
   4 -18   1    0.30    9.30
  -4  18  -1    8.70    6.90
   4 -19  -1   -4.80   10.00
  -4  19   1    2.20    7.50
   3 -19  -1   45.90    7.30
   3 -19  -1   12.50   35.30
  -3 -19   1   40.90   19.40
   3 -19  -1   62.59    8.20
  -3  19   1   48.80    6.00
   3  19  -1   35.80   24.60
  -2 -19   1    7.60   14.20
   2 -19  -1    2.10    3.80
   2 -19  -1    6.70   18.40
   2 -19  -1    2.80    4.50
  -2  19   1    6.70    3.70
  -2  19   1   -7.60   21.20
   2  19  -1   16.10   16.50
   2  19  -1    5.20   18.60
   1 -19  -1   80.19    7.10
   1 -19  -1   83.39   15.50
  -1 -19   1   72.59   12.80
   1 -19  -1   75.29    5.90
  -1  19   1   90.49   17.60
  -1  19   1   86.39    5.80
   1  19  -1   93.49   14.00
   0 -19  -1  125.49    6.60
   0 -19  -1  128.59   13.40
   0 -19   1  119.49   13.80
   0  19  -1  122.09    6.90
   0  19   1  110.79   12.70
   0  19   1  129.29   19.00
   1 -19   1   51.29    6.30
   1 -19   1   51.79    5.20
  -1 -19  -1   48.90   11.40
   1 -19   1   71.89   15.20
  -1  19  -1   46.60    4.90
  -1  19  -1   53.99   16.60
   1  19   1   51.29   11.90
  -2 -19  -1   94.79   14.90
   2 -19   1  114.39   20.40
   2 -19   1   93.39    8.50
   2 -19   1   90.89   17.10
  -2  19  -1   86.49   23.20
   2  19   1   87.69   18.20
  -2  19  -1   90.99    7.20
   2  19   1  108.89   16.30
   3 -19   1   34.40   22.30
   3 -19   1   31.90    7.10
   3  19   1   54.79   23.70
  -3  19  -1   58.59    7.70
  -3 -20   1   46.90   20.80
   3 -20  -1   59.19    7.90
   3 -20  -1   67.99    8.50
   3  20  -1   74.59   24.80
  -3  20   1   72.19    6.60
   2 -20  -1   68.09    8.10
  -2 -20   1   65.49   16.50
   2 -20  -1   70.29    7.30
   2 -20  -1   78.79   20.70
  -2  20   1   76.29    7.20
   2  20  -1   72.29   21.00
  -2  20   1   64.59   23.10
   2  20  -1   82.49   17.70
   1 -20  -1  538.45   29.20
   1 -20  -1  536.85   21.10
   1 -20  -1  522.85   20.00
  -1 -20   1  524.35   27.00
   1  20  -1  512.25   27.30
  -1  20   1  564.94   32.70
  -1  20   1  536.65   19.90
   0 -20  -1   -1.70   11.80
   0 -20  -1    2.60    2.60
   0 -20   1    0.90   13.20
   0  20   1    1.10   11.60
   0  20  -1    5.80    3.10
  -1 -20  -1   21.90   12.10
   1 -20   1   16.30    3.40
   1 -20   1   23.30    4.70
   1 -20   1   39.90   16.10
  -1  20  -1   31.40   17.40
   1  20   1   25.80   12.70
  -1  20  -1   26.90    3.70
  -2 -20  -1   48.80   15.20
   2 -20   1   55.59   22.10
   2 -20   1   39.10    5.70
   2 -20   1   39.20   17.10
   2  20   1   48.40   16.90
   2  20   1   36.70   18.40
  -2  20  -1   38.00   24.70
  -2  20  -1   41.90    5.20
   3 -20   1   42.80    7.80
   3 -20   1   38.30   24.70
   3  20   1   49.99   26.00
   3 -21  -1    7.90    6.80
   3 -21  -1   20.70    6.50
  -3 -21   1   23.10   21.90
   3  21  -1   19.20   30.90
  -3  21   1   15.70    5.50
   2 -21  -1  -14.20   21.40
   2 -21  -1   -0.60    4.10
  -2 -21   1    4.30   23.40
   2 -21  -1    0.30    4.90
   2  21  -1   -4.00   17.80
  -2  21   1    3.90    4.20
   2  21  -1    9.50   21.70
  -2  21   1   -2.40   23.90
   1 -21  -1   32.40   16.20
  -1 -21   1   18.40   13.80
   1 -21  -1   20.90    4.10
   1 -21  -1   20.40    4.70
  -1  21   1   33.80   19.20
   1  21  -1   24.50   15.00
  -1  21   1   20.60    3.60
   0 -21   1   25.90   14.50
   0 -21  -1   18.30   12.80
   0 -21  -1   14.40    4.20
   0 -21  -1   18.50    3.50
   0  21   1   19.20   12.80
   0  21  -1   21.90    3.60
  -1 -21  -1  422.86   30.20
   1 -21   1  456.85   30.50
   1 -21   1  429.06   16.70
  -1 -21  -1  421.56   16.00
   1 -21   1  383.66   17.40
  -1  21  -1  463.35   31.90
  -1  21  -1  428.26   16.60
   1  21   1  411.76   24.90
   2 -21   1   45.90   23.20
   2 -21   1   40.30    6.30
   2 -21   1   47.80    6.00
  -2 -21  -1   49.10   15.70
  -2  21  -1   48.10    5.40
  -2  21  -1   39.90   26.70
   2  21   1   53.39   18.30
   2  21   1   45.10   22.80
   3 -21   1    5.50   26.30
   3 -21   1    2.80    7.20
  -3  21  -1   15.60    5.30
   3 -22  -1   16.70    7.40
  -3 -22   1   28.20   23.50
   3 -22  -1   15.40    6.50
   3  22  -1   38.10   29.30
  -3  22   1   19.20    5.90
   2 -22  -1   13.50    4.50
   2 -22  -1    0.10   23.60
   2 -22  -1   11.40    5.40
   2  22  -1   19.40   23.50
  -2  22   1   10.60    4.70
   2  22  -1   22.20   19.40
  -1 -22   1  679.93   33.40
   1 -22  -1  684.53   26.70
   1 -22  -1  709.03   25.70
   1 -22  -1  758.72   36.60
   1  22  -1  704.63   34.50
  -1  22   1  705.13   25.60
  -1  22   1  717.03   39.40
   0 -22  -1    3.60    3.30
   0 -22  -1   -0.50   13.60
   0 -22   1    3.30   15.50
   0  22   1    2.10   13.70
   0  22  -1    6.60    3.10
   1 -22   1   48.50    7.30
  -1 -22  -1   59.29    5.70
   1 -22   1   62.29    6.30
   1 -22   1   69.89   18.30
   1  22   1   58.09   14.50
  -1  22  -1   57.39    5.90
  -1  22  -1   70.49   21.30
  -2 -22  -1   -6.00   16.00
   2 -22   1    5.40   25.10
   2 -22   1    5.60    5.40
   2 -22   1    0.90    4.20
   2  22   1    1.30   17.90
  -2  22  -1   11.70    4.70
   3 -22   1  146.59   30.10
   3 -22   1  151.58   12.10
   3  22   1  148.39   29.70
  -3  22  -1  145.89   10.40
   3 -23  -1   -7.80    7.70
   3 -23  -1   17.10    6.70
  -3 -23   1    4.90   25.40
  -3  23   1   19.90    6.10
   3  23  -1   13.30   30.40
   2 -23  -1    8.90   27.00
   2 -23  -1   -0.10    4.40
   2 -23  -1    2.80    5.50
   2  23  -1    4.70   21.50
  -2  23   1    0.70    4.70
  -1 -23   1   12.80   16.00
   1 -23  -1    4.60    4.70
   1 -23  -1   15.70   18.40
   1 -23  -1    6.90    3.90
  -1  23   1   11.20    3.60
   1  23  -1    5.00   17.00
  -1  23   1   -0.30   22.20
   0 -23   1  141.69   18.80
   0 -23  -1  130.09   17.00
   0 -23  -1  117.49    7.60
   0  23   1  118.49   16.80
   0  23  -1  116.59    7.40
   1 -23   1  271.87   13.70
  -1 -23  -1  266.07   11.80
   1 -23   1  270.07   12.30
   1 -23   1  293.87   30.90
  -1  23  -1  266.67   12.20
   1  23   1  276.77   24.50
  -1  23  -1  277.87   33.80
   2 -23   1  -11.20   26.20
   2 -23   1   12.30    4.60
   2 -23   1    1.00    5.70
  -2 -23  -1    2.50   17.60
  -2  23  -1   -8.00    4.40
   2  23   1   -7.80   19.10
   3 -23   1  196.98   14.20
   3 -23   1  188.58   33.10
   3  23   1  209.78   33.00
  -3  23  -1  198.38   12.60
   3 -24  -1   17.00    8.50
   3 -24  -1   30.90    7.20
  -3 -24   1   26.60   27.00
   3  24  -1   23.50   31.80
  -3  24   1   27.50    6.40
   2 -24  -1   97.29   29.40
   2 -24  -1   65.69    9.80
   2 -24  -1   87.09    8.50
  -2  24   1   83.49    8.40
   2  24  -1   89.69   24.20
   1 -24  -1  180.68   23.10
   1 -24  -1  165.58    9.60
  -1 -24   1  189.78   19.70
   1 -24  -1  178.38   10.70
  -1  24   1  183.28   26.20
  -1  24   1  168.38    9.60
   1  24  -1  174.68   20.00
   0 -24   1  136.29    8.30
   0 -24  -1  161.18   18.60
   0 -24  -1  119.09    8.20
   0 -24   1  148.29   20.70
   0  24   1  137.89   18.40
   0  24  -1  139.19    8.10
   1 -24   1   53.89    7.40
   1 -24   1   39.50    4.90
  -1 -24  -1   42.90    4.50
   1 -24   1   53.29   20.30
  -1  24  -1   48.10   25.40
  -1  24  -1   34.20    4.60
   1  24   1   43.20   17.20
   2 -24   1  136.49   30.10
   2 -24   1  132.79   10.90
  -2 -24  -1  148.69   20.60
   2 -24   1  134.99    9.40
   2  24   1  163.28   23.50
  -2  24  -1  128.49    9.30
   3 -24   1   31.00    8.50
   3 -24   1    8.10   13.20
  -3  24  -1   31.30    6.70
   3 -25  -1  327.07   16.90
  -3 -25   1  275.47   31.90
   3 -25  -1  317.87   19.20
  -3  25   1  336.27   16.80
   2 -25  -1   39.80    5.70
   2 -25  -1   26.00    7.10
   2 -25  -1   27.90   31.00
  -2  25   1   32.30    6.10
   2  25  -1   40.20   23.80
   1 -25  -1   29.70    5.10
   1 -25  -1   41.80   21.80
   1 -25  -1   35.10    5.70
  -1 -25   1   35.60   18.90
   1  25  -1   27.30   19.90
  -1  25   1   35.80    5.10
  -1  25   1   35.10   25.60
   0 -25   1   23.40    4.90
   0 -25  -1   20.60   18.70
   0 -25   1   27.40   20.40
   0 -25  -1   23.10    4.60
   0  25   1   25.30   18.00
   0  25  -1   27.70    4.60
  -1 -25  -1   96.69    7.30
   1 -25   1  110.09    9.20
   1 -25   1  113.89    8.40
   1 -25   1  144.69   23.10
  -1  25  -1   87.99    7.70
   1  25   1  116.39   19.70
  -1  25  -1  104.09   27.00
   2 -25   1   60.39   32.20
  -2 -25  -1   76.99   20.80
   2 -25   1   84.09   10.50
   2 -25   1   72.79    8.50
  -2  25  -1   60.59    7.10
   2  25   1   95.19   23.70
   3 -25   1   38.00    9.70
   3 -25   1   11.00    8.60
  -3  25  -1   33.60    6.90
   3 -26  -1   30.60    8.20
   3 -26  -1   31.70   10.20
  -3  26   1   23.60    7.30
   2 -26  -1  169.68   13.10
   2 -26  -1  188.58   11.20
   2 -26  -1  163.28   33.60
   2  26  -1  165.88   30.40
  -2  26   1  164.78   11.50
  -1 -26   1    4.20   20.10
   1 -26  -1   -4.20   23.20
   1 -26  -1    2.10    5.50
   1 -26  -1   -2.60    4.60
  -1  26   1    9.30    4.70
   1  26  -1    1.40   21.60
  -1  26   1  -11.30   27.70
   0 -26  -1   14.70    4.20
   0 -26   1   -2.40   22.00
   0 -26   1   -4.60    4.40
   0 -26  -1    9.90   20.60
   0  26   1    8.50   17.50
   0  26  -1   17.80    4.50
   1 -26   1   18.80    6.10
   1 -26   1    5.60    4.70
  -1 -26  -1    9.90    4.10
   1 -26   1   10.00   23.60
  -1  26  -1   12.60   29.80
   1  26   1    8.20   19.50
  -1  26  -1    4.40    4.60
   2 -26   1   18.40   35.40
   2 -26   1   23.50    7.40
   2 -26   1   14.10    5.50
  -2 -26  -1   -3.70   21.10
  -2  26  -1   -6.00    5.70
   2  26   1   13.10   24.40
   3 -26   1   48.40   10.10
   3 -26   1   30.30    8.70
  -3  26  -1   29.20    7.50
   3 -27  -1   97.59   15.20
   3 -27  -1  137.39   13.70
  -3  27   1  134.39   12.90
   2 -27  -1  291.47   16.60
   2 -27  -1  290.17   14.60
   2 -27  -1  314.37   40.40
   2  27  -1  317.27   32.70
  -2  27   1  279.37   15.20
   1 -27  -1   33.20    5.60
   1 -27  -1   43.20    7.20
  -1 -27   1   32.10   22.00
   1 -27  -1   54.49   25.90
   1  27  -1   57.79   24.10
  -1  27   1   39.20   32.90
  -1  27   1   50.09    6.00
   0 -27   1  -12.00    4.70
   0 -27  -1   -1.80   21.80
   0 -27   1  -14.80   23.60
   0 -27  -1   -0.50    4.50
   0  27   1   -0.90    5.80
   0  27  -1   10.10    4.50
   1 -27   1  325.97   14.70
   1 -27   1  331.17   42.70
  -1 -27  -1  327.77   13.70
   1 -27   1  335.47   16.00
  -1  27  -1  287.67   14.10
   1  27   1  312.37   32.00
  -1  27  -1  285.67   35.10
  -2 -27  -1    0.50   22.40
   2 -27   1   11.10    7.30
  -2 -27  -1   -0.90    5.30
   2 -27   1   16.80    6.10
   2 -27   1   43.00   39.70
  -2  27  -1   -4.60    6.00
   2  27   1    6.40   26.30
   3 -27   1   10.30   10.20
   3 -27   1    5.70   10.30
  -3 -27  -1   15.50    6.60
  -3  27  -1   23.10    8.30
   2 -28  -1   25.30    6.60
   2 -28  -1   23.20   39.90
   2 -28  -1   41.50    8.40
  -2  28   1   29.80    6.90
   2  28  -1   24.30   30.90
   1 -28  -1   79.99   10.00
   1 -28  -1   94.19   29.60
  -1 -28   1   44.80   23.90
   1 -28  -1   57.29    6.80
  -1  28   1   65.89    8.50
   1  28  -1   49.10   23.30
  -1  28   1   55.89   37.20
   0 -28   1   63.39   25.90
   0 -28  -1   79.39   24.60
   0 -28   1   69.29    8.30
   0 -28  -1   59.89    7.60
   0  28   1   61.19    7.20
   0  28  -1   74.19    7.50
   1 -28   1  154.48   11.50
   1 -28   1  141.89   10.10
   1 -28   1  129.59   31.50
  -1 -28  -1  122.49   22.90
  -1 -28  -1  168.48    9.30
  -1  28  -1  163.38   37.20
  -1  28  -1  125.49    9.60
   1  28   1  131.19   24.50
   2 -28   1   33.90    6.80
  -2 -28  -1   15.30    5.60
   2 -28   1   31.70    8.40
  -2 -28  -1   17.60   23.90
   2  28   1   29.80   29.00
  -2  28  -1    7.20    6.60
   2 -29  -1  420.36   49.80
   2 -29  -1  386.16   19.20
   2 -29  -1  354.96   17.40
  -2  29   1  334.27   17.60
   2  29  -1  390.76   50.29
  -1 -29   1  140.19   27.20
   1 -29  -1  172.38   12.30
   1 -29  -1  155.08   11.00
   1 -29  -1  179.28   32.40
  -1  29   1  159.08   10.80
   1  29  -1  163.38   13.80
   0 -29  -1    6.60   25.50
   0 -29   1  -11.60   27.10
   0 -29  -1    6.60    5.10
   0 -29   1    1.70    5.30
   0  29   1   -5.20    5.50
   0  29  -1   -0.10    5.20
   1 -29   1  223.08   12.40
   1 -29   1  216.58   13.50
   1 -29   1  216.78   34.80
  -1 -29  -1  230.28   11.70
  -1 -29  -1  191.98   26.20
  -1  29  -1  236.88   44.70
   1  29   1  231.58   28.20
  -1  29  -1  207.88   12.20
   2 -29   1   98.09   11.00
  -2 -29  -1   75.29   26.50
  -2 -29  -1   72.89    9.30
   2 -29   1   89.39   13.10
   2  29   1   73.39   32.80
   2 -30  -1   15.10   47.90
   2 -30  -1   16.50    8.70
   2 -30  -1   32.10    7.90
   2  30  -1   16.20   36.20
  -2  30   1   26.00    8.00
   1 -30  -1   21.80    7.90
   1 -30  -1   -7.80   33.00
  -1 -30   1  -14.20   28.10
   1 -30  -1    6.30    6.20
  -1  30   1    7.00    6.20
   1  30  -1   25.30    6.70
   0 -30   1  191.88   31.90
   0 -30  -1  199.78   11.30
   0 -30   1  225.38   11.90
   0 -30  -1  243.08   31.10
   0  30  -1  187.58   11.80
   0  30   1  188.68   11.90
  -1 -30  -1    5.10   25.30
  -1 -30  -1    3.70    5.50
   1 -30   1   23.90   35.40
   1 -30   1    5.90    5.90
   1 -30   1    9.00    7.30
   1  30   1    8.70   27.50
  -1  30  -1   -0.80    5.90
  -2 -30  -1   12.00    6.30
  -2 -30  -1   -9.30   28.30
   2 -30   1    4.30    8.70
   2 -30   1   17.40    7.50
  -2  30  -1  -21.30    7.50
   2 -31  -1   21.50    9.20
   2 -31  -1   31.80    8.00
  -2  31   1   24.80    8.30
   1 -31  -1   34.40   34.00
  -1 -31   1   17.40   29.90
   1 -31  -1   32.90    7.10
   1 -31  -1   25.60    8.40
  -1  31   1   15.80    7.40
   1  31  -1   34.30    7.40
   0 -31   1  232.28   34.70
   0 -31   1  259.87   13.60
   0 -31  -1  266.67   12.90
   0 -31  -1  269.47   34.90
   0  31  -1  243.88   13.30
   0  31   1  239.38   13.50
  -1 -31  -1   -1.60   27.50
   1 -31   1   -3.80    7.80
   1 -31   1   13.00   38.00
  -1 -31  -1   -7.20    6.00
   1 -31   1    1.10    6.10
   1  31   1    1.70   30.30
   2 -31   1   41.60   10.10
   2 -31   1   38.90    8.60
  -2 -31  -1   49.70    7.00
  -2  31  -1   12.80    8.40
   2 -32  -1   69.09   11.30
   2 -32  -1   61.29    9.40
  -2  32   1   60.99    9.40
   1 -32  -1   50.29    7.40
  -1 -32   1   25.50    7.40
   1 -32  -1   75.69   49.20
   1 -32  -1   54.49    9.80
   1  32  -1   36.20    7.90
  -1  32   1   24.60    7.60
   0 -32   1   94.49   10.20
   0 -32  -1  105.19   35.10
   0 -32   1   88.39   35.90
   0 -32  -1   91.59    9.90
   0  32   1   83.69    8.80
   0  32  -1  105.19   10.40
   1 -32   1    5.50    8.60
   1 -32   1   -4.10    6.70
  -1 -32  -1    4.80    6.80
   1 -32   1   22.30   41.20
  -1  32  -1  -18.90    7.40
   1  32   1  -14.90   31.70
   2 -32   1   -6.60   10.40
   2 -32   1   11.30    8.80
  -2 -32  -1    9.80    7.20
  -2  32  -1  -11.70    8.70
  -1 -33   1   33.00    8.00
   1 -33  -1   56.99    8.10
   1 -33  -1   47.20    9.50
  -1  33   1   36.70    8.50
   1  33  -1   53.49    9.00
   0 -33  -1   22.20    7.20
   0 -33   1   22.40    7.00
   0  33  -1   38.20    7.60
   0  33   1    6.80    7.60
   1 -33   1   -1.90    7.30
  -1 -33  -1    4.70    7.30
   1 -33   1   -7.60    9.10
   1  33   1  -50.49   36.40
  -1  33  -1  -17.40    7.80
  -1 -34   1    1.60    8.30
   1 -34  -1   25.70    8.60
   1  34  -1   30.80   10.40
   0 -34  -1  105.79   12.00
   0 -34   1  113.99   11.70
   0  34  -1  128.19   12.20
   0  34   1   96.09   10.60
   1 -34   1    4.60    9.60
   1 -34   1   -2.30    8.20
  -1 -34  -1    4.30    7.60
  -1  34  -1   -8.50    8.30
   0 -35   1   22.10    8.50
   0 -35  -1   -1.70    8.20
   0  35   1    3.80    9.30
   0  35  -1   34.10    9.00
  -4   0   2   89.99   31.60
   4   0  -2  107.59   11.50
   4   0  -2  135.49   25.90
  -4   0   2  117.99   23.30
  -4   0   2   83.19    9.00
  -3   0   2   -3.50   15.00
  -3   0   2    7.70    2.90
   3   0  -2    9.60   13.30
   3   0  -2    9.90   16.10
   3   0  -2    3.70    3.80
   2   0  -2   90.99    9.60
  -2   0   2   94.69    5.40
   2   0  -2   93.79    6.00
   2   0  -2  100.49    9.80
  -2   0   2  100.79   13.60
  -2   0   2   95.79    9.80
  -1   0   2   -6.10    4.60
   1   0  -2   -5.50    5.00
   1   0  -2   -7.40    4.80
  -1   0   2   12.70    4.70
  -1   0   2   -6.60    4.80
   1   0  -2    8.10    5.40
   0   0   2    7.60    2.60
   0   0  -2    4.70    2.70
   0   0  -2    7.70    2.80
   0   0   2    6.40    2.70
   2   0   2  532.95   19.70
   3   0   2   -1.00    4.10
   4   0   2    4.20    6.20
  -4  -1   2   18.60    5.50
   4  -1  -2   13.10   23.50
  -4  -1   2  -13.60   22.00
   4  -1  -2    7.80    6.70
   4   1  -2    6.90   24.30
   4   1  -2   12.50    6.80
  -4   1   2  -15.80   30.10
  -4   1   2   15.40   22.00
  -4   1   2   10.00    4.80
  -3  -1   2   64.29   18.90
   3  -1  -2   55.89   14.10
   3  -1  -2   63.29   16.90
   3  -1  -2   47.60    6.20
  -3  -1   2   61.59    5.20
  -3   1   2   43.40   15.80
  -3   1   2   46.60    5.30
   3   1  -2   55.59   16.90
   3   1  -2   66.89   13.90
   2  -1  -2  312.97   16.70
  -2  -1   2  286.07   11.50
   2  -1  -2  312.67   17.30
  -2  -1   2  294.87   17.00
   2  -1  -2  317.37   12.40
  -2  -1   2  297.77   16.60
  -2   1   2  301.97   17.30
  -2   1   2  310.07   11.70
  -2   1   2  316.77   16.80
   2   1  -2  300.97   17.40
   2   1  -2  308.67   16.60
   2   1  -2  298.37   12.10
   1  -1  -2 2248.08   73.49
   1  -1  -2 2219.08   73.49
  -1  -1   2 2247.08   73.39
  -1  -1   2 2230.58   73.49
   1  -1  -2 2516.55   74.19
  -1  -1   2 2370.36   73.49
   1   1  -2 2276.27   73.59
   1   1  -2 2440.86   73.69
  -1   1   2 2177.28   73.39
  -1   1   2 2390.06   73.79
  -1   1   2 2177.68   73.39
   1   1  -2 2231.58   73.49
   0  -1  -2 2589.74   83.39
   0  -1  -2 2645.14   83.39
   0  -1   2 2666.23   83.49
   0  -1   2 2639.54   83.39
   0   1  -2 2671.23   83.49
   0   1   2 2613.34   83.39
   0   1   2 2652.43   83.39
   1  -1   2  226.88   10.60
   2  -1   2  615.04   22.70
   2   1   2  644.24   22.70
   3  -1   2    9.00    4.20
   3   1   2    9.10    4.50
   4  -1   2   18.20    6.20
   4   1   2   19.00    6.10
  -4  -2   2   15.60    4.20
   4  -2  -2   13.60   25.00
  -4  -2   2    1.00   20.40
   4  -2  -2   20.30    6.80
  -4   2   2    6.40   32.60
   4   2  -2   18.80   23.90
  -4   2   2   26.20   22.60
  -4   2   2    9.90    5.60
   3  -2  -2   28.90   14.30
   3  -2  -2   23.00   15.80
  -3  -2   2   33.90   13.90
   3  -2  -2   27.20    4.90
  -3  -2   2   27.20    3.40
   3   2  -2   36.70   14.00
   3   2  -2   31.20   16.60
  -3   2   2   30.20    3.80
  -3   2   2   27.90   16.20
  -2  -2   2  803.62   27.80
   2  -2  -2  840.12   30.60
   2  -2  -2  836.82   30.70
  -2  -2   2  807.22   30.00
   2  -2  -2  810.72   28.60
   2   2  -2  839.92   30.20
   2   2  -2  852.91   30.70
   2   2  -2  833.62   28.30
  -2   2   2  801.22   27.90
  -2   2   2  807.12   31.20
  -2   2   2  847.82   30.60
  -1  -2   2  427.36   16.90
  -1  -2   2  452.15   17.20
   1  -2  -2  433.86   17.30
   1  -2  -2  492.45   18.20
   1  -2  -2  439.76   17.40
   1   2  -2  475.35   17.30
  -1   2   2  437.56   17.30
   1   2  -2  449.56   17.30
  -1   2   2  471.85   17.60
   1   2  -2  473.15   16.80
  -1   2   2  420.86   17.00
   0  -2  -2   -2.20    2.70
   0  -2  -2   -1.80    2.70
   0  -2   2    0.40    2.80
   0  -2   2    0.30    2.90
   0   2   2   -3.20    2.60
   0   2   2    0.90    3.50
   0   2   2   -1.30    2.60
   0   2  -2   -0.50    3.00
   1  -2   2  354.16   13.60
   2  -2   2   73.29    6.00
   2   2   2   86.49    5.80
   3  -2   2   63.09    7.10
   3   2   2   61.59    7.00
   4  -2   2   18.10    6.70
   4   2   2   32.90    6.80
  -4  -3   2  115.59    8.40
   4  -3  -2  149.39   25.70
  -4  -3   2  142.39   24.10
   4  -3  -2  142.39   12.00
   4   3  -2  155.08   26.20
  -4   3   2  140.89    9.40
  -4   3   2   99.29   36.70
  -4   3   2  165.58   24.00
   3  -3  -2   53.79   14.00
  -3  -3   2   55.39    4.80
   3  -3  -2   54.79   17.00
  -3  -3   2   70.19   14.40
   3  -3  -2   61.19    6.60
  -3   3   2   51.39    5.30
  -3   3   2   -0.50   15.80
   3   3  -2   58.09   14.60
   3   3  -2   54.49   16.10
  -3   3   2   42.20   17.00
  -2  -3   2  280.47   10.80
   2  -3  -2  290.97   17.40
   2  -3  -2  279.37   17.00
  -2  -3   2  303.67   16.20
   2  -3  -2  269.67   11.90
  -2   3   2  275.67   11.20
   2   3  -2  294.47   16.50
  -2   3   2  285.77   17.80
  -2   3   2  271.37   16.60
   2   3  -2  309.77   17.00
  -1  -3   2    2.00    5.00
   1  -3  -2   -0.50    4.00
   1  -3  -2    0.40    4.80
  -1  -3   2    1.80    4.70
   1  -3  -2   -1.70    5.10
  -1   3   2   -2.30    4.80
   1   3  -2    3.10    5.20
  -1   3   2   -1.00    5.20
   1   3  -2    1.00    5.10
  -1   3   2    3.70    5.60
   0  -3  -2  152.38    7.20
   0  -3  -2  160.38    7.20
   0  -3  -2  175.78    8.60
   0  -3   2  168.68    7.60
   0   3   2  163.08    8.00
   0   3   2  161.08    7.20
   0   3   2  165.08    7.30
   0   3  -2  166.88    7.70
   1  -3   2  334.17   13.20
   1  -3   2  348.57   13.10
   2  -3   2   11.10    6.90
   2  -3   2    8.70    6.10
   2   3   2    4.20    2.50
   3  -3   2  279.57   13.80
   3   3   2  290.07   13.20
   4  -3   2   44.50    7.70
   4   3   2   38.60    7.00
  -4  -4   2   23.00   23.20
  -4  -4   2   29.70    5.40
   4  -4  -2   32.40   25.80
   4  -4  -2   26.50    7.00
  -4   4   2   27.10   24.00
   4   4  -2   28.00   24.70
  -4   4   2   28.90    5.10
   3  -4  -2   93.79   17.80
   3  -4  -2  100.19    8.30
  -3  -4   2   98.19    6.40
   3  -4  -2  103.59   15.60
  -3  -4   2  115.09   15.10
   3   4  -2  105.09   15.00
  -3   4   2  112.29    6.80
   3   4  -2  114.99   17.40
  -3   4   2   94.59   19.40
  -3   4   2  113.29   15.20
   2  -4  -2  313.47   17.60
   2  -4  -2  313.67   13.10
   2  -4  -2  315.87   18.10
  -2  -4   2  314.37   11.80
  -2  -4   2  326.97   17.10
   2   4  -2  317.57   16.90
  -2   4   2  300.37   12.20
   2   4  -2  333.27   17.90
  -2   4   2  311.97   17.50
  -2   4   2  322.57   18.80
   1  -4  -2   41.00    6.00
   1  -4  -2   38.40    5.90
  -1  -4   2   42.10    5.70
  -1  -4   2   39.40    5.80
   1  -4  -2   36.90    5.00
   1   4  -2   39.30    5.70
  -1   4   2   52.09    6.80
  -1   4   2   37.80    5.70
   1   4  -2   42.10    5.70
  -1   4   2   40.60    5.70
   0  -4  -2   66.99    5.70
   0  -4  -2   70.59    5.60
   0  -4   2   76.39    6.10
   0  -4  -2   67.09    6.90
   0   4   2   70.59    6.60
   0   4   2   66.89    5.50
   0   4  -2   72.69    6.40
   0   4   2   64.99    5.30
   1  -4   2   15.40    4.70
   1  -4   2    7.20    3.20
   1  -4   2   16.10    4.50
  -1   4  -2    9.30    1.90
   2  -4   2  482.95   19.00
   2  -4   2  484.35   17.50
   2  -4   2  428.26   18.20
   2   4   2  381.86   16.20
   3  -4   2   99.69   14.10
   3  -4   2  111.99   13.20
   3  -4   2  126.69    9.00
   4  -4   2  256.17   15.20
  -4  -5   2  141.69    8.10
  -4  -5   2  105.49   23.90
   4  -5  -2  110.29   11.90
   4  -5  -2  117.79   27.40
   4   5  -2  155.28   28.10
  -4   5   2  122.79   25.90
  -4   5   2  106.69    9.10
   3  -5  -2   91.79    8.10
  -3  -5   2   85.29    5.90
   3  -5  -2   97.49   15.20
   3  -5  -2  106.09   17.50
  -3  -5   2   99.69   14.50
  -3   5   2   92.89   18.80
  -3   5   2  105.29   15.20
   3   5  -2  117.59   15.20
   3   5  -2   94.79   16.50
  -3   5   2   82.59    6.40
  -2  -5   2  135.79    6.30
  -2  -5   2   99.09   13.20
   2  -5  -2  127.79    7.60
   2  -5  -2  121.19   14.20
   2  -5  -2  124.49   15.00
   2   5  -2  134.19   13.60
   2   5  -2  145.99   14.90
  -2   5   2  134.09   15.90
  -2   5   2  114.39    6.30
  -2   5   2  124.49   14.50
  -1  -5   2  161.18   10.30
   1  -5  -2  167.98   10.80
   1  -5  -2  173.78   10.90
   1  -5  -2  169.38    8.20
  -1  -5   2  164.18   10.70
  -1   5   2  174.98   11.30
   1   5  -2  156.08   10.40
  -1   5   2  180.38   10.60
   1   5  -2  164.88   10.60
  -1   5   2  161.78   10.50
   0  -5  -2  285.37   11.80
   0  -5  -2  264.97   10.90
   0  -5   2  282.77   11.40
   0   5  -2  290.37   11.50
   0   5   2  279.77   11.00
   0   5   2  271.27   10.90
   0   5   2  286.17   11.70
   1  -5   2 1366.86   46.00
   1  -5   2 1396.56   45.30
   1  -5   2 1424.16   45.40
   2  -5   2 4451.55  145.39
   2  -5   2 4524.55  143.89
   2  -5   2 4516.55  143.99
  -2   5  -2 4646.54  146.29
   2   5   2 4380.96  144.29
  -2   5  -2 4672.23  143.49
   3  -5   2  337.57   15.60
   3  -5   2  311.97   22.40
  -3   5  -2  339.67   12.80
   4  -5   2   69.29   23.30
   4  -5   2   66.79    8.50
  -4  -6   2   33.60   23.00
   4  -6  -2   42.60   26.20
   4  -6  -2   50.89    7.80
  -4  -6   2   51.89    6.00
   4   6  -2   42.30   28.80
  -4   6   2   43.30    6.00
  -4   6   2   39.30   24.80
   3  -6  -2   17.40   17.10
   3  -6  -2   23.50   15.00
   3  -6  -2   14.50    4.60
  -3  -6   2    7.50   13.40
  -3  -6   2   11.60    3.10
   3   6  -2    5.90   14.50
   3   6  -2    5.80   16.50
  -3   6   2   10.20   18.60
  -3   6   2   12.80    3.50
  -3   6   2    6.70   14.90
   2  -6  -2   -0.50    9.40
   2  -6  -2   -2.00    9.30
   2  -6  -2   -0.70    3.00
  -2  -6   2    4.20    8.30
  -2  -6   2    2.60    2.10
  -2   6   2   -1.40    2.30
   2   6  -2   -0.50    8.60
  -2   6   2    5.80    9.30
  -2   6   2    5.50   11.30
   2   6  -2    3.20    9.40
   1  -6  -2  644.94   23.70
   1  -6  -2  665.33   23.10
  -1  -6   2  593.54   23.10
  -1  -6   2  683.63   23.70
   1  -6  -2  674.83   23.90
  -1   6   2  691.33   24.70
  -1   6   2  648.94   23.60
   1   6  -2  648.54   23.50
  -1   6   2  680.53   24.00
   1   6  -2  648.24   23.60
   0  -6  -2    1.20    4.90
   0  -6  -2    2.00    4.00
   0  -6   2    4.10    4.30
   0  -6  -2    1.90    3.60
   0   6   2    2.70    4.80
   0   6  -2    6.30    4.80
   0   6   2    2.80    4.00
   0   6   2    1.50    3.90
   1  -6   2   51.39    6.00
   1  -6   2   41.50    4.90
  -1   6  -2   54.69    3.50
   2  -6   2 2232.38   73.89
   2  -6   2 2221.28   74.89
   2  -6   2 2308.17   73.99
  -2   6  -2 2331.57   76.89
  -2   6  -2 2301.87   73.09
   3  -6   2  534.25   29.40
   3  -6   2  574.84   27.20
   3  -6   2  553.94   22.70
  -3   6  -2  546.05   36.10
  -3   6  -2  584.34   19.90
   4  -6   2  171.38   13.50
   4  -6   2  184.78   25.40
   4  -7  -2   60.19   27.20
   4  -7  -2   84.79   10.90
  -4  -7   2   65.49   24.20
  -4  -7   2   54.09    6.40
  -4   7   2   51.89    6.70
   4   7  -2   61.09   27.10
  -4   7   2   63.89   29.40
   3  -7  -2  272.07   28.10
   3  -7  -2  261.27   13.80
  -3  -7   2  257.27   22.10
  -3  -7   2  277.77   11.30
   3  -7  -2  282.87   25.50
  -3   7   2  280.37   12.10
   3   7  -2  281.17   28.30
  -3   7   2  219.88   29.60
  -3   7   2  301.57   24.80
   3   7  -2  280.97   23.10
   2  -7  -2   13.90    9.70
  -2  -7   2    5.70    8.70
   2  -7  -2   16.90    3.70
  -2  -7   2   17.90    2.60
   2  -7  -2   19.30   10.10
  -2   7   2   21.40    9.80
  -2   7   2   20.50    3.10
   2   7  -2   20.60    9.80
  -2   7   2   22.10   12.00
   2   7  -2   19.10    9.10
  -1  -7   2  174.68   11.20
  -1  -7   2  197.18    8.30
   1  -7  -2  178.38   11.70
   1  -7  -2  197.78   12.10
   1  -7  -2  194.08    8.90
  -1   7   2  185.18   12.40
  -1   7   2  196.08   13.10
   1   7  -2  207.58   12.00
   1   7  -2  197.78   11.80
  -1   7   2  187.98   11.90
   0  -7  -2  750.12   25.40
   0  -7   2  757.12   25.20
   0  -7  -2  632.64   24.50
   0   7   2  728.63   24.70
   0   7   2  764.92   25.50
   0   7  -2  742.43   25.20
   0   7   2  727.13   24.70
   1  -7   2 1232.18   40.90
   1  -7   2 1275.27   41.40
  -1   7  -2 1215.78   42.40
  -1   7  -2 1211.38   40.00
   2  -7   2  764.02   27.60
   2  -7   2  718.33   28.00
   2  -7   2  732.43   28.20
  -2   7  -2  809.72   32.90
  -2   7  -2  768.12   25.60
   3  -7   2  502.55   29.20
   3  -7   2  520.55   21.70
   3  -7   2  550.74   27.40
  -3   7  -2  542.45   19.20
  -3   7  -2  518.15   37.10
   4  -7   2   37.70    7.90
  -4  -8   2   81.09    7.60
   4  -8  -2  115.09   11.80
   4  -8  -2   65.49   26.60
  -4  -8   2   60.79   25.10
  -4   8   2   82.19    9.80
   4   8  -2   78.79   27.80
   3  -8  -2  100.69   20.10
   3  -8  -2   83.49    8.50
  -3  -8   2   99.79   15.30
  -3  -8   2   99.79    6.40
   3  -8  -2  101.19   17.20
  -3   8   2   70.59    7.20
   3   8  -2   91.69   18.30
  -3   8   2   94.39   21.90
  -3   8   2  110.49   17.40
   3   8  -2  113.59   16.80
   2  -8  -2   57.19   10.70
  -2  -8   2   52.99    4.30
   2  -8  -2   39.40    5.50
   2  -8  -2   47.80   10.80
  -2   8   2   54.59   10.90
  -2   8   2   37.60    4.60
   2   8  -2   54.79    9.70
   2   8  -2   58.59   10.50
  -2   8   2   65.39   13.50
   1  -8  -2  844.62   30.00
   1  -8  -2  826.02   29.10
  -1  -8   2  848.02   29.60
   1  -8  -2  847.22   30.00
   1   8  -2  847.22   29.90
  -1   8   2  860.31   30.10
  -1   8   2  859.51   29.90
   1   8  -2  851.51   29.70
  -1   8   2  856.61   30.70
   0  -8   2  742.63   26.50
   0  -8  -2  746.33   26.50
   0  -8   2  758.72   26.40
   0  -8  -2  745.03   25.00
   0   8   2  754.72   26.00
   0   8  -2  775.12   26.40
   0   8   2  752.02   25.90
   0   8   2  790.82   26.70
   1  -8   2  898.41   31.00
   1  -8   2  908.41   30.80
  -1   8  -2  904.71   32.80
  -1   8  -2  872.11   29.50
   2  -8   2   19.90    9.00
   2  -8   2   25.20    8.60
  -2   8  -2   24.50   13.40
  -2   8  -2   26.80    3.20
   3  -8   2  846.42   32.20
   3  -8   2  793.42   36.50
   3  -8   2  859.51   35.40
  -3   8  -2  862.91   44.80
  -3   8  -2  885.41   29.50
   4  -8   2    1.80    6.80
   4  -8   2   -8.90   25.00
  -4   8  -2    7.80    4.80
  -4  -9   2   72.49    7.40
   4  -9  -2   82.59   28.50
   4  -9  -2   97.29   11.80
  -4  -9   2  104.99   26.00
   4   9  -2   79.39   29.20
  -4   9   2   92.49    8.90
   3  -9  -2   60.89    7.70
   3  -9  -2   70.29   18.70
   3  -9  -2   61.29   16.80
  -3  -9   2   80.09   15.30
  -3  -9   2   64.19    5.50
   3   9  -2   63.39   18.20
  -3   9   2   52.49    6.40
  -3   9   2   56.89   21.90
  -3   9   2   74.09   17.30
   3   9  -2   69.89   16.80
   2  -9  -2   -3.90   11.20
   2  -9  -2    1.40   10.30
  -2  -9   2   -0.40    2.10
   2  -9  -2   -1.70    3.20
  -2  -9   2   -2.90    9.20
  -2   9   2    0.00   13.20
  -2   9   2    0.40    2.30
   2   9  -2    4.00    9.90
  -2   9   2    1.40   10.70
   2   9  -2    4.20    9.80
   1  -9  -2  232.18   10.20
  -1  -9   2  234.28   13.30
   1  -9  -2  220.38   13.60
   1  -9  -2  225.68   14.00
  -1   9   2  230.68   14.80
   1   9  -2  237.58   13.50
  -1   9   2  228.18   13.70
  -1   9   2  222.88   14.20
   1   9  -2  231.48   13.50
   0  -9   2  102.19   10.30
   0  -9  -2   99.59    9.00
   0  -9   2  106.59    9.70
   0  -9  -2  101.59    5.20
   0   9  -2  104.69   10.10
   0   9   2  107.69    9.60
   0   9   2  100.79    8.40
   0   9   2  103.09    9.00
   1  -9   2  558.74   19.90
   1  -9   2  562.14   21.30
  -1   9  -2  486.65   23.10
  -1   9  -2  543.15   18.50
   2  -9   2  344.07   14.50
   2  -9   2  309.67   18.00
   2  -9   2  341.87   19.10
  -2   9  -2  330.87   12.50
  -2   9  -2  343.57   24.10
   3  -9   2  121.19    9.70
   3  -9   2  106.99   16.60
   3  -9   2  112.49   15.40
  -3   9  -2  134.79   26.10
  -3   9  -2  121.39    6.70
   4  -9   2   42.00   25.00
   4  -9   2   23.70    7.70
  -4   9  -2   33.30    5.30
  -4 -10   2  131.49   27.10
   4 -10  -2  121.39   29.00
   4 -10  -2  111.19   12.20
  -4  10   2   39.20   31.80
   4  10  -2  133.19   29.60
  -4  10   2  131.89   11.20
   3 -10  -2    9.60   16.50
  -3 -10   2   12.10   14.90
   3 -10  -2   -3.70    4.90
   3 -10  -2    9.70   19.30
   3  10  -2    5.80   16.90
  -3  10   2  -14.30   21.80
   3  10  -2    6.80   18.50
  -3  10   2    8.10    3.70
  -3  10   2    6.90   18.20
   2 -10  -2   -2.70   10.90
  -2 -10   2    7.90    9.50
   2 -10  -2    4.70    3.30
   2 -10  -2   -3.40   10.40
  -2  10   2    1.50   11.10
  -2  10   2    1.90   14.00
   2  10  -2   -0.40   10.20
  -2  10   2    0.80    2.40
   2  10  -2    5.10   11.00
  -1 -10   2  447.56   18.80
   1 -10  -2  429.46   19.20
   1 -10  -2  401.56   16.30
   1  10  -2  418.76   18.90
  -1  10   2  465.15   20.20
   1  10  -2  408.46   18.50
  -1  10   2  427.56   18.90
  -1  10   2  450.75   19.60
   0 -10  -2   16.80    3.40
   0 -10  -2   14.60    2.50
   0 -10   2   19.50    6.50
   0  10   2   21.60    6.50
   0  10   2   14.60    6.00
   0  10  -2   13.40    6.40
   0  10   2   12.40    5.30
   1 -10   2    1.40    2.80
   1 -10   2    4.40    7.50
   1 -10   2    1.30    6.50
  -1  10  -2    5.80    1.70
  -1  10  -2    3.50    9.40
   1  10   2    2.00    5.30
   2 -10   2  183.98   17.90
   2 -10   2  165.08   16.20
   2 -10   2  179.88   10.00
  -2  10  -2  181.08    7.90
  -2  10  -2  178.48   22.20
   3 -10   2  168.68   10.80
   3 -10   2  120.69   17.60
   3 -10   2  175.48   16.00
  -3  10  -2  161.38    8.10
  -3  10  -2  178.58   27.20
   4 -10   2    9.80    7.20
   4 -10   2    0.60   25.90
  -4  10  -2    4.30    5.00
   4 -11  -2   31.80   29.00
   4 -11  -2   29.00    7.60
  -4 -11   2   14.50   24.40
  -4  11   2    6.60    6.20
  -4  11   2    0.40   27.00
   4  11  -2    4.30   30.90
   3 -11  -2   20.90    5.50
  -3 -11   2   23.10   15.10
   3 -11  -2   24.80   18.50
   3 -11  -2   29.70   19.80
  -3  11   2   20.80    4.20
  -3  11   2   15.90   24.00
   3  11  -2   23.70   17.90
   3  11  -2   40.40   19.80
  -3  11   2   37.90   18.50
  -2 -11   2   15.70   10.50
   2 -11  -2   28.10   11.80
   2 -11  -2   13.60    4.30
   2 -11  -2   20.70   11.60
  -2  11   2   27.80   14.80
  -2  11   2   29.50   12.60
   2  11  -2   16.20   11.50
   2  11  -2   18.20   10.40
  -2  11   2   20.40    3.30
   1 -11  -2   56.19    5.40
  -1 -11   2   55.89    8.20
   1 -11  -2   54.19    9.20
   1 -11  -2   60.09    4.40
  -1  11   2   58.99    8.60
  -1  11   2   49.60    8.80
   1  11  -2   59.29    9.00
  -1  11   2   62.19   10.20
   1  11  -2   50.79    8.70
   0 -11  -2  893.01   29.00
   0 -11   2  886.21   30.30
   0 -11  -2  842.62   28.30
   0 -11   2  770.82   29.60
   0  11   2  829.12   29.50
   0  11  -2  853.61   30.10
   0  11   2  869.51   29.70
   0  11   2  861.71   30.00
   1 -11   2  533.85   21.90
   1 -11   2  546.65   20.20
   1 -11   2  514.75   22.80
  -1 -11  -2  575.64   20.40
  -1 -11  -2  543.65   18.40
  -1  11  -2  607.44   24.80
  -1  11  -2  552.74   19.10
   1  11   2  539.55   20.20
   2 -11   2  199.58   17.10
   2 -11   2  233.88   19.60
   2 -11   2  214.28   10.90
  -2  11  -2  227.48   23.90
  -2  11  -2  216.08    9.10
   3 -11   2    9.20   14.80
   3 -11   2   14.30    5.60
   3 -11   2   -2.20   18.10
  -3  11  -2  -11.70   26.20
   4 -11   2   -9.90   28.10
   4 -11   2    1.80    7.40
  -4  11  -2    0.10    5.20
  -4 -12   2   11.50   21.10
   4 -12  -2   13.80    7.80
   4 -12  -2   -4.20   29.20
   4  12  -2    1.40   29.20
  -4  12   2    7.10    6.00
  -4  12   2  -12.90   30.00
   3 -12  -2   17.50   18.60
   3 -12  -2   14.70    5.00
   3 -12  -2    2.00   21.20
  -3 -12   2    5.10   16.10
  -3  12   2    5.90   24.50
  -3  12   2   15.30    4.30
   3  12  -2    8.30   17.20
   3  12  -2   -0.40   20.70
  -3  12   2   18.70   18.30
  -2 -12   2  201.78   18.20
   2 -12  -2  273.47   20.00
   2 -12  -2  287.97   21.70
   2 -12  -2  261.87   12.50
   2  12  -2  241.08   19.00
  -2  12   2  240.08   11.10
   2  12  -2  266.27   19.90
  -2  12   2  281.17   22.20
  -2  12   2  262.27   24.60
  -1 -12   2 1742.13   57.39
   1 -12  -2 1780.52   56.49
   1 -12  -2 1683.73   57.19
   1 -12  -2 1786.32   57.89
  -1  12   2 1783.22   58.59
  -1  12   2 1693.63   57.69
  -1  12   2 1732.33   57.79
   1  12  -2 1714.93   57.49
   1  12  -2 1636.94   57.29
   0 -12  -2  440.76   15.80
   0 -12   2  451.45   19.30
   0 -12  -2  443.66   16.40
   0 -12   2  451.35   16.20
   0  12   2  437.16   18.20
   0  12   2  442.96   19.00
  -1 -12  -2   40.10    6.80
  -1 -12  -2   33.00    2.80
   1 -12   2   39.60    9.50
   1 -12   2   41.20    8.30
   1 -12   2   38.10    4.90
  -1  12  -2   42.20    3.50
   1  12   2   39.90    6.80
  -1  12  -2   41.10   11.30
   2 -12   2  179.08   17.80
   2 -12   2  185.18   19.60
   2 -12   2  181.98   10.20
  -2  12  -2  184.28   24.10
  -2  12  -2  187.68    8.40
   3 -12   2  151.08   10.80
   3 -12   2  187.08   18.30
  -3  12  -2  170.98    8.60
   4 -12   2    4.40    7.60
  -4  12  -2   -7.10    5.60
  -4 -13   2    5.70   11.70
   4 -13  -2    1.40    7.90
   4 -13  -2   -8.10   31.70
   4  13  -2   15.30   31.60
   3 -13  -2  817.02   32.10
  -3 -13   2  809.62   37.40
   3 -13  -2  865.51   44.90
   3 -13  -2  874.01   41.00
  -3  13   2  815.22   30.60
   3  13  -2  858.91   39.50
   3  13  -2  767.52   43.30
  -3  13   2  845.92   41.00
   2 -13  -2   59.99    5.40
  -2 -13   2   49.80   11.70
   2 -13  -2   59.49    6.30
   2 -13  -2   48.10   14.30
   2  13  -2   53.29   13.30
  -2  13   2   61.49   16.50
  -2  13   2   53.79    5.40
   2  13  -2   50.89   12.40
  -2  13   2   53.89   13.40
  -1 -13   2   11.80    8.80
   1 -13  -2    4.70    2.20
   1 -13  -2    4.80    3.00
   1 -13  -2    7.40    9.70
  -1  13   2    5.50    9.00
   1  13  -2    4.50    8.80
  -1  13   2    2.40   10.30
   1  13  -2    1.90    9.00
  -1  13   2    2.80    9.30
   0 -13  -2   -2.20    7.80
   0 -13  -2   17.10    3.90
   0 -13   2   22.20    8.20
   0 -13   2   17.40    3.10
   0 -13  -2   22.00    2.60
   0  13  -2   23.90    3.10
   0  13   2   25.90    8.20
   0  13   2   21.40    7.30
  -1 -13  -2  115.59   11.60
  -1 -13  -2  113.89    5.20
   1 -13   2  123.79   15.60
   1 -13   2  122.59   15.00
   1 -13   2  112.79    7.00
   1  13   2  111.69   11.50
  -1  13  -2  124.39   17.50
  -1  13  -2  116.59    5.80
   2 -13   2   37.20   11.50
   2 -13   2   31.90   13.30
   2 -13   2   34.20    4.90
  -2  13  -2   34.10    4.00
  -2  13  -2   52.69   17.40
   3 -13   2   11.90   16.40
   3 -13   2    7.80    5.30
  -3  13  -2   16.10    3.60
   4 -13   2    7.70    7.70
  -4  13  -2    1.60    5.80
  -4 -14   2   69.09    7.80
   4 -14  -2  103.29   13.50
   4 -14  -2   80.29   34.20
  -4  14   2   61.59    8.60
   3 -14  -2   12.20   24.70
  -3 -14   2   15.90   16.40
   3 -14  -2    7.80    5.20
   3 -14  -2   19.60   20.90
  -3  14   2   15.30   20.90
   3  14  -2    6.70   19.30
  -3  14   2    1.70    4.60
   2 -14  -2  185.78    9.10
  -2 -14   2  178.08   18.70
   2 -14  -2  175.78   10.00
   2 -14  -2  188.18   22.90
  -2  14   2  179.08   21.90
   2  14  -2  178.28   20.20
  -2  14   2  165.68   25.50
  -2  14   2  175.78    8.90
   2  14  -2  187.98   21.40
   1 -14  -2   35.60    3.80
   1 -14  -2   29.30    4.30
   1 -14  -2   32.50   10.50
  -1 -14   2   37.90    9.70
  -1  14   2   35.40   10.40
  -1  14   2   34.50   11.40
   1  14  -2   38.80   10.40
   1  14  -2   36.30   10.10
  -1  14   2   36.80    9.90
   0 -14   2    1.80    8.70
   0 -14  -2    5.60    8.10
   0 -14  -2    8.10    2.10
   0 -14  -2    3.80    2.90
   0  14  -2    7.30    2.50
   0  14   2    9.80    7.80
   0  14   2    5.70    8.60
  -1 -14  -2  369.66   13.50
   1 -14   2  377.56   15.40
   1 -14   2  385.76   20.50
   1 -14   2  396.46   21.20
  -1 -14  -2  377.36   17.70
   1  14   2  390.56   17.60
  -1  14  -2  376.66   14.30
  -1  14  -2  407.66   23.10
   2 -14   2   24.80   12.00
   2 -14   2   17.30    4.20
   2 -14   2   11.40   13.90
  -2  14  -2   11.50    2.90
  -2  14  -2   25.80   18.20
   3 -14   2   54.49   18.00
   3 -14   2   70.19    8.00
  -3  14  -2   61.89    6.10
   4 -14   2   12.30    7.90
  -4  14  -2   14.50    5.70
   4 -15  -2  101.89   34.50
   4 -15  -2  112.39   11.30
  -4 -15   2  109.89   12.10
  -4  15   2   97.79   10.30
   3 -15  -2    4.70   10.10
   3 -15  -2   16.70    5.60
   3 -15  -2    8.00   26.40
  -3 -15   2   27.20   17.90
  -3  15   2    9.20    4.90
   3  15  -2   18.10   20.20
  -3  15   2   23.00   22.00
   2 -15  -2  537.95   20.20
  -2 -15   2  512.65   26.60
   2 -15  -2  513.75   21.20
   2 -15  -2  584.94   31.30
   2  15  -2  541.95   28.50
  -2  15   2  547.05   33.30
   2  15  -2  538.55   27.20
  -2  15   2  576.74   29.30
  -2  15   2  511.95   20.20
  -1 -15   2  320.27   19.30
   1 -15  -2  323.97   13.90
   1 -15  -2  342.17   20.50
   1 -15  -2  337.77   12.80
   1  15  -2  330.37   19.80
  -1  15   2  342.27   22.00
  -1  15   2  338.97   20.10
  -1  15   2  260.17   16.00
   1  15  -2  322.07   19.30
   0 -15  -2  133.69   14.20
   0 -15  -2  143.59    7.60
   0 -15  -2  140.89    6.60
   0 -15   2  124.79   15.50
   0  15   2  145.29   15.10
   0  15   2  150.88   14.10
   0  15  -2  148.19    7.30
   1 -15   2 2022.80   65.39
  -1 -15  -2 1923.51   63.59
   1 -15   2 1933.91   65.09
   1 -15   2 1929.31   64.19
  -1 -15  -2 1843.82   62.19
  -1  15  -2 1893.81   62.99
  -1  15  -2 2014.70   66.59
   1  15   2 1911.31   63.49
   2 -15   2    3.40    3.70
   2 -15   2    5.70   12.80
   2 -15   2    2.10   15.30
  -2  15  -2    2.80    2.50
  -2  15  -2   11.70   19.50
   2  15   2    8.70   12.00
   3 -15   2   48.10   17.80
   3 -15   2   50.59    6.80
  -3  15  -2   61.19    6.30
   4 -15   2   -4.70    8.30
  -4  15  -2    2.90    6.00
   4 -16  -2  -14.80   33.70
  -4 -16   2    3.90    6.80
   4 -16  -2   -7.40    8.90
  -4  16   2   -0.40    7.50
   3 -16  -2   -2.50    5.50
   3 -16  -2   -8.90    5.10
   3 -16  -2   12.10   27.80
  -3 -16   2   -0.80   17.30
  -3  16   2    6.40   22.20
   3  16  -2    4.80   21.40
  -3  16   2   -4.30    4.80
   2 -16  -2   -0.40    3.90
  -2 -16   2    7.90   12.90
   2 -16  -2    8.50    3.50
   2 -16  -2    4.80   16.80
  -2  16   2    5.80    3.40
  -2  16   2    6.80   15.50
   2  16  -2    2.10   15.90
  -2  16   2    6.50   19.60
   2  16  -2    4.50   14.00
   1 -16  -2   25.70    3.50
   1 -16  -2   15.30    3.80
  -1 -16   2   13.70   10.80
   1 -16  -2   21.60   11.50
  -1  16   2   18.80   11.70
  -1  16   2   21.50   13.40
  -1  16   2   21.50    3.30
   1  16  -2   10.40   10.90
   0 -16  -2  226.68    9.70
   0 -16   2  253.57   18.40
   0 -16  -2  242.88   16.80
   0 -16  -2  237.28   10.50
   0  16  -2  239.78   10.30
   0  16   2  254.07   17.30
   0  16   2  247.58   16.40
   1 -16   2   12.60   11.00
   1 -16   2   10.90   11.30
  -1 -16  -2    8.20    9.10
   1 -16   2    5.40    3.70
  -1  16  -2   11.10    2.60
   1  16   2    3.40    9.30
  -1  16  -2   11.40   14.20
   2 -16   2  176.28   18.60
   2 -16   2  170.28   22.70
   2 -16   2  125.09    9.50
   2  16   2  163.28   19.50
  -2  16  -2  182.48   23.20
  -2  16  -2  141.29    7.50
   3 -16   2   55.39    8.40
   3 -16   2   63.99   20.40
  -3  16  -2   52.69    6.60
   4 -16   2   -5.20    9.20
  -4  16  -2    2.70    6.10
   4 -17  -2  -20.70    9.60
   4 -17  -2    5.00   38.50
  -4  17   2    5.80    7.20
   3 -17  -2  -10.00    5.00
   3 -17  -2    3.00    5.90
   3 -17  -2    0.90   29.00
  -3 -17   2   -5.90   18.50
  -3  17   2   -4.30   25.20
   3  17  -2   -5.80   22.30
  -3  17   2   -2.10    4.30
   2 -17  -2    1.60    4.20
   2 -17  -2  -12.10   17.10
   2 -17  -2   -1.00    3.40
  -2 -17   2    2.80   13.50
  -2  17   2    3.80   16.00
   2  17  -2    0.30   17.80
  -2  17   2   -6.00   20.10
  -2  17   2    4.30    3.70
   2  17  -2    7.60   15.30
   1 -17  -2  153.38    7.80
   1 -17  -2  148.69    9.00
   1 -17  -2  157.28   19.60
  -1 -17   2  144.29   18.60
   1  17  -2  157.88   18.60
  -1  17   2  150.08    8.00
  -1  17   2  164.08   22.00
  -1  17   2  156.88   20.50
   0 -17  -2  169.98   16.80
   0 -17  -2  161.68    8.40
   0 -17  -2  165.48    7.70
   0 -17   2  166.08   18.50
   0  17  -2  157.08    8.20
   0  17   2  164.18   15.90
   0  17   2  178.28   17.50
  -1 -17  -2  566.84   20.60
   1 -17   2  598.84   28.30
   1 -17   2  630.14   28.60
  -1 -17  -2  604.44   25.30
   1 -17   2  578.94   22.70
  -1  17  -2  644.84   30.90
   1  17   2  582.34   25.10
  -1  17  -2  580.44   21.40
   2 -17   2  312.57   29.70
   2 -17   2  301.87   15.00
   2 -17   2  339.97   26.10
   2  17   2  292.77   21.60
  -2  17  -2  305.17   12.70
  -2  17  -2  303.97   34.40
   2  17   2  297.87   23.20
   3 -17   2    7.10   21.60
   3 -17   2    6.00    5.90
  -3  17  -2    8.30    4.20
   4 -17   2    1.30    9.30
  -4  17  -2    5.50    6.30
   4 -18  -2   19.10   10.10
  -4  18   2   22.00    8.70
   3 -18  -2   12.80    5.30
   3 -18  -2   14.50    6.00
   3 -18  -2    1.80   32.50
  -3 -18   2    7.70   19.70
  -3  18   2    5.90   24.60
  -3  18   2    7.40    5.20
   3  18  -2    0.50   22.80
   2 -18  -2   64.89    6.30
   2 -18  -2   63.49    7.30
  -2 -18   2   58.89   14.90
   2 -18  -2   69.39   19.40
   2  18  -2   63.49   19.20
   2  18  -2   57.69   17.10
  -2  18   2   65.39   22.80
  -2  18   2   58.19    6.60
  -2  18   2   63.09   18.10
  -1 -18   2  426.26   24.10
   1 -18  -2  441.56   17.90
   1 -18  -2  438.76   16.80
   1 -18  -2  437.96   25.60
  -1  18   2  453.75   27.90
   1  18  -2  439.76   24.60
  -1  18   2  439.16   17.00
   0 -18  -2  276.97   11.30
   0 -18  -2  263.97   19.60
   0 -18   2  266.87   21.30
   0  18   2  286.67   18.80
   0  18  -2  265.17   11.50
   0  18   2  290.67   20.30
   1 -18   2  178.78   21.90
   1 -18   2  132.89    8.90
  -1 -18  -2  146.19    6.90
  -1 -18  -2  144.49   17.00
   1 -18   2  163.48   15.40
   1  18   2  140.29   16.40
  -1  18  -2  149.09    7.50
  -1  18  -2  172.78   24.40
   2 -18   2  152.78   17.60
  -2 -18  -2  149.79    7.30
   2 -18   2  140.99   10.00
   2 -18   2  153.08   20.20
   2  18   2  131.19   16.60
  -2  18  -2  155.58    8.10
   2  18   2  161.58   16.10
  -2  18  -2  151.38   25.50
   3 -18   2  196.78   13.70
   3 -18   2  241.58   25.40
  -3  18  -2  240.78   11.50
   4 -19  -2   84.59   11.50
  -4  19   2   61.19    8.80
   3 -19  -2   16.00   33.40
   3 -19  -2   37.90    6.80
   3 -19  -2   27.90    5.50
  -3 -19   2   33.10   21.50
   3  19  -2   20.90   25.00
  -3  19   2   17.10    5.40
  -3  19   2   28.00   27.40
   2 -19  -2    5.90    3.70
   2 -19  -2    2.70    4.40
  -2 -19   2   -1.70   15.20
   2 -19  -2   16.50   20.30
  -2  19   2    4.60   19.00
   2  19  -2    3.30   16.00
   2  19  -2    2.80   20.10
  -2  19   2    2.80    3.90
  -2  19   2    2.50   23.50
   1 -19  -2   56.59    5.50
   1 -19  -2   69.59   14.70
  -1 -19   2   56.09   13.10
   1 -19  -2   63.39    6.90
  -1  19   2   58.09    5.80
  -1  19   2   75.19   18.70
   1  19  -2   63.29   13.90
   0 -19  -2 1160.58   43.20
   0 -19   2 1196.38   44.60
   0 -19  -2 1226.58   40.00
   0  19   2 1206.48   43.00
   0  19  -2 1131.79   39.90
   0  19   2 1194.58   43.90
   1 -19   2   19.70    8.90
   1 -19   2   52.29   14.90
  -1 -19  -2   51.59   12.00
  -1 -19  -2   57.49    4.50
   1 -19   2   41.80    6.20
   1  19   2   41.00   11.80
  -1  19  -2   53.39    4.80
  -1  19  -2   49.80   18.00
  -2 -19  -2  343.47   12.90
   2 -19   2  335.67   29.00
   2 -19   2  305.17   32.90
   2 -19   2  328.87   15.70
  -2  19  -2  344.97   38.60
  -2  19  -2  312.77   13.60
   2  19   2  344.17   24.80
   2  19   2  278.27   26.30
   3 -19   2    8.70   23.40
   3 -19   2   -1.40    6.20
  -3  19  -2    6.80    4.80
   3 -20  -2   27.30   40.70
  -3 -20   2    1.50   21.70
   3 -20  -2    5.40    5.90
   3 -20  -2    0.40    6.80
   3  20  -2   26.00   27.90
  -3  20   2   20.90   30.20
  -3  20   2    2.30    5.50
   2 -20  -2    2.90   20.90
   2 -20  -2   23.30    4.20
   2 -20  -2   15.20    5.40
  -2 -20   2   18.30   16.60
  -2  20   2   23.10    4.50
  -2  20   2   22.50   25.30
   2  20  -2   18.50   21.80
  -2  20   2   21.40   21.10
   2  20  -2   17.40   18.10
   1 -20  -2   52.19   15.50
  -1 -20   2   41.60   14.20
   1 -20  -2   38.00    5.50
   1 -20  -2   52.09    5.50
   1  20  -2   44.60   15.20
  -1  20   2   44.30    4.70
  -1  20   2   56.59   19.80
   0 -20   2  182.18   23.10
   0 -20  -2  190.28   19.90
   0 -20  -2  190.08    9.10
   0  20   2  209.18   22.40
   0  20   2  209.48   19.70
   0  20  -2  197.38    9.20
  -1 -20  -2    1.60    2.90
  -1 -20  -2    2.70   12.10
   1 -20   2   -7.90    3.80
   1 -20   2   -3.10    3.30
   1 -20   2    0.40   15.50
   1  20   2    2.70   12.90
  -1  20  -2   -0.60    3.10
  -1  20  -2   -3.00   18.70
  -2 -20  -2   72.09    5.60
  -2 -20  -2   82.59    6.00
   2 -20   2   90.89   22.60
   2 -20   2   79.69    8.30
   2 -20   2  110.49   18.60
  -2  20  -2  101.39    7.20
   2  20   2   91.89   20.10
   2  20   2   97.39   16.70
  -2  20  -2   88.69   27.80
   3 -20   2    9.30   25.00
   3 -20   2   -4.60    6.50
  -3  20  -2    8.20    5.00
  -3 -21   2   27.40   23.20
   3 -21  -2    8.80    7.20
   3 -21  -2    5.30    6.00
   3 -21  -2   -2.30   52.39
  -3  21   2    8.20    5.80
  -3  21   2    1.70   32.60
   3  21  -2    3.40   27.20
   2 -21  -2   12.70    5.10
   2 -21  -2   17.20   22.70
  -2 -21   2    9.70   17.10
   2  21  -2   18.80   21.30
   2  21  -2   20.00   23.80
  -2  21   2   20.80    5.00
  -2  21   2    3.20   32.20
  -1 -21   2   10.40   15.00
   1 -21  -2   10.80    4.90
   1 -21  -2   11.20    3.70
   1 -21  -2   -1.70   16.50
  -1  21   2    5.50    3.70
   1  21  -2   14.80   16.10
  -1  21   2    5.10   20.30
   0 -21  -2  408.66   16.20
   0 -21  -2  423.66   25.10
   0 -21   2  426.36   27.80
   0  21  -2  410.06   16.60
   0  21   2  432.26   25.10
   0  21   2  448.36   28.10
  -1 -21  -2   -5.70   13.00
   1 -21   2   10.30   17.60
   1 -21   2   -5.40    3.40
   1 -21   2   -0.90    4.40
  -1 -21  -2   -2.20    2.80
  -1  21  -2    9.20   21.00
   1  21   2    4.30   13.80
  -1  21  -2    5.00    3.40
   2 -21   2   58.89   24.70
  -2 -21  -2   23.80    3.70
   2 -21   2   25.80    5.70
   2 -21   2   37.70   19.10
  -2 -21  -2   21.40    3.80
   2  21   2   38.50   17.20
  -2  21  -2   26.00    4.30
   3 -21   2   38.80    7.40
   3 -21   2   53.19   27.30
  -3  21  -2   35.70    5.90
   3 -22  -2    9.50    7.50
   3 -22  -2    9.20    6.20
  -3 -22   2   -3.40   24.80
  -3  22   2    5.00    6.00
   3  22  -2    3.60   28.60
   2 -22  -2  915.21   33.90
   2 -22  -2  907.01   32.00
   2 -22  -2  951.90   47.80
  -2 -22   2  840.32   41.70
   2  22  -2  775.52   47.60
   2  22  -2  919.81   46.50
  -2  22   2  865.01   32.10
   1 -22  -2   17.80    4.90
   1 -22  -2   17.40   18.30
   1 -22  -2   24.10    4.20
  -1 -22   2   16.10   16.10
  -1  22   2    9.80   22.30
  -1  22   2   11.70    4.30
   1  22  -2   12.80   17.70
   0 -22  -2  520.25   20.40
   0 -22  -2  572.44   29.80
   0 -22   2  560.34   32.20
   0  22   2  556.04   29.30
   0  22  -2  536.45   20.90
   0  22   2  582.44   33.00
  -1 -22  -2  111.89    6.80
   1 -22   2  154.98   21.00
   1 -22   2  118.89    8.80
  -1 -22  -2  133.29   16.10
   1 -22   2  117.89    7.80
  -1  22  -2  141.79   24.40
   1  22   2  133.89   16.60
  -1  22  -2  127.59    7.40
   2 -22   2   35.10    6.40
   2 -22   2   75.29   27.70
   2 -22   2   53.79   20.60
  -2 -22  -2   51.99    6.00
  -2 -22  -2   36.40    3.80
  -2  22  -2   42.70    5.10
   2  22   2   54.09   19.00
   3 -22   2   -5.80    7.30
   3 -22   2    9.20   28.60
  -3  22  -2   -3.20    5.90
   3 -23  -2   32.10    8.30
  -3 -23   2   37.40   27.20
   3 -23  -2   41.10    7.30
  -3  23   2   34.50    7.10
   3  23  -2   56.49   35.10
   2 -23  -2   89.39   27.20
   2 -23  -2   89.09    8.30
   2 -23  -2   67.89    9.00
  -2 -23   2   79.59   21.10
  -2  23   2   87.59    8.20
   2  23  -2   26.40   30.50
   2  23  -2   59.79   23.70
   1 -23  -2  598.24   23.30
   1 -23  -2  580.14   21.90
   1 -23  -2  586.44   35.10
  -1 -23   2  562.14   33.50
  -1  23   2  624.94   41.90
  -1  23   2  567.64   22.10
   1  23  -2  539.85   27.30
   0 -23   2   71.99   18.00
   0 -23  -2   79.19   16.60
   0 -23  -2   57.09    6.10
   0  23   2   70.89   16.80
   0  23   2   80.79   20.70
   0  23  -2   81.59    6.70
   1 -23   2   40.70   21.40
  -1 -23  -2   25.70   15.10
   1 -23   2   24.70    4.40
   1 -23   2   24.20    5.10
  -1  23  -2   24.20    4.00
  -1  23  -2   31.60   24.40
   1  23   2   24.90   16.00
   2 -23   2   38.10    6.50
   2 -23   2   42.80   29.40
  -2 -23  -2   32.30    4.50
  -2 -23  -2   34.90    4.00
   2 -23   2   30.10    6.70
   2  23   2   42.00   19.80
  -2  23  -2   39.00    5.10
   3 -23   2    0.90    8.20
   3 -23   2   15.70   30.70
  -3  23  -2   44.50    7.70
  -3 -24   2   18.80   29.20
   3 -24  -2    9.70    8.30
   3 -24  -2   15.10    6.80
  -3  24   2    5.50    6.90
   3  24  -2   10.20   36.90
   2 -24  -2  114.29   29.50
   2 -24  -2   98.99    9.40
  -2 -24   2  114.59   23.00
   2 -24  -2  134.09   10.60
   2  24  -2  117.89   24.30
  -2  24   2  113.19    9.70
  -1 -24   2 1014.60   45.80
   1 -24  -2 1062.89   38.00
   1 -24  -2 1071.19   47.50
   1 -24  -2 1032.70   36.70
   1  24  -2 1035.80   37.20
  -1  24   2 1023.50   36.80
  -1  24   2 1095.79   53.29
   0 -24  -2  196.98   25.80
   0 -24  -2  198.08   10.00
   0 -24   2  211.78   21.80
   0  24  -2  209.48   10.30
   0  24   2  213.68   26.20
   0  24   2  252.37   33.10
  -1 -24  -2   22.70    4.20
   1 -24   2   31.00    4.70
   1 -24   2   26.50   22.40
  -1 -24  -2   19.50   16.10
   1 -24   2   24.10    5.40
   1  24   2   29.30   17.70
  -1  24  -2   24.60    4.20
  -1  24  -2   25.70   26.60
   2 -24   2  161.28   11.20
   2 -24   2  137.09   32.10
  -2 -24  -2  164.58    9.40
   2 -24   2  178.18   11.80
  -2 -24  -2  171.68    8.60
   2  24   2  201.68   23.30
  -2  24  -2  186.38   10.40
   3 -24   2   -7.50    8.80
   3 -24   2   10.40   32.80
  -3  24  -2   -2.80    6.40
   3 -25  -2   70.89    9.90
   3 -25  -2   81.99   11.00
  -3  25   2   63.69    8.50
   2 -25  -2  242.78   34.20
   2 -25  -2  263.37   15.20
   2 -25  -2  272.17   13.90
  -2 -25   2  279.07   37.10
  -2  25   2  241.68   13.60
   2  25  -2  271.77   28.70
   1 -25  -2   13.80    6.00
   1 -25  -2    3.30   22.40
   1 -25  -2    1.30    4.20
  -1 -25   2  -11.70   19.90
   1  25  -2   11.10    5.00
  -1  25   2   -1.80    4.50
  -1  25   2    3.10   29.60
   0 -25  -2   32.20   17.50
   0 -25  -2   25.10    4.40
   0 -25   2   39.40   20.80
   0  25  -2   25.90    4.90
   0  25   2   49.10   18.40
   1 -25   2   12.20    4.70
   1 -25   2   14.40    5.20
  -1 -25  -2   19.10    4.20
  -1 -25  -2   19.20   17.50
   1 -25   2   10.10   24.30
  -1  25  -2   29.80    4.70
  -1  25  -2    5.60   29.00
   1  25   2   21.30   18.10
  -2 -25  -2  145.89    8.20
   2 -25   2  124.99   10.80
   2 -25   2  171.98   12.00
   2 -25   2  158.28   34.40
  -2 -25  -2  153.48    9.30
  -2  25  -2  155.88   10.20
   2  25   2  166.08   24.70
   3 -25   2  -17.40   36.10
   3 -25   2   -3.00    9.80
  -3  25  -2   22.20    7.40
   3 -26  -2    3.60    9.80
   3 -26  -2   14.70    7.50
  -3  26   2   -0.30    7.50
   2 -26  -2  105.79   10.50
   2 -26  -2  114.59   35.60
  -2 -26   2  110.79   26.90
   2 -26  -2  104.09   11.90
   2  26  -2  127.59   32.20
  -2  26   2  116.59   10.40
   1 -26  -2  324.97   16.00
   1 -26  -2  328.47   37.50
   1 -26  -2  325.07   14.60
  -1 -26   2  293.87   35.40
  -1  26   2  304.77   14.70
  -1  26   2  313.47   47.30
   1  26  -2  330.97   15.30
   0 -26  -2   81.19    7.50
   0 -26   2  100.69   23.00
   0 -26  -2  117.29   20.30
   0  26   2  118.09   20.60
   0  26  -2  103.79    7.70
   1 -26   2   61.29    6.20
  -1 -26  -2   65.39    6.50
   1 -26   2   60.79    7.30
   1 -26   2   66.59   25.80
  -1 -26  -2   69.39   19.70
  -1  26  -2   63.89   32.20
  -1  26  -2   48.30    5.70
   1  26   2   61.19   20.40
  -2 -26  -2   53.79    6.20
  -2 -26  -2   62.69    7.20
   2 -26   2   61.09    7.40
   2 -26   2   49.50    8.20
   2  26   2   69.09   25.10
  -2  26  -2   74.19    8.80
   3 -26   2   34.90   10.40
   3 -27  -2   51.09   10.90
   3 -27  -2   67.79    8.80
  -3  27   2   54.09    8.60
   2 -27  -2   10.30    7.50
   2 -27  -2   -2.40    6.70
   2 -27  -2   24.60   36.00
  -2 -27   2   20.40   28.20
   2  27  -2   17.40   28.90
  -2  27   2    4.80    6.50
   1 -27  -2   82.29    8.30
  -1 -27   2   76.89   24.30
   1 -27  -2   89.19   27.00
   1 -27  -2   79.09    9.80
   1  27  -2  113.39    9.20
  -1  27   2   84.19   34.90
  -1  27   2   81.59    8.80
   0 -27  -2   -5.30    4.60
   0 -27   2    6.80   24.00
   0 -27  -2   13.10   20.60
   0  27  -2   16.90    5.00
   0  27   2    8.70   21.00
  -1 -27  -2   39.30    5.00
   1 -27   2   35.10    7.20
   1 -27   2   33.20   27.50
   1 -27   2   39.40    5.60
  -1 -27  -2   39.10   21.20
  -1  27  -2   54.39   34.90
   1  27   2   40.80   21.90
  -1  27  -2   35.40    5.50
  -2 -27  -2   66.29    7.40
   2 -27   2   55.99    9.30
  -2 -27  -2   64.69    8.70
   2 -27   2   64.59    7.60
  -2  27  -2   68.69    6.70
   2  27   2   71.09   27.20
  -2 -28   2  166.88   31.70
   2 -28  -2  177.68   41.00
   2 -28  -2  132.79   12.20
   2 -28  -2  153.18   13.80
  -2  28   2  146.19   12.00
   2  28  -2  164.38   34.70
   1 -28  -2    6.80   27.90
  -1 -28   2   -9.20   25.40
   1 -28  -2    3.30    5.40
   1 -28  -2  -11.10    6.70
  -1  28   2    3.50    5.60
  -1  28   2   14.80   42.20
   1  28  -2   18.00    5.80
   0 -28  -2   29.00    5.30
   0 -28   2   37.50   26.20
   0 -28  -2   34.00   23.40
   0  28   2   33.80   23.10
   0  28  -2   42.30    5.80
  -1 -28  -2   27.80    5.20
   1 -28   2   27.80   30.40
   1 -28   2   24.90    6.80
   1 -28   2   16.30    5.50
  -1 -28  -2   20.50   22.50
  -1  28  -2   12.60   38.80
  -1  28  -2   31.30    5.70
   1  28   2   10.70   23.50
  -2 -28  -2   13.40    5.40
   2 -28   2   -0.50    7.90
   2 -28   2   11.70    6.80
  -2 -28  -2    0.70    6.10
  -2  28  -2   18.50    6.70
   2  28   2   15.80   30.10
   2 -29  -2   16.10    8.90
   2 -29  -2    6.80   44.20
   2 -29  -2   11.90    7.80
   2  29  -2   14.30   41.00
  -2  29   2   16.90    7.40
  -1 -29   2  -11.30   27.60
   1 -29  -2    4.60    5.80
   1 -29  -2   -6.60   31.90
  -1  29   2    4.10    6.10
   1  29  -2   -0.40    6.30
   0 -29   2   12.20   28.30
   0 -29  -2   19.90   26.20
   0 -29  -2   15.90    5.60
   0 -29   2   11.30    5.80
   0  29  -2   22.00    5.90
   0  29   2   33.40   25.10
   1 -29   2  135.19   10.50
  -1 -29  -2  110.49   25.00
  -1 -29  -2  119.19    8.70
   1 -29   2  122.99   35.50
   1 -29   2  120.59   11.40
  -1  29  -2   97.29    9.60
   1  29   2  119.39   27.70
   2 -29   2   65.89    9.80
  -2 -29  -2   38.70    6.80
  -2 -29  -2   55.69    6.20
   2 -29   2   28.70    7.60
  -2  29  -2   55.69    7.80
   2 -30  -2    4.00    9.30
   2 -30  -2  -10.40    8.00
   2  30  -2    2.00   49.50
  -2  30   2    8.20    7.90
   1 -30  -2   47.60   34.40
   1 -30  -2   65.79    7.10
   1 -30  -2   42.50    9.00
  -1 -30   2   50.29   30.70
  -1  30   2   50.19    7.40
   1  30  -2   48.50    8.40
   0 -30  -2   27.70    6.20
   0 -30   2   16.40   31.20
   0 -30   2   21.20    6.60
   0 -30  -2   33.90   28.70
   0  30  -2   47.80    6.30
   0  30   2   38.30   25.50
   1 -30   2  -11.50   37.60
  -1 -30  -2   -5.50   25.80
   1 -30   2    5.30    7.70
  -1 -30  -2    5.20    5.40
   1 -30   2    4.30    6.30
   1  30   2   17.00   27.60
  -1  30  -2  -13.90    6.20
   2 -30   2    3.10    9.40
  -2 -30  -2   -3.30    6.90
  -2 -30  -2   -5.80    6.40
  -2  30  -2  -12.70    7.40
   2 -31  -2   23.40   10.30
   2 -31  -2   -9.60    8.70
  -2  31   2   10.90    8.50
   1 -31  -2   58.09   39.50
   1 -31  -2   -0.10    8.20
  -1 -31   2   17.30   33.30
   1 -31  -2    2.40    6.90
   1  31  -2   14.10    7.40
  -1  31   2   18.60    7.20
   0 -31  -2  176.48   12.40
   0 -31   2  184.58   13.00
   0 -31  -2  225.18   34.70
   0 -31   2  202.08   36.40
   0  31   2  184.48   23.00
   0  31  -2  220.68   12.00
  -1 -31  -2  110.69   29.60
  -1 -31  -2  145.79    9.60
   1 -31   2  130.79   13.40
   1 -31   2  141.79   43.90
   1 -31   2  124.49   12.00
  -1  31  -2   96.49   10.60
   1  31   2  144.49   31.70
   2 -31   2   34.60   10.40
   2 -31   2   12.00    8.50
  -2 -31  -2   16.80    6.70
  -2  31  -2   10.20    8.30
   2 -32  -2   -4.40    9.20
   2 -32  -2   21.80   10.50
  -2  32   2    7.60    9.30
   1 -32  -2  174.88   12.70
   1 -32  -2  138.09   14.10
  -1  32   2  167.18   13.10
   1  32  -2  186.88   14.80
   0 -32   2   10.20   37.40
   0 -32  -2  -11.90    6.90
   0 -32   2   14.00    7.30
   0 -32  -2   10.00   39.70
   0  32  -2   19.10    6.60
   0  32   2    7.40    7.50
  -1 -32  -2    5.40    6.30
   1 -32   2    9.00    7.50
   1 -32   2   13.10    8.80
   1 -32   2   16.40   47.30
  -1  32  -2    2.90    7.10
   1  32   2   27.50   32.60
   1 -33  -2   27.60    9.80
   1 -33  -2   25.20    8.20
   1  33  -2   58.19    9.10
  -1  33   2   39.50    8.60
   0 -33  -2    2.90    7.20
   0 -33   2   13.00    7.80
   0  33  -2   11.90    7.80
   0  33   2   21.10    8.00
  -1 -33  -2  249.58   13.70
   1 -33   2  245.38   16.50
   1 -33   2  261.57   15.60
  -1  33  -2  212.28   14.30
   1 -34  -2  305.67   19.80
   1 -34  -2  294.27   17.70
   1  34  -2  377.16   18.40
  -1  34   2  340.27   18.20
   0 -34  -2  -15.20    7.70
   0 -34   2   17.70    7.70
   0  34  -2  -11.90    7.90
   0  34   2    8.50    8.40
   1 -34   2    8.60   10.10
  -1 -34  -2    0.30    7.80
   1 -34   2    9.50    8.40
  -1  34  -2   16.40    8.80
   0 -35  -2   34.30    8.70
   0 -35   2   59.99    8.70
   0  35  -2   38.70    8.90
  -4   0   3   -7.00   30.90
   4   0  -3  -15.30    7.30
  -4   0   3   -1.30    4.70
   4   0  -3  -12.90   26.60
  -3   0   3  808.42   39.80
   3   0  -3  970.50   41.50
  -3   0   3  974.80   39.70
  -3   0   3  918.11   32.40
   3   0  -3  922.21   33.70
   3   0  -3  950.40   39.20
  -2   0   3    5.40    9.10
   2   0  -3    2.10    9.00
  -2   0   3    5.90    2.30
  -2   0   3    6.20    9.60
   2   0  -3    2.80    9.50
   2   0  -3    8.00    3.20
  -1   0   3 4455.55  143.39
   1   0  -3 4457.55  143.49
   1   0  -3 4378.26  143.49
   1   0  -3 4529.35  143.49
  -1   0   3 4783.32  143.99
  -1   0   3 4522.75  143.49
   0   0  -3    2.10    3.80
   0   0  -3   -0.10    3.80
   0   0   3   -1.40    3.60
   0   0   3    0.30    3.80
   2   0   3    9.80    3.10
   3   0   3   23.30    4.60
   4   0   3  -14.40    6.30
  -4  -1   3    8.40   24.30
  -4  -1   3    5.30    5.50
   4  -1  -3   -8.40    7.40
   4  -1  -3   29.20   32.90
  -4   1   3   11.70   31.90
   4   1  -3    5.30    7.90
   4   1  -3   13.70   28.10
  -4   1   3    6.30    5.80
   3  -1  -3   42.30   14.70
   3  -1  -3   37.40    6.20
  -3  -1   3   63.79   15.80
  -3  -1   3   54.69   16.80
   3  -1  -3   42.00   18.40
   3   1  -3   51.29   15.80
  -3   1   3   24.70   17.40
   3   1  -3   72.49   17.40
   3   1  -3   66.79    7.80
  -3   1   3   57.49    5.50
  -3   1   3   40.90   14.90
  -2  -1   3  133.39   14.50
   2  -1  -3  164.98   16.70
  -2  -1   3  130.89   14.80
   2  -1  -3  173.08   15.70
  -2  -1   3  147.29    7.10
   2  -1  -3  151.48    8.30
  -2   1   3  155.48    7.30
  -2   1   3  152.38   16.10
   2   1  -3  151.98   15.20
  -2   1   3  159.38   15.50
   2   1  -3  143.69   15.80
   2   1  -3  146.29    7.80
   1  -1  -3   84.79   10.10
   1  -1  -3   85.79   10.00
   1  -1  -3   87.49    5.90
  -1   1   3   73.39    9.80
  -1   1   3   80.59    9.40
  -1   1   3   98.39   10.60
   0  -1   3   15.00    4.30
   0  -1   3   20.50    4.20
   0  -1  -3   17.60    4.10
   0  -1  -3   15.00    4.10
   0   1  -3   13.90    4.00
   0   1   3   19.20    4.00
   0   1   3   18.50    4.00
   0   1  -3   15.90    4.30
   2  -1   3   77.39    6.00
   2   1   3   81.19    5.80
   3  -1   3   75.59    7.30
   3   1   3   73.09    7.00
   4  -1   3   24.80    6.90
   4   1   3   15.20    6.70
   4  -2  -3    7.70   28.10
  -4  -2   3  -14.20   24.80
   4  -2  -3    3.00    7.30
  -4  -2   3   11.50    4.80
  -4   2   3   19.20   36.20
  -4   2   3    3.70    5.20
   4   2  -3   10.10   26.50
   3  -2  -3   14.30   18.00
   3  -2  -3   22.70    5.30
  -3  -2   3   25.20   15.40
  -3  -2   3   20.90    3.50
   3  -2  -3   13.80   14.60
  -3   2   3   21.60    3.80
  -3   2   3   15.20   15.60
   3   2  -3   17.60   15.40
   3   2  -3   23.00    5.00
  -3   2   3   21.70   18.30
   3   2  -3   29.00   17.20
   2  -2  -3  368.16   20.20
  -2  -2   3  371.96   19.50
   2  -2  -3  367.26   15.00
  -2  -2   3  356.76   18.70
  -2  -2   3  367.26   13.90
   2  -2  -3  364.56   19.60
   2   2  -3  386.06   19.90
  -2   2   3  359.46   20.30
   2   2  -3  379.86   20.10
  -2   2   3  381.16   19.90
   2   2  -3  369.06   14.50
  -2   2   3  367.86   14.00
  -1  -2   3   10.20    6.40
   1  -2  -3   -0.50    5.70
  -1  -2   3    3.50    6.00
   1  -2  -3    2.50    2.70
   1  -2  -3   -4.30    5.90
  -1  -2   3    2.90    5.60
   1   2  -3    0.60    6.20
  -1   2   3   -4.90    5.80
   1   2  -3    3.60    5.80
  -1   2   3    5.50    6.40
  -1   2   3    0.00    5.60
   1   2  -3    1.40    6.10
   0  -2  -3  931.51   31.40
   0  -2   3  950.30   31.60
   0  -2   3  930.41   31.50
   0   2  -3 1021.40   31.50
   0   2   3  938.51   31.40
   0   2   3  980.50   32.50
   0   2   3  949.21   31.40
   2  -2   3   43.40    5.20
   2   2   3   43.70    5.20
   3  -2   3  512.95   20.60
   3   2   3  486.65   19.80
   4  -2   3   -4.80    6.30
   4   2   3   -5.80    5.80
   4  -3  -3   15.90   28.70
   4  -3  -3   27.40    7.50
  -4  -3   3    5.40    4.90
  -4  -3   3    3.70   24.60
   4   3  -3   13.10   26.20
  -4   3   3   20.10    6.40
   3  -3  -3  415.96   27.20
  -3  -3   3  430.16   16.60
   3  -3  -3  408.86   31.40
  -3  -3   3  420.36   26.70
   3  -3  -3  417.86   18.20
   3   3  -3  430.16   29.80
  -3   3   3  375.86   31.60
  -3   3   3  413.16   16.90
  -3   3   3  403.26   27.80
   3   3  -3  454.95   28.10
   2  -3  -3  237.48   18.20
  -2  -3   3  259.27   17.40
   2  -3  -3  248.68   17.50
   2  -3  -3  228.38   11.40
  -2  -3   3  257.07   10.10
   2   3  -3  250.77   17.10
  -2   3   3  253.97   18.50
  -2   3   3  253.27   18.00
   2   3  -3  246.78   18.20
  -2   3   3  240.28   10.30
  -1  -3   3   10.20    6.40
  -1  -3   3   12.90    5.80
  -1  -3   3   19.60    6.50
   1  -3  -3   21.80    3.50
   1  -3  -3    5.90    6.10
   1  -3  -3   12.60    6.30
   1   3  -3   15.50    6.50
  -1   3   3   22.90    7.00
  -1   3   3   30.50    6.30
   1   3  -3   12.40    6.30
  -1   3   3   24.60    6.50
   1   3  -3   15.70    6.20
   0  -3  -3  106.09    7.60
   0  -3   3  120.79    8.00
   0  -3   3  110.79    8.00
   0  -3  -3  125.19    5.50
   0   3   3  119.59    9.10
   0   3   3  113.89    7.60
   0   3   3  108.49    7.60
   0   3  -3  105.09    7.30
   2  -3   3   55.59    5.20
   2   3   3   36.10    4.90
   3  -3   3   14.30    4.70
   3   3   3   21.40    4.20
   4  -3   3   34.80    7.60
   4   3   3   29.80    7.10
   4  -4  -3   -0.70   27.30
   4  -4  -3   13.70    7.70
  -4  -4   3   -6.80   23.50
  -4   4   3   -7.60    6.10
  -4   4   3   17.00   24.20
   4   4  -3   17.10   28.30
   3  -4  -3   24.40    5.00
   3  -4  -3   -1.10   14.90
   3  -4  -3   26.60   18.30
  -3  -4   3   14.70   14.60
  -3   4   3   18.80    4.30
  -3   4   3   15.70   14.70
   3   4  -3   23.20   17.70
   3   4  -3   15.30   16.30
  -3   4   3   18.50   19.90
  -2  -4   3   37.30    4.00
   2  -4  -3   22.60    4.40
  -2  -4   3   30.90    9.50
   2  -4  -3   33.90   10.10
   2  -4  -3   30.60   10.80
   2   4  -3   32.40   10.00
  -2   4   3   28.40   11.60
   2   4  -3   38.00   10.70
  -2   4   3   28.10    3.60
  -2   4   3   22.20    9.70
   1  -4  -3 1211.58   39.50
   1  -4  -3 1175.08   39.70
   1  -4  -3 1144.59   39.70
  -1  -4   3 1234.48   39.50
  -1  -4   3 1148.09   39.60
  -1  -4   3 1172.48   39.80
  -1   4   3 1170.98   39.80
   1   4  -3 1164.78   39.70
  -1   4   3 1219.48   40.20
  -1   4   3 1150.58   39.70
   1   4  -3 1174.58   39.70
   0  -4  -3 1830.02   59.19
   0  -4  -3 1849.02   58.99
   0  -4   3 1943.21   59.59
   0   4   3 1780.12   59.09
   0   4   3 1836.12   59.29
   0   4   3 1859.71   59.99
   1  -4   3  299.97   12.50
   1  -4   3  336.17   13.70
   2  -4   3  316.97   13.40
   2   4   3  293.77   12.60
   3  -4   3   77.79    7.50
   3   4   3   80.79    7.20
   4  -4   3   13.60    7.00
   4  -5  -3   29.70    8.10
  -4  -5   3    9.90   25.60
  -4  -5   3   25.50    5.50
   4  -5  -3   14.40   28.70
   4   5  -3   15.30   27.90
  -4   5   3   22.40    6.40
  -4   5   3    9.20   26.10
   3  -5  -3  226.78   29.10
   3  -5  -3  221.48   25.40
  -3  -5   3  207.88   24.10
   3  -5  -3  220.18   12.50
  -3  -5   3  221.88   10.50
  -3   5   3  211.68   30.10
   3   5  -3  246.08   27.70
  -3   5   3  224.78   10.90
  -3   5   3  235.88   26.00
   3   5  -3  229.48   24.50
  -2  -5   3  113.49   11.60
   2  -5  -3  111.59   12.30
   2  -5  -3  112.49   12.00
  -2  -5   3   95.19    6.00
   2  -5  -3  117.49    7.50
   2   5  -3  109.29   11.30
  -2   5   3  119.69    6.40
  -2   5   3  132.29   13.90
  -2   5   3  128.19   12.20
   2   5  -3  116.69   12.30
  -1  -5   3  108.29   11.40
  -1  -5   3   83.69   10.60
   1  -5  -3   88.89    6.30
   1  -5  -3   73.89    7.90
   1  -5  -3   82.59   10.10
  -1   5   3   85.89   10.50
   1   5  -3  103.59   10.60
  -1   5   3   92.39   10.40
  -1   5   3   87.59   10.60
   1   5  -3  112.19   10.80
   0  -5  -3  201.68    8.00
   0  -5   3  218.88   10.70
   0  -5  -3  204.28   10.00
   0   5   3  221.48   11.60
   0   5   3  213.28   10.40
   0   5  -3  239.98    9.20
   0   5   3  202.48   10.20
   1  -5   3  229.08   11.70
   1  -5   3  222.18    9.90
  -1   5  -3  214.48    8.10
   2  -5   3   26.30    4.30
   2   5   3   24.30    4.00
   3  -5   3   45.00    6.50
   4  -5   3   -5.70    6.60
  -4  -6   3    5.40   25.30
  -4  -6   3   22.10    5.20
   4  -6  -3   22.40    8.00
   4  -6  -3    6.50   31.50
  -4   6   3   12.20    6.80
  -4   6   3   15.50   26.40
   4   6  -3   -6.80   26.10
   3  -6  -3  109.39   19.70
   3  -6  -3   94.39   17.20
  -3  -6   3   90.89    6.60
   3  -6  -3   89.59    8.40
  -3  -6   3   88.19   15.60
  -3   6   3   99.69    7.40
   3   6  -3  103.09   16.60
   3   6  -3   94.99   20.60
  -3   6   3  108.29   18.00
  -3   6   3  101.09   22.70
   2  -6  -3  571.34   25.60
  -2  -6   3  582.04   24.50
  -2  -6   3  539.15   19.60
   2  -6  -3  570.74   25.20
   2  -6  -3  544.25   21.20
   2   6  -3  565.44   24.40
  -2   6   3  530.35   20.00
   2   6  -3  551.44   25.40
  -2   6   3  546.25   24.50
  -2   6   3  552.74   26.20
  -1  -6   3  610.94   23.00
   1  -6  -3  558.94   21.60
   1  -6  -3  635.54   21.90
   1  -6  -3  604.44   23.30
  -1  -6   3  625.64   23.30
  -1   6   3  633.94   23.70
   1   6  -3  615.44   23.10
  -1   6   3  624.94   23.40
  -1   6   3  609.64   23.00
   1   6  -3  585.74   23.10
   0  -6  -3    6.30    1.90
   0  -6   3    8.20    5.30
   0  -6  -3    4.80    4.60
   0  -6  -3    7.40    2.80
   0   6  -3    6.70    5.60
   0   6   3    8.30    4.70
   0   6   3    9.10    4.90
   0   6   3    6.30    5.90
   0   6  -3    9.50    2.30
   1  -6   3  104.99    6.60
   1  -6   3  106.59   10.10
  -1   6  -3  109.39    4.90
   2  -6   3  261.77   12.00
   2  -6   3  256.17   15.10
   2   6   3  258.57   11.20
   3  -6   3   20.10    5.00
   4  -6   3   -6.10    6.60
   4  -7  -3  100.89   13.30
   4  -7  -3   79.49   28.60
  -4  -7   3   90.09    8.60
  -4  -7   3   97.59   26.00
  -4   7   3   95.09   11.50
   4   7  -3   92.59   30.00
  -4   7   3   87.39   27.90
  -3  -7   3  219.88    9.70
   3  -7  -3  176.18   11.70
   3  -7  -3  218.28   22.70
  -3  -7   3  172.68   23.50
   3  -7  -3  206.48   25.80
   3   7  -3  224.98   29.40
   3   7  -3  216.88   24.70
  -3   7   3  180.78   24.10
  -3   7   3  199.38   10.30
  -3   7   3  204.18   25.40
   2  -7  -3   17.10   11.50
   2  -7  -3   13.00    3.80
  -2  -7   3   17.40   10.20
   2  -7  -3    0.70   10.20
   2   7  -3   15.60   10.10
  -2   7   3    8.90    2.80
   2   7  -3   18.90   11.00
  -2   7   3   16.60   12.40
  -2   7   3    6.20   10.70
   1  -7  -3  548.75   21.80
   1  -7  -3  561.54   20.30
   1  -7  -3  548.85   19.40
  -1  -7   3  562.04   21.80
  -1   7   3  554.84   22.10
   1   7  -3  542.05   21.70
   1   7  -3  571.34   22.00
  -1   7   3  553.24   22.60
  -1   7   3  558.84   22.20
   0  -7  -3 1108.19   36.40
   0  -7  -3 1049.59   35.30
   0  -7   3 1121.59   36.70
   0   7  -3 1092.49   36.70
   0   7   3 1102.99   37.20
   0   7   3 1079.49   36.10
   0   7  -3 1091.59   35.70
   0   7   3 1072.59   36.00
   1  -7   3    3.50    6.40
   1  -7   3   -2.20    2.60
  -1   7  -3    0.00    1.50
   2  -7   3  126.79   11.30
   2  -7   3  116.19    7.60
   2  -7   3  110.99    9.60
  -2   7  -3   98.89    5.20
   3  -7   3   17.70    4.50
   3  -7   3   12.00   13.50
   4  -7   3    7.30    6.70
   4  -8  -3   12.20   32.00
  -4  -8   3   29.90   26.90
  -4  -8   3   25.00    7.80
   4  -8  -3   34.20    8.30
  -4   8   3   30.90   29.30
  -4   8   3   39.00    6.50
   4   8  -3   20.50   30.60
  -3  -8   3   42.30    5.40
  -3  -8   3   26.60   15.60
   3  -8  -3   39.70    5.80
   3  -8  -3   42.70   20.20
   3  -8  -3   23.30   17.40
   3   8  -3   27.20   17.90
  -3   8   3   33.20   22.90
  -3   8   3   26.60    4.40
   3   8  -3   17.30   20.90
  -3   8   3   16.80   17.90
   2  -8  -3   58.09    6.30
  -2  -8   3   51.19    4.70
   2  -8  -3   59.09   11.30
   2  -8  -3   57.79   12.00
  -2  -8   3   62.29   11.30
  -2   8   3   67.49   12.10
  -2   8   3   64.59   13.60
   2   8  -3   61.79   11.50
  -2   8   3   44.70    5.10
   2   8  -3   62.99   12.10
   1  -8  -3    9.50    2.50
   1  -8  -3   13.50    7.50
   1  -8  -3   14.40    3.40
  -1  -8   3   19.40    7.40
  -1   8   3   18.40    7.40
  -1   8   3   23.60    8.70
  -1   8   3   17.50    7.60
   1   8  -3   17.00    7.60
   1   8  -3   19.30    7.70
   0  -8  -3    4.80    5.50
   0  -8   3    8.00    6.20
   0  -8  -3    7.10    3.00
   0  -8  -3    3.80    1.60
   0   8  -3    5.80    2.30
   0   8   3    3.30    5.60
   0   8   3    6.70    7.00
   0   8   3    3.30    5.60
   1  -8   3   33.20    4.40
   1  -8   3   39.20    7.30
  -1   8  -3   36.50    3.10
   2  -8   3  218.68   17.40
   2  -8   3  238.88   11.50
   2  -8   3  223.48   15.70
  -2   8  -3  234.28    9.10
   3  -8   3  541.55   37.50
   3  -8   3  451.55   20.30
   4  -8   3  148.49   12.50
  -4  -9   3  292.57   30.80
  -4  -9   3  249.58   14.50
   4  -9  -3  290.07   17.60
   4  -9  -3  272.77   34.30
   4   9  -3  285.07   38.20
  -4   9   3  280.97   32.10
  -4   9   3  270.77   16.20
   3  -9  -3   50.99    7.70
   3  -9  -3   53.09   18.00
  -3  -9   3   52.29    6.10
  -3  -9   3   30.40   16.80
   3  -9  -3   46.90   20.90
  -3   9   3   37.10   23.40
  -3   9   3   61.79    7.00
   3   9  -3   59.79   16.80
  -3   9   3   57.49   18.30
   3   9  -3   42.90   19.90
  -2  -9   3    6.20   10.70
   2  -9  -3   24.20   12.30
  -2  -9   3   22.80    3.40
  -2   9   3   29.80   12.20
   2   9  -3   23.20   12.20
  -2   9   3   31.90   13.40
   2   9  -3   21.00   11.10
   1  -9  -3  695.13   26.90
  -1  -9   3  707.73   26.50
   1  -9  -3  711.13   24.20
   1  -9  -3  728.83   25.40
   1   9  -3  694.43   26.90
   1   9  -3  685.03   26.60
  -1   9   3  712.03   27.80
  -1   9   3  716.13   26.90
  -1   9   3  686.13   26.60
   0  -9  -3 1394.76   45.70
   0  -9   3 1357.56   46.10
   0  -9  -3 1348.07   44.80
   0  -9  -3 1371.26   45.80
   0   9  -3 1397.56   45.20
   0   9   3 1412.36   45.80
   0   9   3 1381.36   45.70
   0   9   3 1430.16   46.70
   1  -9   3   88.59    8.70
   1  -9   3   67.69    5.70
  -1   9  -3   78.09    4.30
   1   9   3   73.29   11.20
   2  -9   3    1.40    3.20
   2  -9   3    7.10    9.50
   2  -9   3    0.00   10.30
  -2   9  -3    0.50    2.00
   3  -9   3  146.79   16.20
   3  -9   3  169.38   11.00
  -3   9  -3  174.28    8.00
   4  -9   3  116.19   12.00
   4 -10  -3  110.69   13.50
  -4 -10   3   93.39    8.80
   4 -10  -3   82.19   32.40
  -4 -10   3   91.09   26.50
   4  10  -3   88.29   33.50
  -4  10   3   97.79   11.80
  -4  10   3   85.49   35.40
   3 -10  -3  100.59   23.10
   3 -10  -3   82.99    8.80
  -3 -10   3   89.79    6.50
   3 -10  -3   87.69   19.30
  -3  10   3   96.79    7.90
   3  10  -3   73.89   19.10
   3  10  -3   88.29   21.50
  -3  10   3   69.79   25.10
  -3  10   3  104.49   20.40
   2 -10  -3 2169.98   70.29
  -2 -10   3 2202.68   71.89
   2 -10  -3 2159.38   71.59
  -2 -10   3 2071.69   69.59
   2 -10  -3 2182.68   72.59
  -2  10   3 2090.89   70.19
   2  10  -3 2181.78   71.79
  -2  10   3 2172.68   72.49
   2  10  -3 2115.39   72.09
  -2  10   3 2104.29   73.59
   1 -10  -3    4.20    8.40
   1 -10  -3    4.90    2.20
  -1 -10   3    3.60    7.50
   1 -10  -3    1.40    3.00
  -1  10   3    9.30    8.70
   1  10  -3    4.30    8.20
  -1  10   3   -0.20    9.10
   1  10  -3    2.20    8.90
  -1  10   3    2.70    8.10
   0 -10  -3 1900.81   64.09
   0 -10  -3 2054.59   64.99
   0 -10  -3 1993.40   65.09
   0 -10   3 1968.80   64.69
   0 -10   3 2046.40   65.49
   0  10   3 1940.11   64.79
   0  10   3 1985.60   64.79
   0  10  -3 2010.40   64.59
   0  10   3 2109.69   65.99
   1 -10   3   61.79    5.30
   1 -10   3   75.29    9.30
  -1  10  -3   65.49    4.00
   2 -10   3  409.46   20.80
   2 -10   3  381.86   16.50
   2 -10   3  396.46   21.90
  -2  10  -3  402.86   14.70
   3 -10   3  180.78   23.10
   3 -10   3  161.48   11.30
  -3  10  -3  173.08    8.40
   4 -10   3  159.08   13.10
   4 -11  -3   41.10   32.10
   4 -11  -3   39.50    8.70
  -4 -11   3   41.90   28.00
  -4  11   3   37.70    7.20
   4  11  -3   31.20   32.50
  -3 -11   3  347.87   14.50
   3 -11  -3  341.67   16.80
   3 -11  -3  360.46   34.60
   3 -11  -3  374.06   18.40
  -3  11   3  344.97   16.00
   3  11  -3  359.26   34.70
  -3  11   3  372.76   32.50
   3  11  -3  383.56   29.50
  -3  11   3  277.87   38.00
   2 -11  -3  153.58    9.40
   2 -11  -3  160.58   15.70
   2 -11  -3  149.29    8.40
  -2 -11   3  174.58   18.30
  -2  11   3  144.99    8.50
  -2  11   3  146.59   22.40
   2  11  -3  173.88   21.90
   2  11  -3  192.28   18.90
  -2  11   3  178.58   16.10
   1 -11  -3  432.76   20.30
   1 -11  -3  444.46   17.20
   1 -11  -3  424.86   15.80
  -1 -11   3  454.15   20.40
   1  11  -3  431.76   20.20
  -1  11   3  412.26   20.10
  -1  11   3  429.16   20.80
   1  11  -3  433.96   20.50
  -1  11   3  447.16   21.40
   0 -11   3    2.20    7.50
   0 -11  -3    5.10    2.50
   0 -11   3   -0.50    2.70
   0 -11  -3   -2.20    1.80
   0 -11  -3    0.90    6.80
   0  11  -3    6.40    2.20
   0  11   3    3.50    8.30
   0  11   3    4.70    7.00
   0  11   3   -2.90    6.90
   1 -11   3   -0.60    8.70
   1 -11   3   -0.50    2.60
  -1  11  -3    4.60    1.70
   2 -11   3    1.40    3.30
   2 -11   3   10.40   10.40
   2 -11   3    1.20   11.90
  -2  11  -3    4.10    2.10
   3 -11   3    0.10    5.20
   3 -11   3    2.90   15.30
  -3  11  -3   10.90    3.20
   4 -11   3  241.18   15.70
  -4 -12   3   27.10   28.70
   4 -12  -3   26.60   35.10
   4 -12  -3   43.20    9.20
  -4  12   3   26.10    8.10
   4  12  -3   31.30   33.70
   3 -12  -3  333.57   36.40
   3 -12  -3  342.17   15.00
   3 -12  -3  335.17   16.60
   3  12  -3  339.97   34.20
  -3  12   3  358.96   50.29
  -3  12   3  340.27   15.30
   3  12  -3  304.77   37.50
  -3  12   3  365.16   35.30
   2 -12  -3    3.50   13.60
  -2 -12   3    7.10   11.90
   2 -12  -3   -3.90    3.00
   2 -12  -3    0.40    3.60
  -2  12   3    1.00    2.80
  -2  12   3   -4.10   13.60
   2  12  -3   13.00   13.80
  -2  12   3   -0.20   15.60
   2  12  -3    2.30   12.00
  -1 -12   3 1132.89   39.50
   1 -12  -3 1083.79   36.80
   1 -12  -3 1099.59   38.00
   1 -12  -3 1087.79   39.40
   1  12  -3 1105.39   39.30
  -1  12   3 1124.19   39.80
   1  12  -3 1094.99   39.50
  -1  12   3 1041.50   39.40
  -1  12   3 1126.19   40.60
   0 -12  -3  244.98    9.70
   0 -12  -3  254.57   15.60
   0 -12   3  254.47   15.60
   0 -12   3  246.08   10.40
   0 -12  -3  255.67   10.60
   0  12   3  261.17   15.70
   0  12   3  257.17   14.50
   0  12   3  248.78   14.40
   0  12  -3  246.08   10.10
   1 -12   3    1.50    2.80
   1 -12   3    2.30    9.40
  -1  12  -3    1.20    1.80
   2 -12   3  221.18   18.90
   2 -12   3  219.68   11.30
   2 -12   3  224.78   21.50
  -2  12  -3  207.38    9.00
   3 -12   3  107.09   10.20
   3 -12   3  135.29   17.40
  -3  12  -3  139.39    7.20
   4 -12   3    5.30    7.90
   4 -13  -3    4.00   21.00
  -4 -13   3  -12.90   28.30
   4 -13  -3   -1.80    9.00
  -4  13   3    4.40    7.80
   4  13  -3    4.90   42.00
   3 -13  -3  138.69    9.40
   3 -13  -3  119.69   25.80
   3 -13  -3  117.59   10.20
   3  13  -3  106.59   25.90
  -3  13   3  114.59   10.10
  -3  13   3  126.39   23.90
   3  13  -3  115.69   21.80
  -2 -13   3   16.40   12.70
   2 -13  -3    5.50    2.90
   2 -13  -3    7.00   14.30
   2 -13  -3    3.00    3.70
  -2  13   3    6.50   16.50
   2  13  -3    2.40   13.50
   2  13  -3    4.80   14.80
  -2  13   3   18.70   15.40
   1 -13  -3  165.58    9.20
   1 -13  -3  175.68   17.20
   1 -13  -3  183.08    8.00
  -1 -13   3  170.08   16.40
   1  13  -3  166.58   17.00
   1  13  -3  173.98   17.30
  -1  13   3  164.58   18.20
  -1  13   3  165.68   16.90
  -1  13   3  167.78   16.80
   0 -13  -3  144.79    6.40
   0 -13   3  144.69    7.20
   0 -13   3  144.09   14.30
   0 -13  -3  146.09    7.60
   0  13  -3  139.49    6.80
   0  13   3  138.59   13.60
   0  13   3  115.49   14.40
   0  13   3  140.89   12.80
   1 -13   3   20.40    3.90
   1 -13   3   11.10   10.40
  -1  13  -3   12.60    2.50
   2 -13   3  205.28   23.10
   2 -13   3  197.68   10.70
   2 -13   3  188.98   19.50
  -2  13  -3  188.28    8.40
   3 -13   3   73.49    8.80
   3 -13   3   80.49   18.40
  -3  13  -3   95.39    6.50
   4 -13   3   17.30    8.40
  -4  13  -3   11.20    6.20
   4 -14  -3   50.29   10.00
   4 -14  -3   44.00    9.40
  -4  14   3   39.70    7.80
   3 -14  -3    2.30    5.00
   3 -14  -3   -5.80   25.90
   3 -14  -3   16.60    5.60
   3  14  -3  -13.20   33.30
  -3  14   3   -2.70   22.80
   3  14  -3   10.90   21.10
  -3  14   3    2.40    4.90
  -2 -14   3    0.70   13.00
   2 -14  -3   -4.80    3.70
   2 -14  -3    3.10    3.40
   2 -14  -3    5.00   15.60
  -2  14   3    3.10    3.20
  -2  14   3    0.20   18.10
  -2  14   3    4.20   15.60
   2  14  -3    1.40   13.30
   2  14  -3    5.80   15.40
   1 -14  -3   -2.90    3.60
   1 -14  -3    7.20    2.30
  -1 -14   3   12.60   10.30
   1 -14  -3   14.00   10.80
   1  14  -3    5.40   11.50
  -1  14   3    7.40   10.80
  -1  14   3   11.20   12.20
  -1  14   3    9.30   10.70
   1  14  -3    9.80   10.60
   0 -14   3  136.69    7.10
   0 -14  -3  144.79    6.50
   0 -14   3  140.69   15.70
   0 -14  -3  140.89    7.60
   0  14   3  155.38   14.80
   0  14  -3  140.29    6.90
   0  14   3  140.69   13.70
   0  14   3  145.39   15.20
   1 -14   3   61.59    6.30
  -1 -14  -3   60.29    8.70
   1 -14   3   58.19   12.00
  -1  14  -3   59.69    4.40
   1  14   3   55.69    9.10
   2 -14   3  199.48   11.10
   2 -14   3  197.88   20.20
   2 -14   3  228.78   25.10
  -2  14  -3  199.38    9.00
   3 -14   3   -5.90   18.10
   3 -14   3   -8.00    5.00
  -3  14  -3    1.60    3.60
   4 -14   3  -16.40    8.60
   4 -15  -3   80.99   10.90
   4 -15  -3   92.79   10.10
  -4  15   3  107.49   12.80
   3 -15  -3    3.30    5.80
   3 -15  -3    6.00    5.10
   3 -15  -3    2.40   27.70
  -3  15   3   -3.70    4.70
  -3  15   3   12.10   23.60
   3  15  -3    6.30   22.60
   2 -15  -3  207.88   11.50
  -2 -15   3  201.38   21.90
   2 -15  -3  211.48   10.20
   2 -15  -3  222.58   27.50
   2  15  -3  209.78   23.90
   2  15  -3  199.98   25.20
  -2  15   3  231.98   24.70
  -2  15   3  188.68   29.00
  -2  15   3  224.78   10.70
  -1 -15   3    4.60   10.60
   1 -15  -3    0.50    2.50
   1 -15  -3   -0.50   11.60
   1 -15  -3   -1.60    3.40
  -1  15   3    1.70   11.80
   1  15  -3   -3.10   12.30
  -1  15   3    1.20   11.10
  -1  15   3    4.80   13.10
   1  15  -3    6.60   11.20
   0 -15  -3  754.72   26.80
   0 -15  -3  746.53   25.80
   0 -15   3  787.22   30.40
   0 -15   3  728.83   26.30
   0  15  -3  742.43   26.20
   0  15   3  757.52   29.10
   0  15   3  770.12   30.20
  -1 -15  -3  171.48   14.90
   1 -15   3  179.08   20.10
  -1 -15  -3  176.08    7.40
   1 -15   3  178.78    9.50
   1  15   3  178.98   14.80
  -1  15  -3  177.48    8.00
   2 -15   3   47.90    6.70
   2 -15   3   39.80   16.90
   2 -15   3   47.00   13.00
  -2  15  -3   36.20    4.70
   3 -15   3   25.50   19.90
   3 -15   3    2.90    5.60
  -3  15  -3   16.80    3.90
   4 -15   3   38.10    9.50
   4 -16  -3    8.30    8.30
   4 -16  -3    0.20    9.50
  -4  16   3   -8.30    7.60
   3 -16  -3    2.90    5.20
   3 -16  -3    6.90    5.80
   3 -16  -3   -2.90   29.30
  -3  16   3    7.60    4.80
   3  16  -3    3.30   23.40
  -3  16   3    5.80   24.80
   2 -16  -3  844.72   31.90
   2 -16  -3  909.81   40.40
  -2 -16   3  855.41   37.40
   2 -16  -3  877.91   30.60
   2  16  -3  852.91   39.10
   2  16  -3  817.22   38.80
  -2  16   3  850.21   39.50
  -2  16   3  856.61   30.70
  -2  16   3  841.62   42.50
  -1 -16   3   34.90   11.70
   1 -16  -3   23.90    5.00
   1 -16  -3   30.90    3.70
   1 -16  -3   26.60   12.40
   1  16  -3   28.40    6.80
  -1  16   3   29.50   12.50
   1  16  -3   29.00   13.00
  -1  16   3   27.20   12.40
  -1  16   3   29.90   15.20
   0 -16   3   45.90    5.00
   0 -16  -3   47.10    5.30
   0 -16  -3   36.50    4.00
   0 -16   3   41.50   11.50
   0  16   3   53.39   12.00
   0  16  -3   39.10    4.80
   0  16   3   53.09   10.40
  -1 -16  -3  448.76   21.10
   1 -16   3  436.86   17.70
  -1 -16  -3  456.25   15.90
   1 -16   3  466.45   25.80
   1  16   3  441.66   21.10
  -1  16  -3  425.56   16.50
   2 -16   3   -0.10   12.70
   2 -16   3    5.20   17.00
   2 -16   3   -0.60    4.20
  -2  16  -3    3.10    3.00
  -2  16  -3   16.50   21.70
   3 -16   3   51.79   21.50
   3 -16   3   40.60    7.30
  -3  16  -3   50.99    6.40
   4 -16   3    8.30    9.70
  -4  16  -3    7.60    6.00
   4 -17  -3   17.00    9.20
   4 -17  -3   25.20   10.10
  -4  17   3   21.80    8.80
   3 -17  -3  294.87   15.60
   3 -17  -3  290.47   14.50
   3 -17  -3  316.97   34.60
  -3  17   3  264.57   14.40
  -3  17   3  344.77   32.50
   3  17  -3  300.17   39.10
  -2 -17   3   36.50   15.70
   2 -17  -3   33.80    4.10
   2 -17  -3   45.20   19.10
   2 -17  -3   32.50    5.40
   2  17  -3   42.10   16.80
  -2  17   3   44.00   22.80
   2  17  -3   47.00   19.60
  -2  17   3   38.70    5.30
  -2  17   3   39.80   18.50
   1 -17  -3    0.30    3.00
  -1 -17   3   -1.40   12.70
   1 -17  -3   -2.50    3.90
   1 -17  -3    0.10   13.00
   1  17  -3    6.00   13.80
  -1  17   3   -2.00   15.60
  -1  17   3   -5.30   13.20
   1  17  -3    1.00    3.00
  -1  17   3    1.90   12.70
   0 -17   3  303.37   12.70
   0 -17   3  283.07   22.10
   0 -17  -3  330.97   13.60
   0 -17  -3  312.77   12.40
   0  17  -3  312.87   12.90
   0  17   3  333.67   19.70
   0  17   3  340.27   21.10
  -1 -17  -3  384.26   20.70
   1 -17   3  390.06   16.60
  -1 -17  -3  382.26   14.20
   1 -17   3  406.26   25.60
   1  17   3  416.96   20.90
  -1  17  -3  381.96   15.00
   2 -17   3  163.28   10.70
   2 -17   3  189.28   20.70
   2 -17   3  181.58   16.50
  -2  17  -3  173.08   25.40
  -2  17  -3  158.28    8.60
   3 -17   3   17.50   22.20
  -3  17  -3   14.60    4.30
   4 -18  -3   -6.00   10.60
  -4  18   3   -1.10   10.20
   3 -18  -3  106.39   10.10
   3 -18  -3  137.79   35.60
   3 -18  -3  128.19   11.10
  -3  18   3  126.39   29.40
   3  18  -3  116.39   27.10
  -3  18   3   87.09    9.50
   2 -18  -3   40.70   20.20
  -2 -18   3   51.79   16.70
   2 -18  -3   37.50    6.00
   2 -18  -3   54.99    6.10
   2  18  -3   46.60   17.90
  -2  18   3   56.69   24.30
   2  18  -3   55.99   20.40
  -2  18   3   40.80   19.40
  -2  18   3   55.99    6.50
   1 -18  -3    3.70   13.60
   1 -18  -3    0.90    4.00
  -1 -18   3   -1.90   13.10
   1 -18  -3    5.10    3.00
   1  18  -3   -0.90    3.10
  -1  18   3    2.80   10.50
  -1  18   3    0.60   14.20
   1  18  -3    3.60   14.60
  -1  18   3   -5.20   16.20
   0 -18  -3    0.70    3.90
   0 -18   3    6.70   12.70
   0 -18  -3    5.50    2.50
   0 -18  -3   -2.10   18.70
   0  18   3    3.90   11.00
   0  18   3    4.30   13.70
   0  18  -3    5.40    3.10
   1 -18   3  291.57   13.50
   1 -18   3  307.27   25.50
  -1 -18  -3  272.67   11.10
  -1 -18  -3  281.17   19.60
   1  18   3  291.67   19.90
  -1  18  -3  287.27   12.00
   2 -18   3   56.59    8.00
   2 -18   3   62.99   19.50
   2 -18   3   69.79   15.60
  -2  18  -3   67.69    5.90
  -2  18  -3   80.19   25.10
   3 -18   3    5.10   22.20
   3 -18   3   -8.10    6.00
  -3  18  -3    6.20    4.60
   3 -19  -3   20.50    6.70
   3 -19  -3   -7.80   35.80
   3 -19  -3  -12.20    6.30
  -3  19   3    5.10    5.70
  -3  19   3   16.70   31.30
   3  19  -3   22.10   27.70
   2 -19  -3    7.60    4.00
  -2 -19   3   -5.50   17.00
   2 -19  -3   -1.20   20.50
   2 -19  -3   14.90    5.10
  -2  19   3   14.90   26.40
  -2  19   3    0.60   20.40
   2  19  -3   -6.70   22.10
   2  19  -3    3.90   20.60
  -2  19   3    5.60    4.10
   1 -19  -3  917.51   32.00
   1 -19  -3  906.41   33.30
   1 -19  -3  913.41   38.80
  -1 -19   3  902.51   38.50
  -1  19   3  962.90   39.90
   1  19  -3  905.51   32.20
   1  19  -3  925.71   39.50
  -1  19   3  913.41   32.90
  -1  19   3  876.61   41.00
   0 -19  -3  361.06   15.20
   0 -19   3  341.07   14.60
   0 -19   3  362.66   24.80
   0 -19  -3  349.17   13.80
   0  19   3  371.06   22.30
   0  19   3  376.96   25.10
   0  19  -3  357.16   14.60
  -1 -19  -3  789.72   32.30
  -1 -19  -3  778.52   27.00
   1 -19   3  837.92   37.40
   1 -19   3  765.62   29.30
   1  19   3  810.32   32.40
  -1  19  -3  780.72   27.80
   2 -19   3    0.40   15.50
   2 -19   3   10.30   20.60
   2 -19   3   -4.50    4.70
  -2  19  -3    0.50    3.60
  -2  19  -3   11.20   26.90
   3 -19   3   41.50    7.30
   3 -19   3   48.20   24.00
  -3  19  -3   66.29    7.80
   3 -20  -3    2.50   38.20
   3 -20  -3    9.10    7.10
   3 -20  -3   -3.60    6.70
   3  20  -3    0.50   28.20
  -3  20   3   23.00   31.70
  -3  20   3   19.40    6.20
  -2 -20   3   48.90   18.50
   2 -20  -3   69.19    7.30
   2 -20  -3   46.30   22.90
   2 -20  -3   69.89    8.40
  -2  20   3   54.99   21.90
   2  20  -3   51.29   24.60
  -2  20   3   40.30   34.40
  -2  20   3   60.99    7.40
   2  20  -3   53.19   20.20
   1 -20  -3  479.95   29.50
   1 -20  -3  465.95   18.40
   1 -20  -3  485.75   20.10
  -1 -20   3  475.45   29.20
  -1  20   3  446.66   18.40
  -1  20   3  499.05   31.60
  -1  20   3  479.95   33.70
   1  20  -3  459.25   18.50
   1  20  -3  510.15   30.90
   0 -20  -3 1245.08   42.80
   0 -20  -3 1300.47   43.80
   0 -20   3 1275.37   48.50
   0  20   3 1265.27   46.70
   0  20  -3 1245.98   43.40
   0  20   3 1310.87   48.70
   1 -20   3   13.00   15.10
   1 -20   3   22.80   17.50
  -1 -20  -3   13.80   12.60
   1 -20   3    1.10    4.70
   1  20   3   22.50   13.60
  -1  20  -3   14.70    3.30
   2 -20   3   48.00    6.80
   2 -20   3   38.50   22.80
   2 -20   3   29.30   17.10
  -2  20  -3   56.99    5.60
   2  20   3   53.19   16.60
   3 -20   3   95.39   26.00
   3 -20   3  109.99   11.00
  -3  20  -3  106.79    9.20
   3 -21  -3  144.89   42.00
   3 -21  -3   93.49   11.20
   3 -21  -3  129.29   13.30
   3  21  -3  167.58   33.00
  -3  21   3  137.59   10.90
  -3  21   3  166.58   35.20
   2 -21  -3   94.79    9.80
   2 -21  -3  102.19   26.00
   2 -21  -3   85.99    8.20
  -2 -21   3   90.89   20.10
  -2  21   3   87.69    8.10
   2  21  -3   80.99   21.50
   2  21  -3   81.89   27.70
  -2  21   3   90.49   25.20
   1 -21  -3  172.18   11.10
   1 -21  -3  189.08   19.20
   1 -21  -3  163.68    9.20
  -1 -21   3  179.38   19.20
  -1  21   3  185.78   23.30
   1  21  -3  219.48   28.70
   1  21  -3  153.78    9.20
  -1  21   3  169.98    9.50
   0 -21  -3  833.32   29.20
   0 -21  -3  826.22   30.00
   0 -21  -3  801.02   35.20
   0 -21   3  838.32   37.80
   0  21   3  894.71   38.60
   0  21   3  846.12   35.50
   0  21  -3  807.92   29.60
  -1 -21  -3  894.81   36.30
   1 -21   3  859.51   32.20
   1 -21   3  897.01   42.50
  -1 -21  -3  860.11   29.70
   1 -21   3  857.01   31.20
  -1  21  -3  840.72   30.40
   1  21   3  890.31   36.20
   2 -21   3  186.78   12.50
   2 -21   3  186.58   26.80
   2 -21   3  200.38   20.80
  -2  21  -3  193.88   10.20
   3 -21   3   14.00   26.90
   3 -21   3   12.40    7.40
   3 -22  -3  111.09   48.60
   3 -22  -3  120.49   13.30
   3 -22  -3   79.99   10.80
  -3  22   3   95.59   38.20
  -3  22   3   79.49   10.80
   3  22  -3   85.69   33.70
   2 -22  -3   18.90    6.20
  -2 -22   3   12.50   20.80
   2 -22  -3    9.90   25.60
   2 -22  -3   17.20    5.00
  -2  22   3   11.50   26.70
   2  22  -3   22.70   28.50
  -2  22   3   17.70    5.10
   2  22  -3   10.00   22.90
   1 -22  -3  456.45   18.20
  -1 -22   3  476.15   33.30
   1 -22  -3  446.16   19.70
   1 -22  -3  473.85   31.80
  -1  22   3  444.56   18.10
  -1  22   3  472.85   37.30
   1  22  -3  415.66   18.00
   1  22  -3  500.95   34.10
   0 -22   3  172.68   19.50
   0 -22  -3  174.58   22.70
   0 -22  -3  168.48    8.80
   0 -22  -3  172.28    9.70
   0  22  -3  171.28    9.20
   0  22   3  160.38   17.50
   0  22   3  202.48   27.10
   1 -22   3   14.90   20.80
  -1 -22  -3   20.80    3.30
   1 -22   3   11.30    4.70
  -1 -22  -3   33.50   15.30
   1 -22   3   17.70    4.60
   1  22   3   35.50   15.60
   2 -22   3    8.70   19.30
   2 -22   3   12.00    6.10
   2 -22   3   34.20   28.70
  -2  22  -3   22.50    4.50
   2  22   3   13.30   18.90
   3 -22   3  127.59   31.50
   3 -22   3   88.09   12.00
  -3  22  -3  131.29   10.50
   3 -23  -3   13.90    8.70
   3 -23  -3   16.70    7.40
   3  23  -3   15.40   35.70
  -3  23   3    1.90    6.60
  -2 -23   3   17.90   22.50
   2 -23  -3   18.00    7.00
   2 -23  -3   31.10   27.60
   2 -23  -3   32.80    5.50
  -2  23   3   25.00   27.80
  -2  23   3   20.70    5.60
   2  23  -3   27.00   25.00
   2  23  -3   22.00   31.00
  -1 -23   3  124.59   21.30
   1 -23  -3  106.29   20.90
   1 -23  -3   96.69    8.00
   1 -23  -3   80.79    9.40
  -1  23   3  122.89    8.10
  -1  23   3  115.19   26.60
   1  23  -3  108.79   22.70
   1  23  -3  110.99    8.40
   0 -23  -3  163.28    9.90
   0 -23  -3  159.28   17.90
   0 -23  -3  154.48    8.80
   0 -23   3  168.58   20.70
   0  23  -3  160.28    9.20
   0  23   3  170.88   18.60
   0  23   3  171.38   21.60
   1 -23   3   -8.80    4.40
  -1 -23  -3    1.60   16.20
   1 -23   3   -6.10    5.20
  -1 -23  -3    2.00    3.30
   1 -23   3   16.90   22.40
   1  23   3    0.10   17.10
  -1  23  -3   10.70    4.10
   2 -23   3   35.10   21.20
   2 -23   3   44.50    6.90
  -2  23  -3   34.10    5.30
   3 -23   3   33.50    8.40
   3 -23   3   37.60   33.10
  -3  23  -3   41.80    6.40
   3 -24  -3   12.30    9.20
   3 -24  -3    4.40    7.50
  -3  24   3    0.00    7.20
   3  24  -3   20.50   38.50
   2 -24  -3   48.00   29.20
   2 -24  -3   50.19    6.50
   2 -24  -3   42.20    7.70
  -2 -24   3   39.50   24.30
  -2  24   3   45.40    6.60
   2  24  -3   60.29   26.10
  -1 -24   3    9.60   21.30
   1 -24  -3   17.00   21.90
   1 -24  -3    5.10    6.00
   1 -24  -3    7.90    4.60
   1  24  -3    4.40    4.90
  -1  24   3   17.20    4.50
  -1  24   3    4.20   28.80
   0 -24   3  394.86   34.50
   0 -24  -3  388.56   29.30
   0 -24  -3  392.86   16.90
   0 -24  -3  403.56   16.00
   0  24  -3  385.66   16.60
   0  24   3  389.96   29.50
   0  24   3  418.26   36.10
  -1 -24  -3   22.80   17.50
   1 -24   3   19.80    5.30
   1 -24   3   33.00   24.50
  -1 -24  -3   22.00    3.90
   1 -24   3   13.80    5.70
  -1  24  -3   21.50    5.00
   1  24   3   35.80   18.40
   2 -24   3    5.70    6.30
   2 -24   3   10.20   22.90
   2  24   3   15.70   22.20
  -2  24  -3    8.70    5.10
   3 -24   3   53.99    9.10
  -3  24  -3   62.99    7.40
   3 -25  -3   30.10    8.40
   3 -25  -3   36.30   10.00
  -3  25   3   23.20    7.80
   2 -25  -3   -9.70    7.00
   2 -25  -3   -3.00   30.80
   2 -25  -3   13.50    5.90
  -2 -25   3    5.60   25.00
  -2  25   3   12.90    5.90
   2  25  -3    2.80   29.50
  -1 -25   3  227.18   26.10
   1 -25  -3  255.97   25.80
   1 -25  -3  251.37   12.20
   1 -25  -3  238.58   14.40
  -1  25   3  296.67   46.00
   1  25  -3  264.67   12.90
  -1  25   3  240.08   12.30
   0 -25  -3    5.20    4.10
   0 -25   3    9.40   21.70
   0 -25  -3   13.90   18.60
   0  25  -3   14.20    5.00
   0  25   3   19.80   19.10
   0  25   3  -11.40   25.10
  -1 -25  -3   -5.10    4.10
  -1 -25  -3  -10.70   18.90
   1 -25   3   12.60   26.90
   1 -25   3   -3.80    5.40
   1 -25   3   -5.00    4.70
  -1  25  -3   -4.80    4.40
   1  25   3   17.10   19.50
   2 -25   3   -9.70    6.70
   2 -25   3   -1.00    5.90
   2  25   3    9.90   24.60
  -2  25  -3    6.80    5.60
   3 -25   3   -8.90    9.10
  -3  25  -3    8.30    7.00
   3 -26  -3   43.50    9.30
   3 -26  -3   35.20   10.50
  -3  26   3   17.70    8.30
  -2 -26   3   -6.80   26.70
   2 -26  -3   27.20   35.70
   2 -26  -3   23.00    6.20
   2 -26  -3   -9.50    7.70
  -2  26   3   13.60    6.30
   2  26  -3   12.90   18.40
   1 -26  -3  162.48   12.10
  -1 -26   3  150.58   26.90
   1 -26  -3  201.58   27.30
   1 -26  -3  164.68   10.40
  -1  26   3  154.38   35.70
  -1  26   3  185.28   10.50
   1  26  -3  178.58   12.00
   0 -26   3   13.80   23.30
   0 -26  -3   17.10    4.90
   0 -26  -3   29.70    5.70
   0 -26  -3   27.10   19.70
   0  26   3   25.10   20.50
   0  26  -3   25.80    5.10
  -1 -26  -3  106.39    8.10
   1 -26   3  112.09    9.50
   1 -26   3  118.89   30.40
   1 -26   3  118.59    9.30
  -1 -26  -3  113.49   20.60
  -1  26  -3  120.49    8.40
   1  26   3  134.49   23.00
  -2 -26  -3   21.00    5.00
   2 -26   3   19.60    7.50
   2 -26   3   19.20    6.30
   2  26   3   41.20   26.80
  -2  26  -3   36.90    6.00
   2 -27  -3    2.30   38.70
  -2 -27   3   13.00   29.50
   2 -27  -3   12.30    6.60
   2  27  -3  -14.30   10.60
  -2  27   3   18.10    7.00
   1 -27  -3    2.30    6.60
   1 -27  -3   -0.30   28.70
  -1 -27   3    8.10   27.20
   1 -27  -3   11.50    5.40
   1  27  -3    7.70    6.50
  -1  27   3   12.60    5.40
   0 -27  -3  257.37   13.80
   0 -27   3  263.77   28.80
   0 -27  -3  294.17   13.00
   0 -27  -3  286.07   33.60
   0  27  -3  264.97   13.50
   0  27   3  271.07   33.50
  -1 -27  -3   37.90   21.40
  -1 -27  -3   26.80    5.30
   1 -27   3   46.20    5.80
   1 -27   3   55.89   32.70
   1 -27   3   42.70    7.20
  -1  27  -3   44.10    5.40
   1  27   3   56.79   23.90
   2 -27   3   10.70    7.70
  -2 -27  -3   15.50    5.00
   2 -27   3    5.90    6.40
  -2 -27  -3    0.30    5.10
  -2  27  -3    7.90    6.10
   2  27   3   17.40   29.10
   2 -28  -3  205.28   15.70
   2 -28  -3  224.08   13.20
   2 -28  -3  218.38   45.40
   2  28  -3  187.68   14.80
  -2  28   3  205.18   14.10
   1 -28  -3    7.50    6.90
   1 -28  -3   15.00    5.80
   1 -28  -3   31.60   31.50
  -1 -28   3   28.30   29.60
   1  28  -3   23.50    7.40
  -1  28   3   26.40    6.10
   0 -28  -3   -3.50    5.20
   0 -28  -3    5.10    6.50
   0 -28   3    8.30   27.10
   0 -28  -3   11.30   22.50
   0  28  -3    4.90    5.40
   0  28   3    3.80   23.90
  -1 -28  -3  151.58   24.10
   1 -28   3  184.08   12.00
  -1 -28  -3  136.19    9.80
   1 -28   3  183.08   36.80
   1 -28   3  185.98   11.40
  -1  28  -3  171.18   10.30
   1  28   3  188.68   27.00
   2 -28   3   62.29    8.40
  -2 -28  -3   80.49    6.10
   2 -28   3   79.09    9.80
  -2  28  -3   68.89    7.80
   2 -29  -3   30.00    7.60
  -2  29   3   24.10    8.20
   2  29  -3   28.50    9.80
   1 -29  -3   -1.70    6.30
   1 -29  -3    9.40   35.90
  -1 -29   3    8.60   31.90
   1 -29  -3   -5.10    7.10
   1  29  -3   12.40    6.90
  -1  29   3    7.90    6.30
   0 -29   3   18.30   30.00
   0 -29  -3   38.30    5.90
   0 -29  -3   33.80   24.90
   0  29   3   36.80   26.20
   0  29  -3   23.10    6.50
   1 -29   3   23.10    7.20
   1 -29   3   39.40    6.50
  -1 -29  -3   34.40   24.20
   1 -29   3   26.30   38.00
  -1 -29  -3   22.90    5.70
  -1  29  -3   41.90    5.90
   1  29   3   35.00   27.60
  -2 -29  -3    0.50    6.00
   2 -29   3   -5.50    7.90
   2 -29   3   10.00    9.20
  -2  29  -3   12.80    7.30
   2 -30  -3  165.18   13.20
   2 -30  -3  124.49   12.90
   2  30  -3  134.19   14.70
  -2  30   3  145.19   14.10
   1 -30  -3   63.99    7.70
  -1 -30   3   87.49   35.10
   1 -30  -3   37.00   34.20
   1 -30  -3   56.79    8.60
   1  30  -3   75.09    8.80
  -1  30   3   83.39    9.90
   0 -30  -3    0.10   27.60
   0 -30   3    7.20   32.40
   0 -30  -3    2.60    6.00
   0  30   3   30.20   28.70
   0  30  -3   14.50    6.60
   1 -30   3   42.10    9.00
  -1 -30  -3   41.20   26.70
   1 -30   3   33.70   41.40
   1 -30   3   48.00    7.60
  -1 -30  -3   42.90    6.30
   1  30   3   43.90   29.60
  -1  30  -3   53.59    7.00
   2 -30   3  120.99   14.10
  -2 -30  -3  141.19   11.30
  -2 -30  -3  101.19   11.00
   2 -30   3  162.48   14.30
  -2  30  -3  159.48   12.50
   2 -31  -3  -20.20   10.60
   2 -31  -3   -5.10    8.30
  -2  31   3    4.90    8.90
   1 -31  -3    8.20    7.60
   1 -31  -3   18.40    8.40
  -1  31   3   13.50    7.30
   1  31  -3    8.70    7.70
   0 -31  -3  178.78   32.90
   0 -31  -3  238.28   12.90
   0 -31   3  209.98   37.90
   0  31   3  257.37   33.40
   0  31  -3  225.08   13.60
   1 -31   3    5.00    7.20
  -1 -31  -3    5.60    6.50
  -1 -31  -3   -3.10   28.60
   1 -31   3  -11.60   45.10
   1 -31   3  -14.40    8.70
   1  31   3    8.00   31.50
  -1  31  -3    2.00    6.70
   1 -32  -3    0.30    9.00
   1 -32  -3   -9.50    8.00
  -1  32   3    0.50    7.90
   1  32  -3  -17.90   10.50
   0 -32  -3  154.68   11.70
   0 -32   3  119.19   12.20
   0 -32   3  123.29   43.00
   0  32   3  163.48   34.30
   0  32  -3  161.58   12.40
  -1 -32  -3  132.09   11.30
   1 -32   3  152.98   12.60
   1 -32   3  137.89   13.60
  -1  32  -3  118.49   11.50
   1 -33  -3   -4.90   10.00
   1 -33  -3   -8.60    8.60
  -1  33   3   18.30    8.90
   1  33  -3   34.40   10.50
   0 -33  -3   64.79    8.40
   0  33  -3   60.29    8.70
   0  33   3   71.09   36.50
   1 -33   3   15.50    8.50
   1 -33   3   10.30   10.40
  -1 -33  -3    7.00    7.60
  -1  33  -3   -5.60    8.10
   0 -34  -3  101.59   12.60
   0 -34   3   82.09   10.60
   0  34  -3  118.49   12.70
  -4   0   4    0.80   29.70
   4   0  -4   17.20    8.20
  -4   0   4   -0.20   32.70
   4   0  -4   18.20   28.90
  -4   0   4   27.80    7.20
   3   0  -4   -4.10   16.40
   3   0  -4    2.70    4.90
   3   0  -4   15.40   19.30
  -3   0   4   -1.90   19.00
  -3   0   4   16.90   17.00
  -3   0   4    4.10    3.60
   2   0  -4  960.30   35.90
  -2   0   4  892.61   35.40
  -2   0   4  902.71   31.60
   2   0  -4  871.71   32.20
  -2   0   4  939.31   35.90
   2   0  -4 1005.70   35.10
   1   0  -4   -1.60    7.50
  -1   0   4   -2.70    7.20
  -1   0   4    3.50    8.40
   1   0  -4    3.80    2.80
  -1   0   4   -1.70    6.80
   0   0   4   69.69    6.10
   0   0  -4   65.49    4.00
   0   0  -4   63.99    6.30
   0   0   4   67.39    6.50
   2   0   4  252.77   11.60
   3   0   4    3.40    4.10
   4   0   4   21.70    7.30
   4  -1  -4   44.40    9.20
  -4  -1   4   38.30    8.10
  -4  -1   4   36.50   27.20
   4  -1  -4   53.59   29.40
   4   1  -4   22.60    9.40
  -4   1   4   42.20    6.90
  -4   1   4   13.60   26.50
  -4   1   4    8.70   47.00
   4   1  -4   55.29   29.10
  -3  -1   4   54.19    6.10
   3  -1  -4   49.90   21.70
  -3  -1   4   46.90   18.30
  -3  -1   4   66.69   18.50
   3  -1  -4   51.79    6.90
   3  -1  -4   50.69   17.50
   3   1  -4   43.10    6.50
   3   1  -4   40.30   18.40
  -3   1   4   50.99    6.40
   3   1  -4   51.39   20.80
  -3   1   4   35.60   19.80
  -3   1   4   59.39   18.90
   2  -1  -4  162.38   18.20
  -2  -1   4  175.28    8.00
  -2  -1   4  165.58   16.70
   2  -1  -4  145.79    8.80
  -2  -1   4  155.58   17.70
  -2   1   4  170.68    8.20
   2   1  -4  161.58    8.90
   2   1  -4  179.98   17.60
  -2   1   4  153.48   17.80
   2   1  -4  175.78   18.30
  -2   1   4  161.38   17.10
  -1  -1   4   42.10    8.40
  -1  -1   4   31.40    7.40
   1  -1  -4   39.30    7.70
  -1  -1   4   42.20    8.20
  -1   1   4   57.79    7.80
   1   1  -4   30.40    4.30
  -1   1   4   51.79    7.80
   1   1  -4   29.90    3.50
   1   1  -4   29.90    8.00
  -1   1   4   53.89    8.60
   0  -1   4  949.11   31.80
   0  -1  -4  923.71   31.60
   0  -1  -4  950.70   30.70
   0  -1   4  948.01   31.60
   0   1  -4  947.91   30.80
   0   1   4  937.51   31.70
   0   1  -4  917.81   31.60
   0   1   4  947.01   31.50
   2  -1   4    9.50    3.60
   2   1   4    9.50    3.30
   3  -1   4   16.90    4.70
   3   1   4   24.20    4.60
   4  -1   4   43.90    7.90
   4   1   4   37.40    7.90
  -4  -2   4   21.60    5.40
  -4  -2   4   -9.50   28.70
   4  -2  -4    2.80    8.30
   4  -2  -4   12.00   29.00
   4   2  -4   15.50   31.70
  -4   2   4    6.50    5.80
  -4   2   4    1.50   26.70
   3  -2  -4   53.99    6.80
  -3  -2   4   56.29    5.90
   3  -2  -4   61.59   21.70
   3  -2  -4   62.89   17.60
  -3  -2   4   70.39   17.70
  -3  -2   4   46.20   17.70
   3   2  -4   60.29    6.80
  -3   2   4   48.10    6.30
  -3   2   4   48.20   16.90
   3   2  -4   57.99   21.30
   3   2  -4   53.79   19.00
  -3   2   4   51.39   20.60
   2  -2  -4  730.53   26.40
  -2  -2   4  712.23   25.20
   2  -2  -4  782.82   26.50
   2  -2  -4  684.03   30.70
  -2  -2   4  756.62   30.30
  -2  -2   4  689.53   29.30
  -2   2   4  772.02   30.80
  -2   2   4  687.33   29.90
   2   2  -4  663.23   25.60
  -2   2   4  742.03   25.40
   2   2  -4  710.73   30.20
   2   2  -4  756.02   30.40
  -1  -2   4  822.22   30.00
   1  -2  -4  843.02   28.00
   1  -2  -4  848.42   28.80
   1  -2  -4  860.91   30.10
  -1  -2   4  808.42   29.80
  -1  -2   4  867.01   30.30
  -1   2   4  874.81   29.80
  -1   2   4  719.93   30.60
   1   2  -4  826.92   28.10
   1   2  -4  807.72   30.10
  -1   2   4  853.81   29.90
   0  -2   4  872.41   29.70
   0  -2  -4  889.11   28.40
   0  -2  -4  848.62   29.30
   0  -2   4  858.81   29.40
   0   2   4  902.51   30.80
   0   2   4  842.52   29.40
   0   2   4  875.01   29.30
   0   2  -4  841.12   29.50
   0   2  -4  849.72   28.40
   2  -2   4  169.98    9.30
   2   2   4  169.88    9.00
   3  -2   4    3.80    4.60
   3   2   4    5.00    4.30
   4  -2   4   -7.90    6.60
   4   2   4  -11.80    6.40
  -4  -3   4   46.80   26.20
   4  -3  -4   33.80   29.50
   4  -3  -4   42.30    9.30
  -4  -3   4   32.80    6.60
   4   3  -4   57.29   32.80
  -4   3   4   32.60    6.00
  -4   3   4   52.89   29.70
   3  -3  -4    3.90   20.90
   3  -3  -4   24.00   17.40
  -3  -3   4   24.20    3.90
   3  -3  -4    8.10    5.20
  -3  -3   4   21.60   17.20
  -3   3   4    9.90    3.90
   3   3  -4   21.20   19.50
  -3   3   4   14.00   18.50
  -3   3   4   10.90   19.90
   3   3  -4   13.50   17.50
   2  -3  -4  620.74   23.50
  -2  -3   4  635.04   26.40
   2  -3  -4  554.74   28.10
  -2  -3   4  639.34   22.00
   2  -3  -4  615.14   22.20
  -2  -3   4  674.43   27.80
   2   3  -4  660.73   27.00
  -2   3   4  583.84   22.20
   2   3  -4  669.53   28.10
   2   3  -4  582.54   22.40
  -2   3   4  605.84   27.80
  -2   3   4  577.34   27.50
  -1  -3   4 1314.07   44.20
   1  -3  -4 1298.37   42.70
   1  -3  -4 1276.37   43.50
  -1  -3   4 1383.56   44.30
   1  -3  -4 1292.37   44.20
  -1  -3   4 1290.87   43.80
  -1   3   4 1278.37   44.10
  -1   3   4 1244.78   43.80
  -1   3   4 1346.07   45.00
   1   3  -4 1303.47   44.30
   1   3  -4 1291.97   42.70
   0  -3  -4 2410.36   77.49
   0  -3   4 2433.06   77.69
   0  -3  -4 2430.46   77.09
   0  -3   4 2408.56   77.59
   0   3   4 2432.16   78.59
   0   3   4 2342.77   77.39
   0   3  -4 2483.65   77.29
   0   3   4 2426.66   77.39
   2  -3   4   22.30    4.20
   2   3   4   27.90    4.20
   3  -3   4    3.80    4.40
   3   3   4    6.80    4.20
   4  -3   4    7.10    7.00
   4   3   4   12.50    6.70
   4  -4  -4   13.50   33.20
  -4  -4   4   25.50   29.20
   4  -4  -4   23.30    8.70
  -4  -4   4    7.80    5.50
   4   4  -4   30.50   29.10
  -4   4   4   35.60    7.10
  -4   4   4   12.10   28.20
  -3  -4   4    5.60    3.50
   3  -4  -4    5.90   21.40
  -3  -4   4   -9.00   16.60
   3  -4  -4   -1.70    5.40
   3  -4  -4    0.30   16.60
  -3   4   4   -8.00   17.80
  -3   4   4    5.00    3.50
  -3   4   4    4.20   20.00
   3   4  -4    7.10   21.10
   3   4  -4    6.90   17.00
   2  -4  -4    7.50   12.20
   2  -4  -4   18.70    4.30
  -2  -4   4   22.20   11.00
   2   4  -4   30.10   12.30
   2   4  -4   23.70   11.20
  -2   4   4   15.00   11.60
  -2   4   4   24.90   12.50
  -1  -4   4  126.49   11.60
   1  -4  -4   90.69    9.40
  -1  -4   4  122.59   12.70
  -1  -4   4  103.39   12.10
   1  -4  -4   91.29    5.50
   1  -4  -4  100.49    6.40
   1   4  -4  147.49   13.40
  -1   4   4  101.39   11.80
  -1   4   4  106.59   13.80
  -1   4   4  108.19   13.20
   0  -4  -4  342.87   12.40
   0  -4   4  365.06   15.00
   0  -4  -4  335.57   14.70
   0  -4   4  351.56   15.00
   0   4  -4  382.76   12.70
   0   4   4  337.47   15.00
   0   4   4  331.87   14.40
   0   4   4  354.86   16.40
   1  -4   4  440.36   17.40
   2  -4   4   34.80    4.80
   2   4   4   36.60    4.60
   3  -4   4   64.69    7.90
   3   4   4   75.99    7.10
   4  -4   4   -0.30    7.30
   4   4   4    0.50    6.70
  -4  -5   4   64.59    7.50
   4  -5  -4   58.19   10.00
  -4  -5   4   55.69   27.70
   4  -5  -4   49.60   30.30
   4   5  -4   50.89   32.10
  -4   5   4   75.39   31.70
  -4   5   4   62.29    9.00
   3  -5  -4   12.50    6.30
  -3  -5   4    2.30    3.90
  -3  -5   4    0.40   15.80
   3  -5  -4    2.30    5.30
   3  -5  -4   -8.20   21.20
  -3   5   4   -9.30   17.80
  -3   5   4    6.40   21.80
   3   5  -4   10.80   20.10
  -3   5   4    5.60    4.00
   3   5  -4   -1.20   17.00
  -2  -5   4  714.13   29.70
  -2  -5   4  675.33   24.00
   2  -5  -4  632.14   29.90
   2  -5  -4  703.53   24.40
   2  -5  -4  667.43   25.30
   2   5  -4  717.63   30.10
  -2   5   4  672.93   30.60
   2   5  -4  664.13   28.90
  -2   5   4  667.43   28.90
  -2   5   4  674.63   24.30
  -1  -5   4  551.74   23.40
  -1  -5   4  607.64   22.80
   1  -5  -4  571.44   21.30
  -1  -5   4  581.84   23.20
   1  -5  -4  576.94   23.60
   1  -5  -4  583.64   20.40
  -1   5   4  602.34   24.20
   1   5  -4  587.54   20.50
  -1   5   4  601.54   23.90
   1   5  -4  573.94   23.60
  -1   5   4  596.94   23.10
   0  -5  -4  188.58   11.40
   0  -5  -4  204.58    7.80
   0  -5   4  195.48   11.50
   0   5  -4  214.28    8.20
   0   5   4  194.88   11.50
   0   5   4  188.98   11.30
   0   5   4  212.58   13.10
   1  -5   4    0.30    6.30
  -1   5  -4    1.80    1.40
   2  -5   4   34.30    4.90
   3  -5   4   12.80    4.40
   3   5   4   10.00    4.30
   4  -5   4   76.69    9.40
   4   5   4   67.19    9.20
   4  -6  -4   57.39   32.10
   4  -6  -4   41.40    9.70
  -4  -6   4   53.19   30.10
   4   6  -4   34.30   37.30
  -4   6   4   48.80   30.60
  -4   6   4   54.39    7.20
  -3  -6   4   12.10    3.90
   3  -6  -4   14.70    5.40
  -3  -6   4   17.00   17.20
   3  -6  -4   16.50    4.30
   3  -6  -4    0.00   21.60
   3   6  -4   33.60   22.00
  -3   6   4   22.70    4.50
   3   6  -4   13.60   18.20
  -3   6   4   21.10   18.80
  -3   6   4   13.50   22.10
  -2  -6   4  383.16   14.20
   2  -6  -4  339.27   23.10
  -2  -6   4  380.26   22.20
   2  -6  -4  364.86   15.80
   2  -6  -4  345.57   14.50
   2   6  -4  388.16   22.10
  -2   6   4  369.66   22.40
  -2   6   4  364.46   14.70
   2   6  -4  393.96   23.20
  -2   6   4  347.17   24.00
   1  -6  -4  437.06   19.90
  -1  -6   4  449.56   20.10
  -1  -6   4  426.06   19.40
   1  -6  -4  429.16   16.90
   1  -6  -4  448.96   15.90
  -1   6   4  450.95   19.70
   1   6  -4  434.86   16.00
   1   6  -4  444.66   20.00
  -1   6   4  447.36   20.50
  -1   6   4  440.56   19.80
   0  -6   4  774.72   27.30
   0  -6  -4  745.33   25.20
   0  -6  -4  747.23   26.50
   0   6  -4  767.72   25.60
   0   6   4  796.72   28.30
   0   6   4  740.93   26.40
   1  -6   4   68.09    7.80
   1  -6   4   72.09    5.30
  -1   6  -4   80.09    4.00
   2  -6   4   64.09    6.10
   3  -6   4   48.20    6.90
   3   6   4   44.00    6.00
   4  -6   4    8.00    7.00
  -4  -7   4   34.90    6.40
   4  -7  -4    3.70    9.00
  -4  -7   4   41.80   35.00
   4  -7  -4   13.70   28.60
  -4   7   4   31.70    7.90
  -4   7   4   20.70   32.80
   4   7  -4   27.70   31.50
  -3  -7   4   54.09   19.10
   3  -7  -4   52.49    6.10
   3  -7  -4   53.09   23.00
   3  -7  -4   51.89    7.10
  -3  -7   4   64.79    6.30
  -3   7   4   74.39    7.10
   3   7  -4   38.40   23.40
   3   7  -4   58.89   19.30
  -3   7   4   61.89   21.00
  -3   7   4   42.40   23.80
   2  -7  -4   80.09    7.10
   2  -7  -4   69.79   13.60
   2  -7  -4   80.79    5.90
  -2  -7   4   91.59    5.80
  -2  -7   4   89.69   13.10
   2   7  -4   81.49   13.20
  -2   7   4   84.89    6.20
  -2   7   4   83.99   13.10
  -2   7   4   92.09   15.80
   2   7  -4   78.39   14.10
  -1  -7   4  397.56   19.70
   1  -7  -4  418.76   15.30
  -1  -7   4  428.76   18.90
   1  -7  -4  415.46   19.50
  -1  -7   4  427.86   19.10
   1  -7  -4  417.06   16.50
   1   7  -4  381.36   19.80
  -1   7   4  437.56   20.40
  -1   7   4  448.16   19.10
  -1   7   4  458.25   20.10
   1   7  -4  420.46   15.60
   0  -7  -4  207.88    8.00
   0  -7  -4  207.68   12.00
   0  -7   4  211.18   13.10
   0   7   4  214.28   11.90
   0   7  -4  212.38    8.60
   0   7   4  212.28   12.20
   1  -7   4 2771.92   86.79
   1  -7   4 2666.73   87.49
  -1   7  -4 2637.34   85.79
   2  -7   4    4.80    3.50
   2  -7   4    8.70    8.70
   3  -7   4  123.79    9.40
   3   7   4  126.79    8.60
   4  -7   4   -8.10    6.90
  -4  -8   4   38.00    6.00
   4  -8  -4   41.70    9.70
   4  -8  -4   46.80   13.00
   4   8  -4   63.79   35.30
  -4   8   4   47.60   41.80
  -4   8   4   44.00    7.10
  -3  -8   4  152.68   20.30
   3  -8  -4  128.59   23.40
  -3  -8   4  120.89    8.10
   3  -8  -4  121.39    8.90
   3  -8  -4  118.89   10.70
   3   8  -4  148.29   21.80
  -3   8   4  146.29   21.40
  -3   8   4  129.89   27.00
   3   8  -4  136.29   25.70
  -3   8   4  127.49    9.20
   2  -8  -4  433.86   16.50
   2  -8  -4  415.76   17.80
  -2  -8   4  424.46   24.20
   2  -8  -4  411.36   25.30
  -2  -8   4  422.76   16.10
  -2   8   4  416.26   16.50
   2   8  -4  434.56   24.50
  -2   8   4  411.36   26.10
   2   8  -4  401.56   25.70
  -2   8   4  440.36   25.40
  -1  -8   4 2342.77   75.89
   1  -8  -4 2299.47   75.79
  -1  -8   4 2460.15   74.99
   1  -8  -4 2298.87   74.69
   1  -8  -4 2392.86   75.79
   1   8  -4 2310.87   74.89
  -1   8   4 2455.65   76.99
  -1   8   4 1991.00   75.49
  -1   8   4 2349.06   75.79
   1   8  -4 2261.87   75.89
   0  -8   4  884.11   31.70
   0  -8  -4  907.51   31.00
   0  -8  -4  873.61   29.40
   0   8   4  888.21   31.10
   0   8  -4  902.11   31.90
   0   8   4  926.41   32.60
   0   8  -4  877.11   29.90
   0   8   4  891.21   30.90
   1  -8   4  262.77   15.80
   1  -8   4  259.77   11.50
   1   8   4  248.68   16.90
  -1   8  -4  267.27    9.90
   2  -8   4   -1.80    8.90
   2  -8   4    2.50   11.50
   2  -8   4    9.20    3.70
  -2   8  -4    1.40    1.80
   3  -8   4   10.80    5.00
   4  -8   4    1.30    7.40
  -4  -9   4   14.20    6.20
   4  -9  -4   -0.50    9.00
   4   9  -4    0.10   32.70
  -4   9   4    0.00    6.30
   3  -9  -4  155.18   24.90
  -3  -9   4  146.89   20.70
   3  -9  -4  130.09    9.10
   3  -9  -4  117.89   10.90
  -3  -9   4  130.39    8.70
  -3   9   4  146.59   28.60
   3   9  -4  151.78   22.20
   3   9  -4  131.19   26.20
  -3   9   4  158.68   22.70
  -3   9   4  155.38   10.10
   2  -9  -4   84.79   14.80
   2  -9  -4  104.69    8.40
   2  -9  -4  111.69    6.60
  -2  -9   4  109.49   14.30
  -2  -9   4  121.89    6.90
  -2   9   4  134.39   15.40
  -2   9   4  126.89   17.60
   2   9  -4  113.49   14.30
   2   9  -4  115.49   15.40
  -2   9   4  107.69    6.90
   1  -9  -4   16.30    2.80
   1  -9  -4   15.30    3.20
  -1  -9   4   17.70    9.10
   1  -9  -4    8.30    9.20
  -1   9   4    9.50    8.70
  -1   9   4   14.30   10.30
   1   9  -4   29.00    9.50
  -1   9   4    9.60    9.30
   0  -9  -4  317.67   13.00
   0  -9  -4  309.37   11.40
   0  -9  -4  309.17   15.00
   0  -9   4  326.27   16.70
   0   9   4  319.07   15.10
   0   9  -4  312.67   12.00
   0   9   4  299.17   15.60
   0   9   4  318.97   17.60
   0   9  -4  319.07   16.70
   1  -9   4  127.69   14.20
   1  -9   4  119.29    7.40
  -1   9  -4  129.89    5.90
   1   9   4  122.69   14.90
   2  -9   4   26.70    9.80
   2  -9   4   30.00    4.90
   2  -9   4   28.20   12.30
  -2   9  -4   25.30    2.70
   3  -9   4   64.29    8.30
   4  -9   4   -1.20    7.70
   4 -10  -4    6.00    8.90
  -4 -10   4   -2.50    6.10
   4  10  -4    2.70   33.90
  -4  10   4    7.60    9.20
  -3 -10   4  307.87   13.60
  -3 -10   4  308.77   30.20
   3 -10  -4  277.07   16.00
   3 -10  -4  304.77   14.40
   3 -10  -4  280.77   37.00
   3  10  -4  300.47   39.70
  -3  10   4  289.27   42.10
  -3  10   4  316.67   34.90
   3  10  -4  329.17   33.60
  -3  10   4  301.27   14.70
   2 -10  -4  186.18   22.00
  -2 -10   4  218.48   21.80
  -2 -10   4  202.88    9.40
   2 -10  -4  218.88    9.70
   2 -10  -4  189.78   11.40
   2  10  -4  227.38   23.30
  -2  10   4  197.88   10.10
   2  10  -4  226.38   21.60
  -2  10   4  213.38   22.20
  -2  10   4  204.08   25.00
   1 -10  -4   17.30    3.60
   1 -10  -4   16.60    9.70
   1 -10  -4   15.40    2.70
  -1 -10   4   15.60    9.20
   1  10  -4   15.00    2.70
  -1  10   4   10.20    9.90
   1  10  -4   20.70   10.00
  -1  10   4   16.40   11.00
  -1  10   4   12.80    9.00
   0 -10   4 1078.49   43.70
   0 -10  -4 1319.57   42.90
   0 -10  -4 1293.07   41.60
   0 -10  -4 1309.27   43.00
   0  10  -4 1289.37   42.10
   0  10  -4 1301.17   43.80
   0  10   4 1256.17   42.80
   0  10   4 1282.67   43.10
   0  10   4 1314.57   44.40
   1 -10   4  211.18   10.40
   1 -10   4  224.38   16.70
   1  10   4  215.68   16.90
  -1  10  -4  225.38    8.80
   2 -10   4   67.09   11.30
   2 -10   4   63.79    6.50
   2 -10   4   80.69   13.60
  -2  10  -4   57.69    4.30
   3 -10   4   86.69   16.20
   3 -10   4  107.79    9.10
   4 -10   4   -4.30    7.70
   4 -11  -4   12.20    7.60
  -4 -11   4   26.40    6.70
   4 -11  -4   -1.30    9.80
   4  11  -4    0.30   34.40
  -4  11   4   26.10    8.80
  -3 -11   4  103.79    8.00
   3 -11  -4  118.19    8.90
  -3 -11   4  131.09   22.10
   3 -11  -4  111.79   26.60
   3 -11  -4  126.69   11.50
   3  11  -4  139.29   24.10
  -3  11   4  141.29   24.30
  -3  11   4  131.39    9.90
   3  11  -4  107.19   26.20
  -2 -11   4   14.90   13.40
   2 -11  -4    1.50    3.10
   2 -11  -4   -0.40   14.60
   2 -11  -4    2.80    3.90
  -2  11   4    3.80    3.40
  -2  11   4    2.90   14.10
   2  11  -4   13.80   14.80
  -2  11   4   -1.30   17.90
   2  11  -4    8.00   14.40
   1 -11  -4   51.09    5.30
   1 -11  -4   55.69   10.70
   1 -11  -4   42.40    4.40
  -1 -11   4   52.79   10.50
  -1  11   4   53.69   10.80
  -1  11   4   67.69   12.40
  -1  11   4   58.49   10.20
   1  11  -4   46.80    4.70
   1  11  -4   51.39   11.60
   0 -11  -4   68.59    4.30
   0 -11   4   86.29   10.20
   0 -11  -4   78.49    5.80
   0 -11  -4   73.09    8.80
   0  11   4   67.19    8.60
   0  11   4   84.99   11.80
   0  11   4   77.59    9.50
   0  11  -4   70.19    4.70
   0  11  -4   81.09   10.60
   1 -11   4    4.00    2.80
   1 -11   4   16.80   10.10
  -1  11  -4    2.40    2.30
   1  11   4    3.40    9.70
   2 -11   4   11.30    4.00
   2 -11   4    5.20   13.90
   2 -11   4   -4.40   10.80
  -2  11  -4    6.00    2.40
   3 -11   4   58.09    8.50
   3 -11   4   51.09   17.90
   4 -11   4    0.70    8.30
   4 -12  -4  -18.00    9.80
   4 -12  -4  -12.10    8.20
  -4  12   4    4.10    7.20
   4  12  -4   -5.70   39.80
   3 -12  -4  583.84   25.50
   3 -12  -4  606.54   45.30
  -3 -12   4  568.54   36.80
   3 -12  -4  597.64   23.40
   3  12  -4  649.74   41.90
   3  12  -4  561.84   44.80
  -3  12   4  611.44   45.20
  -3  12   4  593.34   24.10
   2 -12  -4   -3.40    4.00
  -2 -12   4    9.80   13.40
   2 -12  -4    7.20   15.60
   2 -12  -4    1.80    3.40
   2  12  -4   -0.50   15.80
  -2  12   4   -2.20   18.40
  -2  12   4    6.50   15.10
   2  12  -4    3.60   14.20
  -2  12   4    6.10    3.30
  -1 -12   4 1058.09   38.90
   1 -12  -4 1063.19   38.90
   1 -12  -4 1098.29   37.40
   1 -12  -4 1067.29   35.90
  -1  12   4 1065.99   38.90
   1  12  -4 1070.49   39.60
  -1  12   4 1086.39   40.60
  -1  12   4 1040.00   39.20
   1  12  -4 1012.40   35.90
   0 -12   4   40.80    4.60
   0 -12  -4   41.40    5.10
   0 -12   4   39.90    9.60
   0 -12  -4   40.30    8.80
   0 -12  -4   40.00    3.20
   0  12  -4   35.30    3.90
   0  12  -4   36.70   10.10
   0  12   4   50.09   11.20
   0  12   4   38.60    8.90
   0  12   4   38.50    9.00
   1 -12   4  214.98   18.20
   1 -12   4  213.28   10.30
  -1  12  -4  210.08    9.00
   1  12   4  204.08   17.00
   2 -12   4   33.90   15.10
   2 -12   4   54.49   12.40
   2 -12   4   49.30    6.60
  -2  12  -4   38.00    4.40
   3 -12   4   85.99   18.40
   3 -12   4   80.09    9.10
  -3  12  -4   91.49    6.30
   4 -12   4   10.20    8.70
   4 -13  -4  -20.80    9.80
   4 -13  -4   25.50    9.90
  -4  13   4   23.40    8.30
   3 -13  -4   66.89    8.10
   3 -13  -4   53.89   28.60
  -3 -13   4   57.29   20.50
   3 -13  -4   64.89    7.70
  -3  13   4   74.19    8.90
  -3  13   4   55.39   27.50
   3  13  -4   68.99   23.50
   3  13  -4   65.89   30.00
   2 -13  -4  146.09    9.80
   2 -13  -4  149.69    8.50
  -2 -13   4  144.19   17.00
   2 -13  -4  142.29   18.10
   2  13  -4  146.79   19.20
  -2  13   4  150.68   17.90
   2  13  -4  138.29   16.90
  -2  13   4  159.38    9.00
  -2  13   4  153.08   22.00
   1 -13  -4 1449.35   49.20
  -1 -13   4 1404.06   50.29
   1 -13  -4 1457.65   47.80
   1 -13  -4 1445.06   50.29
  -1  13   4 1426.76   52.09
  -1  13   4 1424.36   50.59
   1  13  -4 1403.36   51.19
   1  13  -4 1442.26   47.70
  -1  13   4 1446.36   50.89
   0 -13  -4   30.00    3.20
   0 -13   4   24.10    4.10
   0 -13  -4   13.80    8.90
   0 -13  -4   24.50    4.10
   0 -13   4   27.10   10.40
   0  13   4   21.70    9.70
   0  13   4   24.00    9.30
   0  13   4   33.60   11.60
   0  13  -4   26.70    3.20
   1 -13   4   42.90    5.30
   1 -13   4   51.09   11.90
   1  13   4   42.60   11.30
  -1  13  -4   45.20    4.40
   2 -13   4   18.40   16.10
   2 -13   4   23.50   13.20
   2 -13   4   29.90    4.90
  -2  13  -4   27.30    3.40
   3 -13   4   34.10   18.90
   3 -13   4   17.90    6.00
  -3  13  -4   27.20    3.90
   4 -13   4   44.70    9.20
   4 -14  -4   -6.70   10.30
   4 -14  -4   -0.60    9.00
  -4  14   4    9.10    8.00
   3 -14  -4   68.19    8.30
  -3 -14   4   55.09   21.60
   3 -14  -4   59.19   29.60
   3 -14  -4   87.09    8.30
  -3  14   4   68.19   28.40
  -3  14   4   88.79    9.90
   3  14  -4   67.29   23.60
   3  14  -4   95.09   43.10
   2 -14  -4 1028.70   37.40
   2 -14  -4 1065.89   36.30
  -2 -14   4 1060.29   42.20
   2 -14  -4 1045.10   43.10
  -2  14   4  997.60   36.20
  -2  14   4 1093.99   45.10
   2  14  -4 1053.69   41.80
   2  14  -4 1012.20   44.60
  -2  14   4  889.61   46.10
   1 -14  -4  134.59    8.80
   1 -14  -4  139.69   14.30
   1 -14  -4  138.19    7.40
  -1 -14   4  142.99   19.00
   1  14  -4  138.99   14.90
  -1  14   4  139.59   18.50
   1  14  -4  159.58    7.70
  -1  14   4  162.38   15.10
  -1  14   4  141.59   20.40
   0 -14   4   -1.00   10.60
   0 -14  -4    4.90    9.10
   0 -14   4    2.10    2.80
   0 -14  -4    2.00    3.40
   0 -14  -4    5.90    2.10
   0  14  -4    3.40    2.70
   0  14   4    2.40   10.10
   0  14   4    2.00    9.60
   0  14   4    1.20   11.60
   1 -14   4  594.54   22.70
   1 -14   4  600.24   28.20
   1  14   4  586.04   26.80
  -1  14  -4  572.24   20.90
   2 -14   4   75.89   14.30
   2 -14   4   77.79    7.20
   2 -14   4   80.29   17.40
  -2  14  -4   58.69    5.40
   3 -14   4   50.29    7.70
   3 -14   4   83.89   20.30
  -3  14  -4   65.79    6.30
   4 -15  -4  -16.40    9.10
  -4  15   4    8.70    9.10
   3 -15  -4   26.20    5.60
   3 -15  -4   20.70   30.60
   3 -15  -4    4.00    6.40
  -3 -15   4   22.90   22.10
   3  15  -4    2.10   24.30
  -3  15   4   17.30   28.40
  -3  15   4    6.70    5.70
   2 -15  -4  570.44   21.80
  -2 -15   4  628.44   32.10
   2 -15  -4  584.44   23.20
   2 -15  -4  572.54   34.70
   2  15  -4  518.75   29.20
  -2  15   4  538.05   21.60
  -2  15   4  594.94   35.20
  -2  15   4  511.55   35.60
   2  15  -4  556.94   34.50
   1 -15  -4    7.30    2.80
  -1 -15   4    2.20   12.70
   1 -15  -4    5.50   12.70
   1 -15  -4   -3.50    3.60
   1  15  -4    9.70    3.40
   1  15  -4   -4.10   13.50
  -1  15   4    8.70   12.40
  -1  15   4    3.80   14.40
  -1  15   4   -4.60   11.70
   0 -15  -4    2.20    2.10
   0 -15  -4   -2.50    9.60
   0 -15  -4    0.60    3.40
   0 -15   4    4.30    3.00
   0 -15   4    2.60   11.30
   0  15  -4   -1.90    2.40
   0  15   4   -3.70   10.30
   0  15   4    1.20   12.10
   0  15   4   -1.00   10.10
   1 -15   4   59.19    6.20
   1 -15   4   63.29   14.00
  -1  15  -4   58.19    4.70
   1  15   4   60.29   10.60
   2 -15   4  110.09   15.60
   2 -15   4  105.79    8.40
   2 -15   4  110.19   19.20
  -2  15  -4   97.49    6.30
   3 -15   4   -3.80    6.00
   3 -15   4   20.10   20.20
  -3  15  -4    9.80    3.80
   3  15   4    1.80   21.50
   4 -16  -4   -5.80    9.40
  -4  16   4    1.70    9.10
   3 -16  -4    5.60    6.90
   3 -16  -4   13.20    5.70
   3 -16  -4   11.00   32.90
  -3 -16   4    9.50   23.50
  -3  16   4   -8.30    6.00
  -3  16   4   24.50   29.00
   3  16  -4    3.00   25.40
   2 -16  -4    0.50    4.80
   2 -16  -4   -8.60    4.10
   2 -16  -4    8.80   19.20
  -2 -16   4    0.30   16.30
   2  16  -4    6.40   20.00
  -2  16   4   -4.70    3.80
  -2  16   4   -1.00   19.50
  -2  16   4   -5.30   21.30
   2  16  -4   13.70   11.90
  -1 -16   4   39.50   14.10
   1 -16  -4   41.60    5.90
   1 -16  -4   45.70   14.10
   1 -16  -4   42.50    4.70
  -1  16   4   46.70   17.20
   1  16  -4   46.20    4.90
   1  16  -4   45.80   15.00
  -1  16   4   40.10   13.60
  -1  16   4   36.70   14.50
   0 -16  -4  387.36   20.80
   0 -16   4  390.46   15.70
   0 -16  -4  400.66   14.80
   0 -16  -4  414.66   16.60
   0 -16   4  408.06   23.90
   0  16   4  398.96   21.50
   0  16   4  406.46   23.00
   0  16  -4  380.76   15.40
   0  16   4  415.46   23.70
   1 -16   4  560.74   22.30
  -1 -16  -4  583.64   20.30
   1 -16   4  591.44   30.60
  -1  16  -4  573.54   20.90
   1  16   4  595.54   25.70
   2 -16   4  431.36   18.90
   2 -16   4  433.16   28.70
   2 -16   4  415.16   33.90
  -2  16  -4  433.86   16.60
   3 -16   4   62.59    8.00
   3 -16   4   66.99   22.40
  -3  16  -4   65.59    6.90
   3  16   4   60.49   22.40
  -3 -17   4  117.29   25.50
   3 -17  -4   79.09   11.70
   3 -17  -4  131.09   10.60
   3 -17  -4  140.49   36.60
   3  17  -4  121.99   28.00
  -3  17   4  142.89   32.40
  -3  17   4   92.49   11.40
  -2 -17   4   52.79   17.70
   2 -17  -4   30.30    4.70
   2 -17  -4   47.90   21.00
   2 -17  -4   39.90    6.40
  -2  17   4   40.70   24.10
  -2  17   4   44.70   20.40
   2  17  -4   51.49    7.00
  -2  17   4   38.50    5.30
   2  17  -4   41.00   21.60
   1 -17  -4    4.50    4.70
   1 -17  -4    7.40   14.30
   1 -17  -4   13.90    3.10
  -1 -17   4    9.90   14.00
   1  17  -4   12.10   15.70
  -1  17   4   13.30   14.10
   1  17  -4    0.60    3.40
  -1  17   4    3.40   17.20
  -1  17   4   12.50   15.90
   0 -17   4  354.06   24.10
   0 -17  -4  364.56   21.40
   0 -17  -4  372.06   14.00
   0 -17  -4  378.06   15.60
   0 -17   4  362.96   14.90
   0  17   4  349.96   21.50
   0  17   4  377.36   23.60
   0  17  -4  362.56   14.80
   0  17   4  383.06   24.20
   1 -17   4 1339.17   47.00
   1 -17   4 1334.37   51.39
  -1 -17  -4 1439.26   45.00
  -1  17  -4 1306.27   45.30
   1  17   4 1338.47   47.50
   2 -17   4   86.99    8.10
   2 -17   4   87.79   16.90
   2 -17   4   84.49   21.30
  -2  17  -4   70.59    6.30
   3 -17   4   -5.00   24.10
   3 -17   4   -3.30    6.70
   3  17   4    8.40   22.90
  -3  17  -4   -1.30    4.50
   3 -18  -4  113.09   10.30
   3 -18  -4  123.19   37.30
  -3 -18   4   79.69   26.40
   3 -18  -4   79.09   12.30
  -3  18   4  120.39   34.10
  -3  18   4  117.79   10.20
   3  18  -4  109.19   29.70
   2 -18  -4   44.20    6.70
   2 -18  -4   50.69    5.50
  -2 -18   4   65.09   19.60
   2 -18  -4   55.79   21.60
  -2  18   4   47.40   26.20
   2  18  -4   47.90    5.90
  -2  18   4   50.19   22.20
   2  18  -4   42.90   22.40
  -2  18   4   46.30    5.70
   1 -18  -4 1163.18   40.80
  -1 -18   4 1149.78   45.00
   1 -18  -4 1130.79   44.50
   1 -18  -4 1137.09   38.90
  -1  18   4 1124.69   45.40
   1  18  -4 1137.29   46.20
  -1  18   4 1092.09   47.60
  -1  18   4 1156.88   44.80
   1  18  -4 1102.49   38.80
   0 -18  -4    4.20    3.80
   0 -18   4   -5.80   13.90
   0 -18  -4    1.20    2.70
   0 -18  -4   -5.60   11.70
   0 -18   4    3.00    3.40
   0  18  -4   -6.70    3.20
   0  18   4   -0.80   12.50
   0  18   4    3.20   15.60
   1 -18   4  672.93   26.00
   1 -18   4  714.73   35.90
  -1 -18  -4  652.23   23.50
  -1 -18  -4  704.33   25.80
  -1  18  -4  692.03   24.70
   1  18   4  721.13   29.90
   2 -18   4  664.23   36.20
   2 -18   4  662.53   42.20
   2 -18   4  704.93   27.40
  -2  18  -4  690.23   25.00
   3 -18   4   -1.00    6.80
   3 -18   4   23.00   24.90
  -3  18  -4   20.80    4.90
  -3 -19   4   16.10   26.20
   3 -19  -4    6.50   42.60
   3 -19  -4   -1.80    7.70
   3 -19  -4   13.90    6.60
  -3  19   4   21.70    6.40
  -3  19   4   15.80   34.60
   3  19  -4   -6.60   39.20
   2 -19  -4   92.19    7.90
  -2 -19   4   89.69   21.00
   2 -19  -4   75.49    9.50
   2 -19  -4  116.19   24.20
   2  19  -4  109.09    8.80
  -2  19   4  109.59   24.20
   2  19  -4   76.49   25.10
  -2  19   4   98.19    8.30
  -1 -19   4  250.07   26.10
   1 -19  -4  237.08   12.90
   1 -19  -4  242.38   11.10
   1 -19  -4  249.28   26.20
   1  19  -4  233.38   11.30
  -1  19   4  235.08   26.50
   1  19  -4  263.97   29.10
  -1  19   4  243.58   28.20
  -1  19   4  262.27   31.00
   0 -19   4  588.14   31.50
   0 -19  -4  585.74   22.50
   0 -19  -4  602.94   21.40
   0 -19  -4  605.54   30.00
   0 -19   4  581.54   22.20
   0  19   4  624.44   32.00
   0  19  -4  564.34   22.00
   0  19   4  584.34   28.50
   1 -19   4  119.69   19.30
   1 -19   4  123.09    8.50
  -1 -19  -4  110.59    6.00
  -1 -19  -4   81.09    9.70
   1  19   4  128.19   14.90
  -1  19  -4  131.49    7.20
   2 -19   4  228.18   30.30
   2 -19   4  256.17   36.40
   2 -19   4  260.27   14.10
  -2  19  -4  234.68   11.40
   3 -19   4   11.80   25.70
   3 -19   4   -1.30    7.00
  -3  19  -4   -4.20    4.90
  -3 -20   4   41.00   28.10
   3 -20  -4   63.99    7.70
   3 -20  -4   44.00   41.90
  -3  20   4   33.80   36.60
   3  20  -4   46.30   31.80
  -3  20   4   53.99    7.80
   2 -20  -4  460.85   18.90
  -2 -20   4  434.06   36.40
   2 -20  -4  441.96   20.90
   2 -20  -4  493.45   40.50
  -2  20   4  470.45   19.30
   2  20  -4  454.75   20.10
   2  20  -4  465.15   42.00
  -2  20   4  507.45   40.90
   1 -20  -4  167.78    8.90
  -1 -20   4  179.78   19.30
   1 -20  -4  154.58   11.10
   1 -20  -4  158.28   19.60
   1  20  -4  153.18   21.50
   1  20  -4  159.48    9.50
  -1  20   4  157.78   25.30
  -1  20   4  162.38   19.40
  -1  20   4  172.88   21.00
   0 -20  -4  166.38    8.70
   0 -20   4  185.28   19.20
   0 -20   4  179.58    9.70
   0 -20  -4  190.28   10.10
   0  20   4  172.28   26.50
   0  20  -4  174.48    9.50
   0  20   4  178.58   21.50
  -1 -20  -4    3.90    2.90
   1 -20   4    8.90    4.70
   1 -20   4  -16.00   19.10
  -1 -20  -4   -1.70   10.80
   1  20   4   12.20   14.80
  -1  20  -4   10.10    3.40
   2 -20   4   -2.30    5.90
   2 -20   4   -0.90   19.10
  -2  20  -4    9.50    4.30
   3 -20   4    1.40   27.50
  -3  20  -4    5.40    5.30
   3 -21  -4   41.50   44.40
  -3 -21   4   29.60   29.90
   3 -21  -4   26.20    8.60
   3 -21  -4   40.50    7.60
  -3  21   4   25.60    7.30
   3  21  -4   36.20   33.80
  -3  21   4   30.50   39.50
   2 -21  -4   56.29   25.80
  -2 -21   4   61.99   22.30
   2 -21  -4   48.00    7.20
   2 -21  -4   52.99    6.30
  -2  21   4   44.90   27.30
   2  21  -4   61.99   28.60
   2  21  -4   61.29    7.30
  -2  21   4   70.29    8.40
   1 -21  -4   14.20    5.30
  -1 -21   4   17.70   17.70
   1 -21  -4   11.30   18.70
   1 -21  -4   13.10    3.80
  -1  21   4   20.70   23.90
  -1  21   4   11.00   16.50
  -1  21   4   16.70   21.00
   1  21  -4    7.70   21.00
   1  21  -4   10.90    4.60
   0 -21   4   63.79   18.30
   0 -21   4   65.69    6.90
   0 -21  -4   51.29    5.90
   0 -21  -4   61.59    7.30
   0  21   4   63.29   20.80
   0  21  -4   71.49    6.80
   0  21   4   76.19   15.70
  -1 -21  -4  119.39    6.70
   1 -21   4  115.59    9.30
  -1 -21  -4  134.19   14.60
   1 -21   4  121.29   22.30
  -1  21  -4  132.59    7.90
   1  21   4  147.69   17.20
   2 -21   4   -9.70   20.60
   2 -21   4  -13.90    5.80
  -2  21  -4    1.20    4.40
   3 -21   4   27.50    7.90
   3 -21   4   56.79   34.30
  -3  21  -4   47.30    5.90
   3 -22  -4  -15.80   46.90
   3 -22  -4   -7.90    9.30
   3 -22  -4    4.00    7.70
   3  22  -4   24.00   36.50
  -3  22   4   -2.80    7.40
   2 -22  -4  143.69   12.00
   2 -22  -4  182.98   30.40
   2 -22  -4  160.18   10.20
  -2 -22   4  150.78   25.30
  -2  22   4  146.79   10.80
   2  22  -4  142.89   11.10
  -2  22   4  154.68   30.30
   2  22  -4  191.68   31.60
   1 -22  -4    3.60   18.70
   1 -22  -4    8.30    3.90
   1 -22  -4   -7.20    5.30
  -1 -22   4   -4.90   19.10
   1  22  -4    3.70   22.30
  -1  22   4   10.00   24.60
  -1  22   4   -2.30    6.80
  -1  22   4   -2.80   22.60
   1  22  -4   -2.60    4.20
   0 -22  -4  238.88   11.40
   0 -22  -4  257.17   12.60
   0 -22   4  233.78   30.30
   0  22   4  233.98   25.10
   0  22  -4  253.97   12.20
   0  22   4  243.08   31.80
  -1 -22  -4   13.80    3.40
  -1 -22  -4   19.50   15.20
   1 -22   4   14.50    5.40
   1 -22   4    4.40   22.40
   1  22   4   31.80   17.20
  -1  22  -4   29.10    4.20
   2 -22   4   -9.30    6.20
   2 -22   4   -0.60   21.40
  -2  22  -4    5.70    4.70
   3 -22   4    2.30    8.00
  -3  22  -4    6.00    6.20
   3 -23  -4   59.59   10.10
   3 -23  -4   57.99    9.00
   3 -23  -4  142.39   60.79
  -3  23   4   67.29    9.20
   3  23  -4   80.69   38.50
   2 -23  -4   -4.50    6.40
   2 -23  -4   -1.10    5.10
   2 -23  -4   -7.60   29.80
  -2 -23   4   -9.60   24.50
  -2  23   4    8.60   31.20
  -2  23   4    6.10    5.60
   2  23  -4    7.60   33.70
   2  23  -4    3.60    6.20
  -1 -23   4   -0.80   21.50
   1 -23  -4   -4.90    5.40
   1 -23  -4   12.00    4.50
   1 -23  -4    5.60   20.50
   1  23  -4  -11.70   23.60
   1  23  -4    0.60    4.60
  -1  23   4  -11.50   27.60
  -1  23   4   -5.10    4.90
   0 -23   4  465.75   35.90
   0 -23  -4  461.45   19.70
   0 -23  -4  494.15   18.50
   0  23  -4  480.25   19.20
   0  23   4  499.75   38.20
   0  23   4  434.46   30.40
  -1 -23  -4   29.50    3.80
   1 -23   4   23.30    6.10
   1 -23   4   37.30   24.30
  -1 -23  -4   37.90   16.60
   1  23   4   36.80   18.60
   2 -23   4    5.60   23.10
   2 -23   4   -6.80    6.10
  -2  23  -4   -7.60    5.10
   3 -23   4   17.70    9.00
  -3  23  -4   20.40    7.00
   3 -24  -4   36.50   10.10
   3 -24  -4   14.50    8.80
   3  24  -4   46.90   40.20
  -3  24   4   34.80    8.50
  -2 -24   4  214.38   29.10
   2 -24  -4  224.08   14.40
   2 -24  -4  249.78   35.70
   2 -24  -4  225.28   12.30
  -2  24   4  264.27   37.80
  -2  24   4  227.38   13.20
   2  24  -4  238.28   14.30
   1 -24  -4   64.29   23.00
  -1 -24   4   53.69   23.80
   1 -24  -4   73.39    7.20
   1 -24  -4   52.09    7.10
  -1  24   4   53.09    6.20
  -1  24   4   27.90   31.70
   1  24  -4   55.79    6.20
   1  24  -4   33.60   25.80
   0 -24  -4   21.20    4.50
   0 -24  -4   27.50    5.30
   0 -24   4   14.80   22.30
   0  24   4   23.80   26.20
   0  24  -4   31.20    4.90
   0  24   4   24.00   18.50
   1 -24   4  152.78   11.80
  -1 -24  -4  162.08    8.50
   1 -24   4  165.78   28.10
  -1 -24  -4  169.48   19.70
  -1  24  -4  169.98    9.40
   1  24   4  172.28   21.90
   2 -24   4  138.29   26.20
   2 -24   4   82.09   11.10
  -2  24  -4  122.59    9.60
   3 -24   4   18.30    9.70
  -3  24  -4    8.90    7.40
   3 -25  -4  -12.20    9.00
   3 -25  -4  -14.30   10.80
  -3  25   4   20.20    8.20
   2 -25  -4   57.59    9.10
   2 -25  -4   82.19   35.60
  -2 -25   4   79.69   29.40
   2 -25  -4   86.59    8.90
  -2  25   4   84.79    9.50
  -2  25   4   84.89   38.60
   2  25  -4   64.89    8.10
   1 -25  -4   51.09    7.30
   1 -25  -4   56.89   24.70
  -1 -25   4   64.29   26.10
  -1  25   4   44.40    6.70
   1  25  -4   48.40    6.80
   1  25  -4   36.60   27.90
   0 -25  -4   84.99    8.90
   0 -25  -4   56.09    7.30
   0 -25   4   72.69   24.80
   0  25   4   74.49   27.80
   0  25  -4   84.39    8.10
   0  25   4   57.89   20.70
   1 -25   4   60.89    7.10
  -1 -25  -4   54.39    6.50
   1 -25   4   47.20    7.30
  -1 -25  -4   68.69   20.20
   1 -25   4   53.49   29.40
   1  25   4   64.79   21.70
  -1  25  -4   70.89    7.00
   2 -25   4   39.10   26.80
   2 -25   4   23.30    7.80
   2  25   4   42.30   24.80
  -2  25  -4   37.50    6.00
   2 -26  -4    5.70    6.00
   2 -26  -4    5.70   36.20
   2 -26  -4  -10.70    8.30
  -2 -26   4    7.60   31.10
  -2  26   4   10.20    6.50
   2  26  -4    0.60    7.20
   1 -26  -4  100.89   30.30
  -1 -26   4   76.19   28.40
   1 -26  -4   86.69    8.40
   1 -26  -4   67.09    9.70
   1  26  -4   95.69   30.90
   1  26  -4  110.89    9.90
  -1  26   4   84.89    9.20
   0 -26  -4   19.90   32.00
   0 -26  -4   15.30    4.70
   0 -26  -4    6.20    5.70
   0 -26   4   12.70   26.10
   0  26   4   10.70   21.40
   0  26   4    2.60   30.60
   0  26  -4    9.60    5.00
  -1 -26  -4    5.70    4.50
   1 -26   4   -2.80    5.50
   1 -26   4   -8.60    6.40
   1 -26   4   16.90   31.20
  -1 -26  -4   20.50   21.10
  -1  26  -4   10.40    4.90
   1  26   4    4.60   22.60
   2 -26   4  169.98   13.60
   2 -26   4  169.78   29.30
  -2  26  -4  148.79   11.40
   2 -27  -4  -12.50   45.90
   2 -27  -4   -7.30    8.40
   2 -27  -4    0.90    6.50
  -2  27   4   12.10    6.90
   2  27  -4    0.80   10.10
   1 -27  -4   83.79   10.40
  -1 -27   4  122.69   30.50
   1 -27  -4  108.19    9.10
   1 -27  -4   98.59   28.70
   1  27  -4   79.29   34.30
  -1  27   4  102.19   10.10
   1  27  -4  106.89   10.50
   0 -27  -4  118.99    8.90
   0 -27  -4   55.59   24.30
   0 -27   4  116.89   29.20
   0 -27  -4  120.59   10.60
   0  27   4  117.79   24.30
   0  27   4  109.59   34.50
   0  27  -4  108.79   10.80
   1 -27   4  -12.80    6.00
  -1 -27  -4    3.50   22.90
  -1 -27  -4   11.30    5.00
   1 -27   4   -4.30   34.30
   1  27   4   14.10   25.40
  -1  27  -4    2.90    5.30
   2 -27   4   22.60    8.40
   2 -27   4   20.90    7.40
   2 -28  -4   46.50    9.60
   2 -28  -4   91.39   10.70
   2  28  -4   55.59    9.10
  -2  28   4   61.09    8.60
   1 -28  -4  -16.00    6.90
  -1 -28   4    9.80   31.60
   1 -28  -4   13.00    5.70
   1 -28  -4    1.60   30.30
  -1  28   4  -11.60    6.50
   1  28  -4   -6.40    7.00
   1  28  -4   -1.30   37.30
   0 -28  -4   10.10   25.30
   0 -28   4   -6.70   30.50
   0 -28  -4    3.30    5.40
   0  28   4   11.10   24.90
   0  28   4   20.60   36.70
   0  28  -4   19.10    6.30
   1 -28   4  288.17   15.60
  -1 -28  -4  279.97   28.30
   1 -28   4  272.37   15.20
   1 -28   4  284.77   44.50
  -1 -28  -4  324.47   13.30
  -1  28  -4  275.47   14.80
   1  28   4  309.77   40.60
   2 -28   4    1.90    7.20
   2 -28   4   -3.90    8.50
  -2  28  -4  -11.90    7.00
   2 -29  -4  -10.40    9.00
   2 -29  -4   17.50    7.70
  -2  29   4   10.20    8.20
  -1 -29   4   39.10   34.60
   1 -29  -4   -0.50    7.60
   1 -29  -4   24.70    6.30
   1 -29  -4   16.70   34.20
   1  29  -4   10.70   41.10
  -1  29   4    8.50    6.90
   1  29  -4    5.00    7.80
   0 -29  -4   75.69   11.30
   0 -29   4   68.29   33.90
   0 -29  -4   42.90    6.30
   0 -29  -4   65.69   26.00
   0  29   4   49.99   27.30
   0  29  -4   62.29    7.40
  -1 -29  -4  165.18   10.20
  -1 -29  -4  139.39   27.10
   1 -29   4  156.58   12.70
   1 -29   4  150.68   12.00
   1  29   4  183.68   31.00
  -1  29  -4  136.39   10.80
   2 -29   4   20.70    9.40
   2 -29   4   29.10    7.70
  -2  29  -4   18.00    7.70
   2 -30  -4   34.70    9.80
   2 -30  -4   44.70    8.30
   2  30  -4   67.79   14.70
  -2  30   4   28.10    9.10
  -1 -30   4  119.89   59.29
   1 -30  -4   79.29   11.80
   1 -30  -4  101.69   10.60
  -1  30   4   84.59   11.40
   1  30  -4   73.19    9.70
   0 -30  -4   27.00   27.50
   0 -30  -4   27.00    6.70
   0 -30  -4   42.70    8.60
   0 -30   4   44.70   36.70
   0  30  -4   43.80    7.50
   0  30   4   40.10   29.20
   1 -30   4   33.60    9.00
  -1 -30  -4   35.00   27.50
  -1 -30  -4   45.90    6.40
   1 -30   4   45.40    7.70
   1  30   4   62.09   41.60
  -1  30  -4   44.60    6.80
   1 -31  -4  218.88   13.30
   1 -31  -4  193.38   14.00
  -1  31   4  163.88   14.00
   1  31  -4  219.58   15.50
   0 -31  -4   12.70    8.60
   0 -31  -4   -6.80    7.00
   0 -31   4    2.10   40.10
   0  31   4    0.00   31.20
   0  31  -4   12.50    7.70
  -1 -31  -4   15.40    6.90
   1 -31   4   13.30    7.70
   1 -31   4   16.40    9.20
  -1  31  -4   26.30    7.30
   1 -32  -4  104.59   13.10
   1 -32  -4   97.19   11.90
  -1  32   4   69.19   10.20
   1  32  -4  137.39   13.90
   0 -32  -4  -13.00    7.80
   0  32   4    3.20   35.80
   0  32  -4   22.70    8.10
   1 -32   4   15.50    8.20
   1 -32   4   -9.40    9.30
  -1 -32  -4    2.90    7.30
  -1  32  -4    9.60    7.50
   1 -33  -4  147.59   14.60
   1 -33  -4  143.79   13.40
   1  33  -4  116.89   13.90
  -1  33   4  105.39   11.30
   0 -33  -4   19.20    8.50
   0  33  -4   26.10    9.30
   4   0  -5   -7.00    9.60
  -4   0   5   18.50    8.50
   4   0  -5   13.50    8.50
   3   0  -5  101.69   10.30
  -3   0   5  102.19    8.30
   3   0  -5  113.59   23.90
  -3   0   5  111.79   21.50
  -3   0   5   93.99   21.90
   3   0  -5  105.09    8.90
  -2   0   5   12.80   13.30
  -2   0   5    0.50    2.90
   2   0  -5    9.70   13.60
   2   0  -5    7.00    3.70
  -2   0   5   -2.30   12.60
  -1   0   5  120.89   13.40
  -1   0   5   89.19   12.00
   0   0  -5   -0.80    6.60
   0   0   5    2.50    6.10
   0   0   5    1.10    6.80
   0   0  -5    1.00    1.50
   2   0   5    7.90    3.80
   3   0   5   42.80    6.00
   4   0   5    3.40    7.10
  -4  -1   5  -30.20   47.90
  -4  -1   5   21.80    8.20
   4  -1  -5    7.90    9.80
   4  -1  -5   20.70    9.20
   4   1  -5    9.40   20.10
  -4   1   5    1.50    8.80
   4   1  -5   33.00    9.50
   3  -1  -5   26.10   28.50
  -3  -1   5   17.50    5.10
   3  -1  -5   20.80    5.90
  -3  -1   5   11.10   20.30
  -3  -1   5   19.60   20.80
   3   1  -5   15.40    6.00
  -3   1   5   -2.10   20.30
   3   1  -5   26.60   23.20
  -3   1   5    8.60   20.50
   3   1  -5   15.50    5.20
  -3   1   5    2.40    4.20
  -2  -1   5   60.19    5.50
  -2  -1   5   57.39   13.00
   2  -1  -5   66.09    6.50
  -2  -1   5   62.69   13.60
   2  -1  -5   66.19   13.70
   2  -1  -5   43.50    5.20
  -2   1   5   67.09   14.70
   2   1  -5   48.10    5.50
  -2   1   5   77.19   13.70
  -2   1   5   60.09    5.50
   2   1  -5   49.00    6.90
   2   1  -5   60.69   13.90
   1  -1  -5 1768.32   58.99
  -1  -1   5 1866.41   61.19
  -1  -1   5 1853.01   60.09
   1  -1  -5 1828.02   60.39
  -1  -1   5 1854.71   60.69
   1  -1  -5 1810.02   60.39
   1   1  -5 1791.22   60.49
  -1   1   5 1593.54   60.29
  -1   1   5 1935.31   61.59
   1   1  -5 1784.52   58.99
  -1   1   5 1848.42   60.19
   0  -1  -5   29.10    6.70
   0  -1  -5   21.00    2.30
   0  -1   5   33.20    6.80
   0  -1   5   28.80    7.20
   0   1   5   33.60    6.70
   0   1   5   27.10    9.30
   0   1  -5   21.30    2.50
   0   1   5   31.80    7.00
   0   1  -5   25.10    6.90
   2  -1   5   81.49    7.00
   2   1   5   83.99    6.70
   3  -1   5   56.09    7.50
   3   1   5   47.40    7.20
   4  -1   5   -3.70    7.20
   4   1   5    7.10    7.00
   4  -2  -5   10.60    8.00
  -4  -2   5   33.50    8.60
   4  -2  -5   21.10    8.30
   4   2  -5   24.50   31.50
  -4   2   5   30.10    6.70
   3  -2  -5  136.89    9.70
   3  -2  -5  154.58   25.40
  -3  -2   5  144.79    9.00
  -3  -2   5  141.79   21.20
  -3  -2   5  117.89   21.20
   3  -2  -5  121.99    9.00
   3   2  -5  141.09   24.50
   3   2  -5  122.69   10.10
  -3   2   5  116.89   24.00
  -3   2   5  132.99    8.90
   3   2  -5  102.79    9.20
  -3   2   5  146.49   24.10
   2  -2  -5   57.99    6.60
  -2  -2   5   62.19    5.20
   2  -2  -5   84.29   14.70
  -2  -2   5   51.49   13.10
  -2  -2   5   59.19   13.90
   2  -2  -5   54.49    5.30
  -2   2   5   75.69   14.20
   2   2  -5   73.29   14.30
  -2   2   5   66.69   15.10
   2   2  -5   54.79    5.60
   2   2  -5   56.49    6.40
  -2   2   5   63.09    5.80
   1  -2  -5  116.69    7.10
   1  -2  -5  127.39   14.40
   1  -2  -5  101.49    6.00
  -1   2   5  134.19   16.00
  -1   2   5   98.39   10.20
  -1   2   5  121.39   13.80
   0  -2  -5   18.60    2.10
   0  -2  -5   21.20    6.80
   0  -2   5   16.50    6.70
   0  -2   5   16.90    7.10
   0   2  -5   17.10    7.20
   0   2   5   26.00    9.10
   0   2  -5   17.80    2.30
   0   2   5   21.80    6.70
   0   2   5   25.60    6.80
   2  -2   5   18.50    4.00
   3  -2   5   76.99    8.00
   3   2   5   79.89    7.70
   4  -2   5   -7.80    7.50
   4   2   5    5.50    7.10
  -4  -3   5   12.60    8.80
   4  -3  -5    1.30    8.00
   4  -3  -5   -0.60    8.50
   4   3  -5   21.80   33.90
  -4   3   5   28.60    7.60
  -3  -3   5   23.00    4.50
  -3  -3   5   20.30   19.80
  -3  -3   5   12.30   20.30
   3  -3  -5    9.10    5.30
   3  -3  -5   19.80   24.40
   3  -3  -5   16.60    4.80
  -3   3   5   17.40    4.90
   3   3  -5   12.90    4.90
  -3   3   5   23.80   21.80
   3   3  -5   31.30   22.70
  -3   3   5    9.20   19.50
  -2  -3   5  176.48    8.80
  -2  -3   5  195.98   21.50
   2  -3  -5  164.78   10.00
   2  -3  -5  162.38   21.60
   2  -3  -5  171.18    8.70
  -2  -3   5  171.28   19.20
   2   3  -5  167.98    9.70
  -2   3   5  176.68   21.50
   2   3  -5  192.78    9.10
   2   3  -5  191.88   22.90
  -2   3   5  189.68   22.10
  -2   3   5  180.28    9.10
   1  -3  -5  376.76   14.60
  -1  -3   5  414.86   18.90
   1  -3  -5  377.16   15.70
   1  -3  -5  395.06   20.00
  -1  -3   5  400.36   20.20
  -1  -3   5  422.36   20.10
  -1   3   5  385.46   20.10
   1   3  -5  378.66   19.80
   1   3  -5  386.76   14.60
  -1   3   5  369.36   19.10
  -1   3   5  414.66   20.90
   0  -3  -5  148.19    6.40
   0  -3   5  152.08   12.70
   0  -3   5  145.89   11.60
   0  -3  -5  161.78   11.80
   0   3   5  149.99   11.80
   0   3   5  149.88   14.30
   0   3   5  148.39   11.40
   0   3  -5  144.59   12.30
   0   3  -5  144.79    6.60
   2  -3   5   50.29    5.90
   3  -3   5   17.10    5.00
   3   3   5   25.50    5.00
   4  -3   5   -0.30    7.60
   4   3   5   15.40    6.90
  -4  -4   5    5.10    9.70
   4  -4  -5   -6.00    8.60
   4  -4  -5    3.00    8.00
   4   4  -5   -8.00   33.90
  -4   4   5   -1.60    8.70
   3  -4  -5  133.99   11.10
  -3  -4   5  161.58    9.40
   3  -4  -5  160.98   26.40
  -3  -4   5  170.78   22.70
   3  -4  -5  166.18   10.10
  -3   4   5  153.68   10.50
  -3   4   5  151.38   24.60
  -3   4   5  196.18   23.40
   3   4  -5  156.08   10.10
   3   4  -5  173.38   25.30
  -2  -4   5    9.00   12.90
  -2  -4   5    9.30   13.50
   2  -4  -5    6.00   13.80
   2  -4  -5    6.80    4.10
  -2  -4   5   10.60    3.10
   2  -4  -5    5.50    3.00
   2   4  -5   10.20    3.30
   2   4  -5   15.70    4.00
  -2   4   5   19.60    3.40
  -2   4   5    9.50   13.90
  -2   4   5   15.40   14.40
   2   4  -5   10.30   14.70
   1  -4  -5    2.40    9.10
   1  -4  -5    3.80    2.00
  -1  -4   5    5.00    9.50
  -1  -4   5    4.10    8.80
  -1  -4   5    8.40    9.40
  -1   4   5   11.00   11.20
  -1   4   5   20.10    9.60
   1   4  -5   18.80   10.00
  -1   4   5   19.90    8.60
   0  -4   5  122.29   11.40
   0  -4   5  109.99   12.10
   0   4  -5  115.89    5.70
   0   4   5  150.78   14.30
   0   4  -5  101.09   13.70
   2  -4   5  551.04   21.90
   3  -4   5   15.50    4.90
   3   4   5    9.80    4.40
   4  -4   5   -0.80    7.60
   4   4   5   13.30    7.10
   4  -5  -5   -1.90    9.80
   4  -5  -5   -6.30    8.60
  -4  -5   5   18.70    9.60
   4   5  -5    4.50   34.10
  -4   5   5   41.00    7.50
  -3  -5   5   16.80   20.30
   3  -5  -5   11.70    5.80
   3  -5  -5   11.20   24.60
   3  -5  -5   10.90    4.70
  -3  -5   5   26.60    4.80
   3   5  -5    3.50    4.80
  -3   5   5   17.90   21.60
  -3   5   5   17.10   24.90
   3   5  -5   23.70   23.90
  -3   5   5   32.10    5.40
   2  -5  -5  162.28    9.60
   2  -5  -5  174.48   17.40
  -2  -5   5  183.48   22.50
   2  -5  -5  168.18    8.60
  -2  -5   5  160.58    8.40
  -2   5   5  166.08   21.50
  -2   5   5  155.78   22.00
  -2   5   5  166.78    8.60
   2   5  -5  179.58   17.80
   2   5  -5  168.58    8.80
  -1  -5   5  580.34   24.50
   1  -5  -5  574.74   22.40
  -1  -5   5  613.34   25.30
  -1  -5   5  592.64   25.60
   1  -5  -5  598.74   21.10
   1  -5  -5  603.64   25.40
   1   5  -5  569.94   21.10
  -1   5   5  637.34   26.70
  -1   5   5  608.14   24.40
  -1   5   5  627.24   25.50
   1   5  -5  574.74   25.90
   0  -5  -5 3293.57  106.29
   0  -5   5 3379.06  107.19
   0  -5  -5 3332.07  106.59
   0   5   5 3389.26  108.29
   0   5   5 3238.28  106.59
   0   5   5 3433.26  106.79
   0   5  -5 3331.07  106.59
   1  -5   5  937.41   33.40
  -1   5  -5  959.00   33.40
  -1   5  -5  981.00   31.60
   2  -5   5  296.37   13.80
   3  -5   5   12.50    5.30
   3   5   5   -3.40    4.50
   4  -5   5   -4.30    7.80
   4   5   5    9.20    7.20
   4  -6  -5   91.69   11.50
   4  -6  -5  102.29   10.60
  -4  -6   5  123.39   10.20
  -4   6   5   92.29   11.60
   4   6  -5  101.89   35.50
   3  -6  -5  162.68   12.60
   3  -6  -5  218.88   28.60
   3  -6  -5  182.68   10.60
  -3  -6   5  190.48   22.30
  -3  -6   5  178.78   10.20
  -3   6   5  203.08   23.70
  -3   6   5  170.48   11.10
  -3   6   5  154.18   28.10
   3   6  -5  201.38   11.50
   3   6  -5  176.08   26.60
   2  -6  -5   24.10    4.60
   2  -6  -5   28.90    3.90
  -2  -6   5   21.50    3.50
   2  -6  -5   17.60   14.80
  -2  -6   5   23.70   13.70
  -2   6   5   23.60    3.60
  -2   6   5   15.80   14.60
   2   6  -5   34.60   15.40
  -2   6   5   27.30   16.10
   2   6  -5   30.30    3.70
   1  -6  -5  244.98   17.60
   1  -6  -5  266.17   10.90
  -1  -6   5  282.97   17.10
  -1  -6   5  286.67   17.40
  -1  -6   5  288.97   18.20
   1  -6  -5  240.48   11.90
  -1   6   5  281.07   19.80
   1   6  -5  265.67   10.90
  -1   6   5  260.17   16.90
   1   6  -5  306.07   18.80
  -1   6   5  268.17   18.30
   0  -6  -5  262.27   14.50
   0  -6   5  322.87   15.40
   0  -6  -5  268.97   10.20
   0   6   5  276.47   17.30
   0   6   5  261.07   14.30
   0   6   5  243.08   14.40
   1  -6   5   19.70    8.20
  -1   6  -5   19.80    8.40
   2  -6   5   64.69    6.50
   3  -6   5   10.80    5.20
   3   6   5    7.60    4.50
   4  -6   5  -12.70    7.70
   4   6   5    9.20    6.80
  -4  -7   5   24.80    6.30
   4  -7  -5   20.60    7.90
   4  -7  -5    6.70    9.90
   4   7  -5   -1.80   36.10
  -4   7   5   16.80    8.80
   3  -7  -5   -3.30   25.20
   3  -7  -5    5.00    4.60
   3  -7  -5   -2.10    5.90
  -3  -7   5   12.10   20.40
  -3   7   5  -12.80   26.60
  -3   7   5    1.90   21.90
   3   7  -5   27.90   25.30
  -3   7   5    0.00    4.80
   2  -7  -5   12.60   15.50
  -2  -7   5    7.40    3.20
  -2  -7   5    9.80   13.80
   2  -7  -5    5.00    3.00
   2  -7  -5    7.40    3.80
  -2   7   5   10.20    3.50
   2   7  -5    7.60    3.50
  -2   7   5    9.60   16.20
   2   7  -5   -2.40   15.40
  -2   7   5   11.90   14.60
  -1  -7   5   -1.20   10.10
   1  -7  -5    8.50    3.20
  -1  -7   5   -0.60    9.90
  -1  -7   5    4.20   10.20
   1  -7  -5    5.40    9.90
  -1   7   5   15.80    9.50
  -1   7   5    9.20   11.90
   1   7  -5    9.00   10.40
   1   7  -5    7.30    2.70
  -1   7   5    6.60   10.20
   0  -7  -5   -3.60    7.00
   0  -7   5    6.80    8.20
   0   7  -5    8.00    2.10
   0   7   5    5.20    7.60
   0   7  -5    3.50    8.40
   0   7   5    5.90    7.30
   0   7   5   16.00    9.90
   1  -7   5  718.83   27.70
  -1   7  -5  722.93   27.40
   2  -7   5   10.10    4.00
   3  -7   5   30.40    6.30
   3   7   5   36.80    6.00
   4  -7   5    6.10    8.00
   4  -8  -5   49.70   10.30
  -4  -8   5   45.50    7.90
   4  -8  -5   48.40    8.50
  -4   8   5   35.70    8.10
   4   8  -5   37.00   37.50
  -3  -8   5   35.30   21.50
   3  -8  -5   34.30   26.10
   3  -8  -5   37.00    5.50
  -3  -8   5   41.80    5.20
   3  -8  -5   42.90    6.80
  -3   8   5   45.00   23.40
  -3   8   5   42.00   35.50
  -3   8   5   41.50    5.40
   3   8  -5   23.60   26.90
   3   8  -5   44.60    6.80
   2  -8  -5  267.27   13.20
   2  -8  -5  285.57   12.10
   2  -8  -5  268.27   25.00
  -2  -8   5  276.27   11.80
  -2  -8   5  281.47   24.40
  -2   8   5  254.97   24.00
   2   8  -5  284.07   26.70
  -2   8   5  260.07   12.30
   2   8  -5  265.57   12.00
  -2   8   5  249.68   25.20
   1  -8  -5 1063.39   39.30
   1  -8  -5 1060.49   37.70
  -1  -8   5 1096.19   39.70
  -1  -8   5 1125.09   39.40
   1  -8  -5 1106.59   36.60
   1   8  -5 1038.20   39.90
  -1   8   5 1092.09   39.30
  -1   8   5 1093.19   39.50
  -1   8   5 1094.69   40.80
   1   8  -5 1065.69   36.70
   0  -8  -5 1056.19   34.80
   0  -8  -5 1082.99   36.50
   0  -8   5 1107.69   37.60
   0   8   5 1098.79   38.90
   0   8   5 1083.59   36.60
   0   8  -5  920.11   37.40
   0   8  -5 1040.10   35.30
   0   8   5 1064.89   36.80
   1  -8   5   13.10    9.40
   1  -8   5   21.90    3.40
  -1   8  -5   13.20    2.50
   1   8   5   17.50   11.10
  -1   8  -5   21.10    9.20
   2  -8   5   10.70    4.20
   3  -8   5   30.70    6.30
   3   8   5   37.80    5.80
   4  -8   5  -10.80    8.20
   4  -9  -5    7.10    9.10
   4  -9  -5   14.40    8.30
  -4  -9   5   51.49    9.50
  -4   9   5   20.70    7.70
   4   9  -5   -1.50   41.00
   3  -9  -5   19.90    5.60
  -3  -9   5   33.70    4.90
  -3  -9   5   37.80   22.00
   3  -9  -5   31.50   26.70
   3  -9  -5   25.40    6.60
   3   9  -5   28.80    6.50
  -3   9   5   26.90    5.20
  -3   9   5   27.80   24.20
   3   9  -5    2.30   28.00
   2  -9  -5   68.79    7.20
  -2  -9   5   89.09   15.80
   2  -9  -5   74.79   16.40
  -2  -9   5   91.49    6.90
   2  -9  -5   73.29    6.40
   2   9  -5   90.49    6.80
  -2   9   5   91.99   16.80
  -2   9   5   81.39   18.30
   2   9  -5   95.69   17.90
  -2   9   5   90.29    7.10
   1  -9  -5   98.79   11.80
   1  -9  -5  113.89    7.60
  -1  -9   5  132.99   15.80
  -1  -9   5  152.68   17.40
   1  -9  -5  125.69    6.50
   1   9  -5  152.88   17.80
  -1   9   5  118.09   12.70
  -1   9   5  127.59   14.80
   1   9  -5  153.58    7.10
  -1   9   5  118.99   12.10
   0  -9  -5   22.90    2.90
   0  -9  -5   25.50    8.30
   0  -9   5   24.80    9.60
   0   9   5   24.50    8.60
   0   9  -5   36.70   10.00
   0   9   5   19.30    8.60
   0   9   5   25.30   10.90
   1  -9   5  131.69    7.90
   1  -9   5  138.69   15.80
  -1   9  -5  143.79   15.40
   1   9   5  120.79   17.40
  -1   9  -5  136.49    6.40
   2  -9   5    2.20   10.90
   2  -9   5    2.20    3.60
   2  -9   5   -0.30   13.40
   3  -9   5   57.39    7.60
   3   9   5   50.39    6.40
   4  -9   5   42.00    9.60
   4 -10  -5   -5.20    9.50
   4 -10  -5   -1.40    8.30
  -4 -10   5   -0.40    9.50
  -4  10   5   13.00    8.10
   4  10  -5   -7.60   41.80
   3 -10  -5    1.20    5.70
   3 -10  -5    8.10   27.30
  -3 -10   5    8.70   23.30
  -3 -10   5   16.70    4.80
   3 -10  -5    0.30    5.00
   3  10  -5    2.90    6.00
   3  10  -5   16.10   29.70
  -3  10   5    8.00    5.50
  -3  10   5    8.70   24.60
   2 -10  -5  313.87   13.30
   2 -10  -5  339.57   27.20
  -2 -10   5  318.77   13.30
  -2 -10   5  311.77   26.00
   2 -10  -5  287.97   14.60
  -2  10   5  339.97   27.90
  -2  10   5  277.77   28.60
   2  10  -5  289.47   13.40
  -2  10   5  305.47   13.70
   2  10  -5  342.67   28.90
   1 -10  -5  185.28    8.20
  -1 -10   5  156.98   18.30
   1 -10  -5  179.38    9.60
  -1 -10   5  175.88   17.00
   1 -10  -5  182.48   17.80
   1  10  -5  168.18    8.40
   1  10  -5  170.08   19.00
  -1  10   5  176.58   19.70
  -1  10   5  189.88   18.20
  -1  10   5  186.58   19.40
   0 -10   5   63.39   10.60
   0 -10  -5   63.09    8.90
   0 -10  -5   81.59    4.10
   0  10   5   66.29   10.00
   0  10  -5   67.79   10.80
   0  10   5   75.39   12.70
   0  10   5   72.29    9.40
   0  10  -5   60.69    4.90
   1 -10   5   20.00    4.20
   1 -10   5   25.60   10.60
  -1  10  -5   23.30    3.00
   1  10   5   20.40   12.50
   2 -10   5  106.59   15.00
   2 -10   5   87.09    7.40
   2 -10   5  104.99   13.00
  -2  10  -5   80.49    5.30
   3 -10   5   25.20    5.80
  -4 -11   5   15.50    6.60
   4 -11  -5   22.70    9.90
   4 -11  -5   28.10    9.80
  -4  11   5   39.20    9.90
   3 -11  -5   98.69    9.00
   3 -11  -5  104.99   29.10
   3 -11  -5   92.19    9.90
  -3 -11   5   94.59    8.50
  -3 -11   5  112.49   24.50
  -3  11   5  113.49   26.80
  -3  11   5   94.99    9.80
   3  11  -5   98.69    9.40
   3  11  -5   94.39   29.70
   2 -11  -5  162.48    8.40
   2 -11  -5  128.89    9.60
   2 -11  -5  141.69   19.10
  -2 -11   5  148.39   17.90
  -2 -11   5  148.19    8.40
  -2  11   5  145.59   21.50
  -2  11   5  165.58   18.70
  -2  11   5  156.08    8.90
   2  11  -5  153.98    9.30
   2  11  -5  199.08   20.80
   1 -11  -5  423.96   15.90
   1 -11  -5  417.76   17.20
  -1 -11   5  365.96   23.40
   1 -11  -5  437.96   23.00
   1  11  -5  419.76   16.10
  -1  11   5  433.86   23.70
   1  11  -5  415.16   24.00
  -1  11   5  434.06   23.30
  -1  11   5  422.16   25.30
   0 -11  -5 1680.03   55.39
   0 -11  -5 1634.84   53.89
   0 -11   5 1687.43   56.69
   0  11   5 1622.44   55.69
   0  11  -5 1663.03   54.59
   0  11   5 1691.53   57.79
   0  11  -5 1622.64   56.79
   0  11   5 1667.03   55.69
   1 -11   5   13.00    3.90
   1 -11   5   25.70   11.60
   1  11   5   25.10   12.60
  -1  11  -5   24.90    3.00
   2 -11   5   69.29    7.30
   2 -11   5   68.59   13.20
   2 -11   5   55.09   15.80
  -2  11  -5   62.49    4.80
   3 -11   5    3.70    5.50
   4 -12  -5  218.58   18.20
   4 -12  -5  233.08   16.50
  -4  12   5  241.58   16.70
   3 -12  -5   24.50   30.10
   3 -12  -5   23.70    6.30
  -3 -12   5   25.20    5.20
   3 -12  -5   28.60    6.00
  -3 -12   5   39.00   24.50
  -3  12   5   17.50    6.30
   3  12  -5    1.30   31.50
   3  12  -5   35.80    7.30
  -3  12   5   13.90   26.60
   2 -12  -5  268.87   28.90
   2 -12  -5  280.97   14.40
   2 -12  -5  273.37   12.20
  -2 -12   5  300.77   27.40
  -2  12   5  250.17   31.20
  -2  12   5  278.27   12.80
   2  12  -5  274.47   29.10
   2  12  -5  279.27   12.70
  -2  12   5  285.37   28.70
   1 -12  -5   26.80    3.50
  -1 -12   5   21.70   12.10
   1 -12  -5   18.60    4.30
   1 -12  -5   29.20   12.50
   1  12  -5   24.90    3.50
  -1  12   5   20.80   14.60
   1  12  -5   19.40   13.30
  -1  12   5   20.30   12.60
  -1  12   5   19.40   11.80
   0 -12   5   20.10   11.40
   0 -12  -5   20.30    9.90
   0 -12  -5   13.60    2.30
   0  12  -5   27.20   11.80
   0  12  -5   18.90    3.10
   0  12   5   24.80   13.20
   0  12   5   18.00   10.80
   0  12   5   20.00    9.30
   1 -12   5   83.39    7.20
   1 -12   5   81.29   13.10
  -1  12  -5   79.79    5.30
   1  12   5   87.39   14.20
   2 -12   5  358.46   24.60
   2 -12   5  418.36   17.80
   2 -12   5  403.36   28.60
   2  12   5  419.36   29.70
  -2  12  -5  395.96   15.00
   3 -12   5   68.39    8.10
   4 -13  -5   10.30   10.30
   4 -13  -5   37.90    9.80
  -4  13   5   17.70    9.10
   3 -13  -5   11.60   31.20
   3 -13  -5    6.00    6.20
   3 -13  -5    9.70    6.50
  -3 -13   5    1.80   24.40
  -3  13   5   20.50    6.70
  -3  13   5    2.10   28.90
   3  13  -5   30.10    7.10
   3  13  -5   25.30   33.00
  -2 -13   5  358.96   28.70
   2 -13  -5  311.37   31.70
   2 -13  -5  364.76   14.80
   2 -13  -5  340.77   16.60
   2  13  -5  349.96   31.90
  -2  13   5  351.16   30.30
  -2  13   5  291.37   33.60
   2  13  -5  337.97   14.70
  -2  13   5  332.17   15.10
   1 -13  -5   -1.40    3.50
   1 -13  -5    5.30   12.30
  -1 -13   5   -0.90   12.40
   1 -13  -5    7.10    2.80
   1  13  -5    1.70   14.00
  -1  13   5    1.60   14.00
   1  13  -5   -0.10    3.00
  -1  13   5    6.80   15.20
  -1  13   5    6.00   12.70
   0 -13   5  163.08   14.70
   0 -13  -5  121.19    6.40
   0 -13  -5  137.39   16.50
   0 -13  -5  143.49    8.70
   0 -13   5  126.19    7.50
   0  13   5  127.69   16.40
   0  13  -5  145.79   14.30
   0  13  -5  132.19    7.00
   0  13   5  144.69   16.90
   0  13   5  151.18   20.30
   1 -13   5    0.50    3.40
   1 -13   5   -1.80   12.80
  -1  13  -5    5.50    2.50
   1  13   5    1.10   13.30
   2 -13   5  328.97   15.30
   2 -13   5  327.47   24.70
   2 -13   5  324.57   28.80
  -2  13  -5  335.57   12.90
   2  13   5  299.87   27.70
   3 -13   5  127.99   11.30
   3 -13   5  156.08   21.60
  -3  13  -5  175.08    8.50
   4 -14  -5  -24.40    9.60
   4 -14  -5  -11.70   10.40
  -4  14   5   -3.30    8.80
   3 -14  -5   63.69   33.50
   3 -14  -5   56.69    7.30
   3 -14  -5   44.60    7.80
  -3 -14   5   70.09   26.00
  -3  14   5   47.30    7.40
   3  14  -5   68.39    7.80
  -3  14   5   60.29   30.30
  -2 -14   5  213.78   28.70
   2 -14  -5  228.68   11.30
   2 -14  -5  220.48   13.00
   2 -14  -5  221.78   29.80
  -2  14   5  229.08   30.90
  -2  14   5  240.18   12.20
   2  14  -5  226.88   25.20
   2  14  -5  233.98   11.60
  -2  14   5  197.78   25.60
  -1 -14   5   50.89   14.10
   1 -14  -5   42.80    4.50
   1 -14  -5   49.70    6.30
   1 -14  -5   48.20   13.80
   1  14  -5   56.79   16.10
  -1  14   5   51.69   17.30
   1  14  -5   51.09    5.20
  -1  14   5   38.80   14.70
  -1  14   5   40.70   12.70
   0 -14  -5   -4.30    2.30
   0 -14   5    6.30   12.40
   0 -14  -5    4.20    3.70
   0 -14   5   -2.70    3.20
   0 -14  -5   -1.10   10.40
   0  14  -5   -3.20   13.00
   0  14   5    3.30   15.00
   0  14   5   -6.00   12.00
   0  14  -5   -1.50    2.80
   0  14   5    9.60   11.10
   1 -14   5  273.77   23.20
   1 -14   5  282.37   13.00
   1  14   5  265.27   22.90
  -1  14  -5  269.27   11.20
   2 -14   5  809.02   30.10
   2 -14   5  742.33   39.20
   2 -14   5  777.32   35.30
  -2  14  -5  816.22   27.40
   2  14   5  756.42   37.00
   3 -14   5   19.50    6.10
   3 -14   5   18.00   21.40
   3  14   5   12.70   26.40
   3 -15  -5   -6.40    6.90
   3 -15  -5   -3.50   33.80
   3 -15  -5   10.20    6.10
  -3 -15   5   10.00   26.60
   3  15  -5    9.80    6.30
  -3  15   5    4.30    6.70
  -3  15   5   11.20   32.40
   2 -15  -5  699.53   27.90
   2 -15  -5  725.13   40.30
   2 -15  -5  743.83   26.40
  -2 -15   5  685.73   37.50
  -2  15   5  669.83   26.40
  -2  15   5  609.34   42.80
   2  15  -5  686.73   26.10
  -2  15   5  755.02   41.20
   2  15  -5  710.03   41.70
  -1 -15   5  180.48   21.80
   1 -15  -5  200.18   22.10
   1 -15  -5  188.28    9.30
   1 -15  -5  196.58   10.90
   1  15  -5  169.38    9.30
  -1  15   5  223.48   25.70
  -1  15   5  192.08   25.40
   1  15  -5  200.78   25.50
  -1  15   5  181.88   21.40
   0 -15  -5 1908.51   62.99
   0 -15   5 1922.01   65.09
   0 -15  -5 1884.71   62.79
   0 -15  -5 1840.32   60.89
   0 -15   5 1806.72   61.99
   0  15  -5 1866.41   61.69
   0  15  -5 1852.11   64.69
   0  15   5 1908.51   65.79
   0  15   5 1858.51   63.19
   0  15   5 1820.12   64.09
   1 -15   5   -2.70   14.30
   1 -15   5    1.90    3.80
  -1  15  -5    8.30    3.00
   1  15   5    3.00   16.10
   2 -15   5  471.65   45.80
   2 -15   5  376.96   28.70
   2 -15   5  420.16   18.50
   2  15   5  383.36   32.90
  -2  15  -5  403.06   15.70
   3 -15   5  125.79   23.60
   3 -15   5  122.19   11.30
   3  15   5  115.19   27.60
  -3  15  -5  154.18    8.30
   3 -16  -5   15.50    7.20
   3 -16  -5   45.90   35.80
  -3 -16   5    6.20   27.30
   3 -16  -5   18.50    6.50
  -3  16   5   16.50    6.50
  -3  16   5   24.80   35.20
   3  16  -5   40.10    7.10
  -2 -16   5   16.40   19.70
   2 -16  -5    5.10    5.30
   2 -16  -5    4.50    4.20
   2 -16  -5    2.10   21.10
  -2  16   5    8.60   32.80
   2  16  -5    8.80    4.50
  -2  16   5   10.70    4.70
  -2  16   5   16.20   23.60
   2  16  -5    9.90   23.90
   1 -16  -5  371.26   15.40
   1 -16  -5  399.16   26.50
  -1 -16   5  370.56   26.40
   1 -16  -5  371.06   17.10
  -1  16   5  406.86   29.80
  -1  16   5  398.46   31.20
   1  16  -5  379.36   16.10
   1  16  -5  417.36   29.20
  -1  16   5  391.16   25.60
   0 -16   5  179.68   10.10
   0 -16  -5  190.38   10.40
   0 -16  -5  161.68   18.50
   0 -16  -5  181.18    8.20
   0 -16   5  190.78   18.00
   0  16   5  182.28   21.00
   0  16   5  191.38   24.50
   0  16  -5  186.18    9.10
   0  16  -5  208.18   23.30
   0  16   5  183.78   19.40
   1 -16   5  201.18   26.10
   1 -16   5  213.08   11.20
   1  16   5  227.18   25.10
  -1  16  -5  215.78   10.00
   2 -16   5   25.30    5.80
   2 -16   5   38.70   17.10
   2  16   5   24.90   20.20
  -2  16  -5   19.30    3.70
   3 -16   5  232.28   15.00
   3 -16   5  268.67   27.00
  -3  16  -5  265.57   11.90
   3  16   5  248.58   31.90
   3 -17  -5   -0.60   39.50
   3 -17  -5    8.70    6.30
   3 -17  -5   -7.90    7.30
  -3 -17   5    8.20   28.00
  -3  17   5   16.30    6.70
  -3  17   5   20.60   36.60
   3  17  -5   11.70    7.10
   2 -17  -5   77.09   23.90
   2 -17  -5   68.19    7.30
   2 -17  -5   66.39    8.60
  -2 -17   5   71.79   21.30
   2  17  -5   62.79   25.40
  -2  17   5   52.49    6.40
  -2  17   5   72.89   25.00
   2  17  -5   72.29    7.70
   1 -17  -5 1426.16   52.59
  -1 -17   5 1376.56   52.89
   1 -17  -5 1411.86   49.30
   1 -17  -5 1376.36   47.50
  -1  17   5 1386.86   53.19
  -1  17   5 1362.96   55.39
   1  17  -5 1444.36   55.09
  -1  17   5 1395.36   54.09
   1  17  -5 1414.56   48.30
   0 -17  -5    1.30   12.10
   0 -17   5   -3.90   16.00
   0 -17  -5    4.80    2.70
   0 -17  -5    4.20    4.10
   0 -17   5    2.70    3.60
   0  17  -5    1.40    3.00
   0  17  -5   -2.20   15.50
   0  17   5   -4.40   14.30
   0  17   5   15.70   16.40
   0  17   5   -0.30   13.00
   1 -17   5  204.08   19.90
   1 -17   5  177.98   10.90
   1  17   5  202.68   26.10
  -1  17  -5  185.68    9.30
   1  17   5  194.98   20.50
   2 -17   5   13.60   17.50
   2 -17   5   16.00    5.30
  -2  17  -5    6.00    3.60
   2  17   5   13.50   20.40
   3 -17   5  -10.90    7.20
   3 -17   5   -5.60   25.50
   3  17   5    6.80   28.80
  -3  17  -5    6.00    4.60
  -3 -18   5   21.30   29.60
   3 -18  -5   39.60    7.20
   3 -18  -5   32.40   41.60
   3 -18  -5   33.80    8.10
  -3  18   5   22.80    7.10
  -3  18   5   54.79   36.10
   3  18  -5   22.60    7.50
   2 -18  -5   17.50    5.80
   2 -18  -5   21.90    4.80
  -2 -18   5   17.20   21.20
   2 -18  -5   19.60   24.40
  -2  18   5   12.50    5.30
   2  18  -5   33.60   26.80
  -2  18   5   28.60   24.20
   2  18  -5   23.90    5.30
  -1 -18   5  387.56   30.10
   1 -18  -5  394.26   17.20
   1 -18  -5  366.86   15.50
   1 -18  -5  378.06   29.30
   1  18  -5  381.56   16.30
  -1  18   5  390.16   30.90
  -1  18   5  360.66   28.90
  -1  18   5  378.56   33.40
   1  18  -5  391.46   32.30
   0 -18   5   55.09    6.60
   0 -18  -5   52.39    7.20
   0 -18   5   52.29   17.60
   0 -18  -5   45.00   12.90
   0 -18  -5   56.19    4.70
   0  18   5   54.59   18.50
   0  18   5   48.70   16.80
   0  18  -5   44.60    6.10
   0  18  -5   56.39   17.20
   0  18   5   46.60   14.70
   1 -18   5   28.50    4.90
   1 -18   5   24.80   19.10
  -1  18  -5   34.30    4.40
   1  18   5   27.70   14.30
   2 -18   5    2.60    5.40
   2 -18   5    7.90   18.90
  -2  18  -5   -3.50    3.70
   2  18   5   14.40   22.40
   3 -18   5   -7.70   29.30
  -3  18  -5    4.80    4.90
   3  18   5   13.20   31.50
   3 -19  -5   -9.00    7.80
  -3 -19   5   15.90   32.10
   3 -19  -5    0.60   43.30
   3 -19  -5   21.90    7.00
   3  19  -5   19.70    8.00
  -3  19   5   -5.60    7.10
  -3  19   5  -15.50   41.80
  -2 -19   5  139.19   23.40
   2 -19  -5  112.59    9.60
   2 -19  -5  165.28   26.90
   2 -19  -5  127.09   11.10
   2  19  -5  146.09   10.10
  -2  19   5  148.49   27.90
  -2  19   5  135.39   10.00
   2  19  -5  155.88   30.00
   1 -19  -5  172.58   10.60
   1 -19  -5  158.08    8.90
   1 -19  -5  174.28   20.00
  -1 -19   5  163.98   21.20
  -1  19   5  183.88   23.80
   1  19  -5  178.28   22.80
  -1  19   5  166.18   19.40
  -1  19   5  154.58   26.40
   1  19  -5  166.08    9.70
   0 -19  -5   39.30    4.80
   0 -19  -5   38.20   14.30
   0 -19   5   35.60    5.20
   0 -19  -5   33.60    5.50
   0 -19   5   35.60   17.90
   0  19  -5   52.59    5.30
   0  19   5   38.20   15.50
   0  19  -5   38.80   18.10
   0  19   5   43.60   19.60
   1 -19   5  118.59   21.70
   1 -19   5   98.19    9.00
  -1  19  -5  101.29    7.10
   2 -19   5   33.10   19.90
   2 -19   5   20.40    6.60
   2  19   5   11.90   24.60
  -2  19  -5   14.90    4.20
   3 -19   5  -16.30    8.10
  -3  19  -5   14.40    5.50
   3 -20  -5   35.50    7.80
   3 -20  -5  -32.80   55.49
   3  20  -5   14.60    8.40
  -3  20   5  -12.50    7.80
  -3  20   5   14.20   41.80
   2 -20  -5   68.99    8.80
  -2 -20   5  102.49   25.00
   2 -20  -5  136.79   28.80
   2 -20  -5   86.89    9.90
   2  20  -5   76.39   30.40
  -2  20   5   73.89    8.60
  -2  20   5  118.59   30.10
   2  20  -5  105.39    9.90
   1 -20  -5   25.00    4.20
  -1 -20   5   19.10   20.10
   1 -20  -5   32.00    5.60
   1 -20  -5   23.40   19.60
  -1  20   5   29.10   19.10
   1  20  -5   18.00   22.20
   1  20  -5   29.60    5.30
  -1  20   5   15.00   21.70
  -1  20   5    1.30   25.00
   0 -20  -5  184.28   17.40
   0 -20   5  173.68   20.90
   0 -20  -5  192.28    9.00
   0 -20  -5  177.38   11.20
   0 -20   5  172.08   10.40
   0  20   5  169.88   18.50
   0  20  -5  181.58    9.90
   0  20   5  206.28   29.50
   1 -20   5  254.07   14.30
   1 -20   5  273.17   35.30
   1  20   5  270.27   24.90
  -1  20  -5  269.97   12.00
   2 -20   5   71.89    9.50
   2 -20   5   51.69   20.90
   2  20   5   90.59   31.20
  -2  20  -5   53.19    7.00
   3 -20   5   -7.60    8.40
  -3  20  -5   20.10    5.90
   3 -21  -5    1.40    8.40
   3 -21  -5    8.30    8.20
   3 -21  -5    6.10   48.50
  -3  21   5    3.00    8.40
   3  21  -5    4.90    8.30
   2 -21  -5   26.10    6.90
  -2 -21   5   38.10   26.00
   2 -21  -5   20.00   29.90
   2 -21  -5    9.90    5.70
  -2  21   5   20.10    5.70
   2  21  -5   11.80   31.30
   2  21  -5   20.50    7.00
  -2  21   5   28.80   31.30
  -1 -21   5   10.90   21.10
   1 -21  -5   13.30   19.80
   1 -21  -5    4.30    4.00
   1 -21  -5    6.60    5.40
  -1  21   5    9.70   19.00
  -1  21   5   13.40   23.00
   1  21  -5    2.00   23.60
  -1  21   5   -6.70   26.80
   1  21  -5    7.70    4.70
   0 -21   5  624.34   24.50
   0 -21   5  610.54   38.80
   0 -21  -5  639.34   23.50
   0 -21  -5  665.43   25.80
   0 -21  -5  660.63   33.80
   0  21   5  681.73   40.90
   0  21  -5  651.13   24.50
   0  21   5  640.44   34.40
   1 -21   5  181.38   25.90
  -1 -21  -5  160.88    8.70
   1 -21   5  173.28   11.20
  -1  21  -5  186.58    9.70
   1  21   5  182.68   18.80
   2 -21   5  119.79   23.60
   2 -21   5  116.29   11.10
  -2  21  -5   83.49    8.30
   3 -21   5   51.29    9.00
  -3  21  -5   72.39    6.80
   3 -22  -5  119.39   11.90
   3 -22  -5  122.69   14.30
   3  22  -5  139.89   14.50
  -3  22   5  132.99   14.70
   2 -22  -5   -5.60    6.70
   2 -22  -5  -31.70   30.60
   2 -22  -5  -10.80    5.80
  -2 -22   5   12.80   26.60
  -2  22   5    0.30    6.10
   2  22  -5    5.20    6.40
   2  22  -5   -2.10   34.50
  -2  22   5  -14.50   34.90
  -1 -22   5  205.98   25.30
   1 -22  -5  184.18   12.00
   1 -22  -5  199.58   10.10
   1 -22  -5  195.18   23.50
  -1  22   5  159.38   33.20
  -1  22   5  198.28   23.40
   1  22  -5  207.78   27.60
  -1  22   5  176.68   27.90
   1  22  -5  183.98   11.00
   0 -22   5   49.10   22.50
   0 -22  -5   82.59    8.70
   0 -22  -5   80.29    6.50
   0 -22  -5   63.49   17.10
   0  22  -5   69.19    7.90
   0  22   5   46.30   25.20
   0  22   5   67.69   18.90
  -1 -22  -5  126.09    7.70
   1 -22   5  127.99   10.30
   1 -22   5  126.49   27.10
   1  22   5  140.09   19.50
  -1  22  -5  132.99    8.80
   2 -22   5   21.60   24.50
   2 -22   5   11.00    6.70
  -2  22  -5    9.20    5.10
   3 -22   5   -5.90    9.40
  -3  22  -5   31.80    6.70
   3 -23  -5   13.60    9.40
   3 -23  -5   22.50    9.00
   3  23  -5    2.60    9.90
  -3  23   5    0.90    9.00
   2 -23  -5  -12.50    7.20
  -2 -23   5    2.10   29.10
   2 -23  -5  -14.60    5.70
   2 -23  -5   25.10   33.20
   2  23  -5    3.70    6.60
   2  23  -5   -3.50   37.10
  -2  23   5   -7.20    6.40
  -2  23   5   15.00   35.80
   1 -23  -5  269.27   12.60
   1 -23  -5  276.67   15.00
   1 -23  -5  287.47   37.30
  -1 -23   5  289.77   27.80
  -1  23   5  255.27   34.40
   1  23  -5  304.27   30.70
  -1  23   5  266.17   32.10
   1  23  -5  262.27   14.00
   0 -23  -5  125.19    7.90
   0 -23   5  113.19   25.10
   0 -23   5  121.99    9.40
   0 -23  -5  144.69   10.70
   0 -23  -5  102.59   18.80
   0  23  -5  118.59    9.60
   0  23   5  119.79   20.80
   0  23   5  122.69   28.60
  -1 -23  -5   94.49    6.40
   1 -23   5   92.99   28.70
  -1 -23  -5   74.99    7.00
   1 -23   5   99.49    9.50
  -1  23  -5   94.29    8.10
   1  23   5   95.39   21.00
   2 -23   5    4.20   26.10
   2 -23   5   -6.60    7.00
  -2  23  -5    4.30    5.20
   3 -24  -5  150.28   14.90
   3 -24  -5  144.29   15.10
  -3  24   5  120.99   15.90
   2 -24  -5   -0.30    6.10
   2 -24  -5   -3.10   36.50
  -2 -24   5  -12.30   31.30
  -2  24   5   17.20   39.80
  -2  24   5   -7.10    6.60
   2  24  -5   15.80    8.10
   1 -24  -5   21.00    4.70
   1 -24  -5    0.00   25.50
  -1 -24   5    1.70   25.10
   1 -24  -5   16.90    6.50
   1  24  -5   13.80   29.40
  -1  24   5   -8.20   22.80
   1  24  -5    6.50    5.90
  -1  24   5   16.60   33.20
   0 -24   5   -4.00   25.80
   0 -24  -5    5.30   19.80
   0 -24  -5   12.30    4.30
   0 -24   5   11.20    5.90
   0 -24  -5   20.80    6.20
   0  24  -5    8.10    5.20
   0  24   5    0.60   30.70
   0  24   5   11.70   20.80
  -1 -24  -5  193.68    9.90
   1 -24   5  169.18   32.20
  -1 -24  -5  217.78    9.60
   1 -24   5  193.58   13.20
   1  24   5  207.98   24.10
  -1  24  -5  199.68   11.20
   2 -24   5  -15.60    7.60
   2 -24   5    5.80   27.60
  -2  24  -5   -3.00    5.60
   2 -25  -5   14.70    6.60
   2 -25  -5   -6.70   37.40
   2 -25  -5    1.30    7.90
  -2 -25   5  -20.20   33.00
  -2  25   5    2.80    6.90
   2  25  -5   -2.80    7.90
  -2  25   5    1.20   43.50
  -1 -25   5  236.98   30.40
   1 -25  -5  259.87   12.30
   1 -25  -5  243.98   29.20
   1 -25  -5  217.08   14.20
  -1  25   5  204.68   25.90
   1  25  -5  230.58   13.50
   1  25  -5  245.88   34.70
   0 -25   5    7.80    6.20
   0 -25   5    2.90   28.00
   0 -25  -5    8.90    4.40
   0 -25  -5    9.10   21.00
   0 -25  -5   11.40    6.60
   0  25   5   11.20   22.80
   0  25  -5    4.40    5.50
   0  25   5   -4.20   31.20
  -1 -25  -5    6.10    4.70
  -1 -25  -5   18.70    4.20
   1 -25   5    7.70    7.60
   1  25   5   -7.00   22.80
  -1  25  -5   17.20    5.30
   2 -25   5   93.59   31.20
   2 -25   5   76.29    9.50
   2 -26  -5  187.58   12.50
   2 -26  -5  148.19   13.80
  -2  26   5  183.38   13.70
   1 -26  -5   27.30    5.60
   1 -26  -5   18.70    7.30
   1 -26  -5   20.20   29.90
  -1 -26   5   28.40   30.20
  -1  26   5   23.10    6.80
   1  26  -5    8.20    6.80
   1  26  -5   62.69   35.80
   0 -26  -5   22.10   22.10
   0 -26  -5   31.40    7.20
   0 -26   5   -1.30   30.90
   0 -26  -5   40.70    5.00
   0  26  -5   43.80    6.60
   0  26   5   25.50   23.90
   0  26   5   -0.50   38.80
  -1 -26  -5   30.80    5.50
   1 -26   5   41.50    8.40
  -1  26  -5   64.29    8.20
   1  26   5   38.30   24.90
   2 -26   5  145.89   34.30
   2 -26   5  118.29   14.10
  -2  26  -5  116.09   10.50
   2 -27  -5   16.90    9.10
   2 -27  -5   26.10    7.80
  -2  27   5    6.10    8.00
   2  27  -5   21.50    8.70
   1 -27  -5  260.97   13.10
  -1 -27   5  206.88   34.90
   1 -27  -5  237.78   34.40
   1 -27  -5  216.48   14.90
  -1  27   5  225.88   14.10
   1  27  -5  224.18   41.10
   1  27  -5  231.68   14.90
   0 -27  -5    1.00   23.40
   0 -27   5  -16.30   33.20
   0 -27  -5   15.20    7.50
   0 -27  -5    4.00    5.20
   0  27   5   -1.80   25.50
   0  27  -5    8.20    6.00
   0  27   5   24.40   40.50
  -1 -27  -5   50.39    6.20
  -1 -27  -5   72.69    7.20
   1 -27   5   58.49    8.70
   1 -27   5   64.29    7.90
  -1  27  -5   83.29    9.40
   1  27   5   45.00   27.20
   2 -27   5   15.40   48.40
  -2  27  -5   -9.00    6.70
   2 -28  -5   64.19    8.50
   2 -28  -5   53.79    9.50
  -2  28   5   40.50    9.30
   2  28  -5   66.79   10.80
   1 -28  -5   50.89    8.70
   1 -28  -5   85.39   10.10
  -1 -28   5   32.30   35.90
   1 -28  -5   67.69   37.00
   1  28  -5  101.59   43.60
   1  28  -5   49.70    8.10
  -1  28   5   50.79    8.30
   0 -28  -5   32.60   25.80
   0 -28   5  -12.10   36.50
   0 -28  -5   50.19    5.70
   0 -28  -5   35.60    8.20
   0  28  -5   27.20    7.20
   0  28   5   44.50   27.50
  -1 -28  -5   15.90    5.20
   1 -28   5  -15.20    8.40
  -1 -28  -5   -6.50    5.70
   1 -28   5  -11.20    7.00
  -1  28  -5   21.80    6.10
   1  28   5  -18.00   28.90
   2 -28   5    8.90   10.50
  -2  28  -5    6.30    7.50
   2 -29  -5  108.29   11.80
   2 -29  -5  129.59   13.30
  -2  29   5  118.19   11.90
   1 -29  -5   -3.00    8.40
   1 -29  -5   12.50    7.10
  -1 -29   5  -37.00   53.89
   1  29  -5   19.40   46.60
  -1  29   5   -0.60    7.90
   1  29  -5    2.50    8.30
   0 -29   5  136.99   41.90
   0 -29  -5  225.08   15.50
   0 -29  -5  202.78   31.70
   0 -29  -5  245.78   12.10
   0  29  -5  201.38   14.70
   0  29   5  220.68   31.50
   1 -29   5  -12.30    7.60
  -1 -29  -5    8.10    6.20
  -1 -29  -5   29.00    5.70
  -1  29  -5   26.20    6.60
   1 -30  -5   31.80    7.40
   1 -30  -5    6.90    9.30
   1  30  -5   31.00    9.60
   1  30  -5   20.80   57.59
  -1  30   5   15.70    8.60
   0 -30  -5   76.89    9.70
   0 -30   5   47.00   43.70
   0 -30  -5   47.70    9.50
   0  30   5   54.29   31.80
   0  30  -5   66.89    9.50
  -1 -30  -5   31.00    6.70
   1 -30   5   -0.80    8.30
   1 -30   5   21.80    8.60
  -1 -30  -5   43.70    6.20
  -1  30  -5   25.40    7.40
   1 -31  -5    8.30    7.80
   1 -31  -5   -7.00    9.80
  -1  31   5   12.70    9.10
   1  31  -5  -13.80   10.00
   0 -31  -5   15.20    9.50
   0 -31   5   33.10   72.29
   0 -31  -5   17.00    6.70
   0  31  -5    2.40    9.10
  -1 -31  -5   59.89    6.70
   1 -31   5   64.89   12.20
   1 -31   5   28.10    9.00
  -1  31  -5   33.40    8.40
   0 -32  -5   12.20   10.00
   0 -32  -5   20.70    7.30
   0  32  -5   13.90    8.80
   4   0  -6  273.37   20.20
  -4   0   6  253.57   15.80
   4   0  -6  206.98   17.10
  -3   0   6    2.00   25.00
   3   0  -6   10.90    7.10
  -3   0   6   18.10   24.90
  -3   0   6   14.40    5.10
   3   0  -6   10.90    5.30
   3   0  -6   12.70   27.70
  -2   0   6   34.50   15.40
   2   0  -6   40.20    6.30
   2   0  -6   38.70   16.40
   2   0  -6   39.10    4.80
  -2   0   6   36.40   16.80
  -2   0   6   46.60    5.70
  -1   0   6    4.40   11.80
  -1   0   6    2.70    9.90
  -1   0   6    8.30   11.00
   1   0  -6    0.40   10.60
   0   0   6  215.48   14.20
   0   0  -6  201.78    8.60
   0   0   6  210.98   15.40
   0   0  -6  203.78   14.90
   0   0   6  229.48   19.00
   2   0   6  618.34   23.80
   3   0   6    8.80    5.30
   4  -1  -6   42.50   12.00
   4   1  -6   43.60   10.20
   4   1  -6   61.79   11.70
  -3  -1   6   67.89    7.90
  -3  -1   6   57.19   25.10
   3  -1  -6   84.69   10.40
   3  -1  -6   51.69    6.80
  -3  -1   6   63.69   24.40
   3  -1  -6   71.99   29.30
   3   1  -6   57.69    7.40
  -3   1   6   54.29   25.00
   3   1  -6   70.89   28.80
   3   1  -6   76.39   10.60
  -3   1   6   43.00   25.80
  -3   1   6   72.29    8.50
   2  -1  -6  192.98   11.30
  -2  -1   6  195.68   22.90
  -2  -1   6  205.68    9.60
   2  -1  -6  198.68   25.30
  -2  -1   6  194.38   24.00
   2  -1  -6  185.08   10.00
  -2   1   6  183.28    9.50
  -2   1   6  169.78   24.50
   2   1  -6  185.28    9.80
  -2   1   6  206.58   24.80
   2   1  -6  166.78   10.50
   2   1  -6  197.98   18.80
  -1  -1   6   59.19   11.70
  -1  -1   6   61.19   13.20
   1  -1  -6   61.19   11.30
  -1  -1   6   63.09   10.80
   1  -1  -6   67.99    5.30
   1   1  -6   63.39   12.10
  -1   1   6   76.09   11.20
  -1   1   6   80.39   14.70
  -1   1   6   68.59   11.80
   0  -1  -6  311.87   11.80
   0  -1   6  301.37   17.50
   0  -1   6  318.67   16.70
   0  -1  -6  336.67   16.70
   0   1   6  337.17   20.20
   0   1   6  321.97   16.20
   0   1   6  353.36   17.70
   0   1  -6  306.37   17.30
   0   1  -6  299.77   12.00
   2  -1   6  174.88    9.90
   3  -1   6   45.00    6.50
   3   1   6   55.59    7.30
   4  -2  -6   10.20   11.30
   4  -2  -6   11.80    8.80
   4   2  -6   28.10    9.00
   4   2  -6   39.20   11.60
  -4   2   6    7.50    8.10
  -3  -2   6   20.20   24.10
   3  -2  -6   32.10    6.70
  -3  -2   6   16.90   22.50
   3  -2  -6   15.30    5.60
   3  -2  -6   20.60   27.40
  -3  -2   6   25.60    5.00
  -3   2   6   35.50   25.50
   3   2  -6   20.40    5.70
  -3   2   6   28.30    5.60
  -3   2   6   14.90   26.90
   3   2  -6   27.40    7.30
   3   2  -6   18.30   27.20
  -2  -2   6   22.90   16.30
   2  -2  -6   33.70   16.60
  -2  -2   6   22.90   15.30
   2  -2  -6   22.80    4.80
   2  -2  -6   14.20    3.90
  -2  -2   6   15.00    3.50
   2   2  -6   34.60   16.70
   2   2  -6   13.40    3.80
  -2   2   6   32.00    4.40
  -2   2   6   36.10   16.80
   2   2  -6   21.60    4.70
  -2   2   6   30.90   15.70
  -1  -2   6  227.48   17.40
   1  -2  -6  229.18   10.10
  -1  -2   6  255.67   19.80
  -1  -2   6  229.78   19.50
   1  -2  -6  233.88   18.20
   1   2  -6  210.68    9.90
  -1   2   6  214.68   17.20
  -1   2   6  219.78   18.50
  -1   2   6  240.38   20.50
   1   2  -6  226.98   19.50
   0  -2   6  900.51   32.10
   0  -2  -6  867.81   31.40
   0  -2  -6  835.42   29.00
   0  -2   6  867.71   31.40
   0   2  -6  831.82   29.20
   0   2   6  889.91   34.30
   0   2  -6  856.21   31.70
   0   2   6  881.81   31.20
   0   2   6  897.31   31.90
   2  -2   6  319.37   14.70
   3  -2   6  142.19   10.10
   3   2   6  121.49   10.30
   4  -3  -6   39.70   11.90
   4  -3  -6   12.70   12.60
  -4  -3   6    5.10    8.20
  -3  -3   6   58.89   23.70
   3  -3  -6   73.69   10.10
  -3  -3   6   64.89   24.10
  -3  -3   6   70.59    8.10
   3  -3  -6  111.39   29.40
   3  -3  -6   73.99    9.10
  -3   3   6   71.49    8.20
   3   3  -6   47.70    6.80
  -3   3   6   65.69   24.70
   3   3  -6   75.69   10.80
   3   3  -6   91.49   28.50
  -3   3   6   51.29   29.50
  -2  -3   6  336.17   26.40
  -2  -3   6  370.56   28.10
   2  -3  -6  336.87   15.80
   2  -3  -6  346.27   14.80
   2  -3  -6  354.16   26.70
  -2  -3   6  347.77   14.20
   2   3  -6  339.67   14.70
   2   3  -6  379.66   28.50
  -2   3   6  343.77   14.40
  -2   3   6  329.27   27.50
  -2   3   6  392.06   28.10
  -1  -3   6   31.20   10.40
   1  -3  -6   14.50    3.10
  -1  -3   6   36.80   12.70
   1  -3  -6   19.40   11.00
  -1  -3   6   28.40   11.40
   1   3  -6   33.00   11.80
  -1   3   6   15.00   10.20
  -1   3   6   21.40   14.20
  -1   3   6   23.00   11.30
   0  -3  -6  131.69    6.10
   0  -3   6  138.19   15.50
   0  -3  -6  153.68   14.00
   0  -3   6  125.39   14.00
   0   3   6  140.69   13.20
   0   3  -6  142.89   14.10
   0   3   6  136.49   17.20
   0   3   6  125.29   14.00
   0   3  -6  123.39    6.30
   1  -3   6   94.99    9.90
   2  -3   6   37.80    5.20
   3  -3   6   16.00    5.30
   3   3   6    7.50    5.30
   4  -4  -6  -15.40   10.00
  -4  -4   6   -3.80    7.40
   4  -4  -6   23.30   11.50
  -4   4   6   -3.00    9.10
  -3  -4   6   90.39    8.90
   3  -4  -6   78.69   11.50
   3  -4  -6   86.19   29.60
  -3  -4   6   94.09   24.50
   3  -4  -6   81.89    8.90
  -3  -4   6   65.99   23.90
   3   4  -6  105.89   30.50
  -3   4   6   72.59   24.40
   3   4  -6  107.79    9.30
  -3   4   6   72.09    8.80
   3   4  -6   99.69   11.30
  -3   4   6   79.19   31.70
   2  -4  -6   60.39   17.00
   2  -4  -6   62.89    7.00
  -2  -4   6   69.69   16.50
   2  -4  -6   50.79    5.20
  -2  -4   6   85.99   17.70
   2   4  -6   83.89   18.30
  -2   4   6   52.09    6.40
  -2   4   6   61.29   19.00
  -2   4   6   58.19   16.80
   1  -4  -6   27.00   10.90
  -1  -4   6   15.40   12.80
  -1  -4   6   12.60   11.50
  -1  -4   6   17.10   10.50
   1  -4  -6   31.10    3.90
   1   4  -6   15.70   12.00
  -1   4   6   33.20   11.80
  -1   4   6   38.50   10.40
   1   4  -6   16.70    3.30
  -1   4   6   27.80   13.30
   0  -4   6  902.31   32.50
   0  -4  -6  845.62   28.80
   0  -4   6  858.91   31.40
   0  -4  -6  868.81   31.10
   0   4   6  856.11   30.90
   0   4  -6  824.62   31.80
   0   4   6  877.01   34.30
   0   4  -6  836.62   29.00
   0   4   6  848.82   31.30
   1  -4   6   27.60    9.60
  -1   4  -6   22.40    4.00
   2  -4   6   86.49    7.50
   3  -4   6   14.20    5.80
   3   4   6    8.10    5.00
   4  -5  -6   30.40   11.50
   4  -5  -6    6.50    9.10
  -4  -5   6   13.40    7.60
   4   5  -6   21.10    8.60
  -4   5   6   -3.80    7.80
   3  -5  -6    3.10    6.80
  -3  -5   6    8.00    5.20
   3  -5  -6   -2.70    5.10
   3  -5  -6   12.60   29.30
  -3  -5   6   -8.50   24.50
  -3   5   6   -3.20   25.60
  -3   5   6    3.50    5.00
  -3   5   6   -1.00   40.70
   3   5  -6   10.30   28.10
   3   5  -6   23.20    6.20
   2  -5  -6   46.60    5.60
   2  -5  -6   60.29    7.90
  -2  -5   6   60.99    6.10
   2  -5  -6   46.60   18.00
  -2  -5   6   65.59   16.80
  -2  -5   6   50.69   16.30
   2   5  -6   64.89   18.30
   2   5  -6   48.50    5.90
  -2   5   6   48.70   19.00
  -2   5   6   50.09    6.20
  -2   5   6   47.70   17.40
   1  -5  -6  357.56   13.70
   1  -5  -6  340.27   15.50
  -1  -5   6  361.76   22.10
  -1  -5   6  362.36   22.90
  -1  -5   6  349.17   20.60
   1  -5  -6  355.56   21.30
   1   5  -6  337.37   22.70
  -1   5   6  395.76   22.10
  -1   5   6  358.46   20.40
   1   5  -6  323.87   13.80
  -1   5   6  374.46   24.30
   0  -5  -6  159.48   14.50
   0  -5   6  195.68   16.30
   0  -5  -6  139.39    7.10
   0   5  -6  178.58   15.10
   0   5   6  161.28   15.30
   0   5   6  144.59   14.20
   0   5   6  157.68   18.10
   0   5  -6  183.48    7.50
   1  -5   6   57.79   10.00
  -1   5  -6   59.79    4.10
  -1   5  -6   58.09    9.40
   2  -5   6  291.97   14.10
   3  -5   6    1.40    5.40
   3   5   6   -1.40    4.70
   4  -6  -6   28.10   10.30
  -4  -6   6   19.20    7.80
  -4   6   6   40.50    8.20
   4   6  -6   22.30    9.30
   3  -6  -6   42.40    6.90
   3  -6  -6   43.90    8.00
  -3  -6   6   35.80   24.00
   3  -6  -6   41.60   29.20
  -3  -6   6   41.90    6.20
   3   6  -6   49.00    6.50
  -3   6   6   41.20    6.80
   3   6  -6   64.99   35.30
  -3   6   6   54.39   26.70
   2  -6  -6   16.80   17.30
   2  -6  -6   10.80    4.20
   2  -6  -6   17.20    3.80
  -2  -6   6   20.40   16.40
  -2  -6   6   13.60    4.10
  -2  -6   6    6.20   16.90
   2   6  -6   12.40   18.40
  -2   6   6    8.60   15.80
  -2   6   6    8.80   19.10
  -2   6   6   20.90    4.40
   2   6  -6   13.80    4.00
   1  -6  -6  127.09    8.30
  -1  -6   6  142.79   18.80
  -1  -6   6  150.78   19.40
   1  -6  -6  130.09    6.80
   1  -6  -6  134.39   13.70
  -1  -6   6  140.29   17.40
  -1   6   6  133.89   17.20
   1   6  -6  154.28   20.00
   1   6  -6  134.59    7.10
  -1   6   6  139.19   16.80
  -1   6   6  130.29   14.20
   0  -6  -6   61.49    9.60
   0  -6   6   77.89   10.80
   0   6   6   54.69   10.10
   0   6   6   66.49   13.20
   0   6   6   60.19    9.60
   0   6  -6   65.79    4.60
   1  -6   6  658.23   26.80
  -1   6  -6  647.44   22.40
  -1   6  -6  659.93   26.00
   2  -6   6  204.68   11.40
   3  -6   6    1.60    5.40
   3   6   6   16.40    5.50
   4  -7  -6  126.59   15.50
   4   7  -6  117.69   12.40
  -4   7   6  105.89   11.30
   3  -7  -6   15.20    5.70
  -3  -7   6   15.10   26.50
   3  -7  -6   22.80    6.90
   3  -7  -6   26.10   30.50
  -3  -7   6   25.00    5.50
  -3   7   6   15.60    5.30
   3   7  -6   22.80   31.70
  -3   7   6    6.70   25.70
   3   7  -6   30.60    6.30
  -2  -7   6  120.19   18.00
  -2  -7   6  116.39    7.90
   2  -7  -6  127.09    9.50
  -2  -7   6  152.28   18.80
   2  -7  -6  122.89    7.90
   2  -7  -6  144.09   19.90
   2   7  -6   93.59    8.10
  -2   7   6  149.59   18.90
   2   7  -6  116.99   20.30
  -2   7   6  117.89   21.60
  -2   7   6  131.99    8.40
   1  -7  -6  154.28    7.90
  -1  -7   6  152.18   18.70
  -1  -7   6  179.78   19.80
   1  -7  -6  163.18   18.50
   1  -7  -6  149.39    9.30
  -1  -7   6  166.58   19.70
  -1   7   6  174.88   22.30
  -1   7   6  145.19   18.70
   1   7  -6  191.48   20.30
   1   7  -6  148.89    8.20
  -1   7   6  156.88   17.40
   0  -7   6   20.90   10.50
   0  -7  -6   18.90    2.60
   0  -7  -6   19.30    9.20
   0   7   6   22.00    9.20
   0   7  -6   16.50    2.60
   0   7   6   24.00   12.70
   0   7   6   20.30    9.80
   1  -7   6   42.20   11.10
   1   7   6   38.10   14.50
  -1   7  -6   47.80   10.60
   2  -7   6   15.80    4.60
   3  -7   6   16.60    5.50
   3   7   6    9.40    5.20
   4  -8  -6   41.70   10.60
   4  -8  -6   52.29   10.80
  -4   8   6   40.10    8.90
   3  -8  -6   47.50   30.90
  -3  -8   6    5.80   25.30
  -3  -8   6   17.60    5.40
   3  -8  -6   37.40    6.10
  -3   8   6   44.60   27.50
   3   8  -6   33.80   36.20
  -2  -8   6   31.20    4.70
   2  -8  -6   27.60   18.60
   2  -8  -6   19.10    5.00
   2  -8  -6   45.90    5.40
  -2  -8   6   28.10   17.10
  -2   8   6   29.70   20.30
   2   8  -6   24.40    4.60
  -2   8   6   35.00    5.30
   2   8  -6   30.20   19.60
  -2   8   6   37.40   17.70
  -1  -8   6   23.10   13.00
   1  -8  -6   20.80   12.00
  -1  -8   6   17.80   11.50
   1  -8  -6   22.40    4.50
   1  -8  -6   23.20    3.30
  -1  -8   6   24.40   13.80
   1   8  -6   24.40    3.70
  -1   8   6   13.00   11.30
  -1   8   6   24.50   15.90
   1   8  -6   32.30   13.20
  -1   8   6   20.70   12.80
   0  -8  -6  203.88    8.40
   0  -8  -6  209.78   15.80
   0  -8   6  201.58   17.80
   0   8   6  213.18   15.80
   0   8   6  208.18   21.00
   0   8  -6  197.08    8.80
   0   8   6  178.18   16.10
   1  -8   6 1588.64   54.69
  -1   8  -6 1641.04   54.39
  -1   8  -6 1594.04   51.99
   1   8   6 1539.45   56.99
   2  -8   6   12.30    4.60
   3  -8   6    4.30    5.60
   3   8   6    6.20    5.20
   4  -9  -6   22.80   10.40
   4  -9  -6   28.60   12.20
  -4   9   6   13.10    9.30
   3  -9  -6  614.84   24.80
  -3  -9   6  560.04   45.80
  -3  -9   6  557.44   23.90
   3  -9  -6  681.03   49.00
   3  -9  -6  540.35   25.20
  -3   9   6  639.54   50.19
   3   9  -6  605.04   56.09
  -3   9   6  636.64   25.80
   3   9  -6  627.34   24.70
  -2  -9   6  149.79    9.20
   2  -9  -6  185.48   21.20
   2  -9  -6  155.98    9.30
  -2  -9   6  184.58   20.40
   2  -9  -6  136.19   10.40
   2   9  -6  149.49    8.70
  -2   9   6  181.48   19.00
  -2   9   6  173.38   24.50
  -2   9   6  144.69    9.20
   2   9  -6  168.38   22.60
  -1  -9   6   78.29   14.60
   1  -9  -6   89.09   13.70
   1  -9  -6   81.79    5.50
  -1  -9   6   78.09   14.10
   1  -9  -6   69.59    7.10
  -1   9   6   69.59   13.50
  -1   9   6   85.29   16.80
  -1   9   6   74.49   12.90
   1   9  -6   69.49    5.70
   1   9  -6   81.29   14.50
   0  -9  -6   24.10    3.20
   0  -9   6   17.50   11.20
   0  -9  -6   12.80    9.70
   0   9   6   17.10   13.10
   0   9   6    9.60   10.70
   0   9  -6   12.40   11.00
   0   9  -6   19.40    2.90
   1  -9   6   96.09   13.10
   1   9   6  103.79   16.40
  -1   9  -6  127.69   16.80
   2  -9   6   71.09    7.50
   3  -9   6  171.88   11.90
   3   9   6  145.89   11.30
   4 -10  -6   45.30   10.70
   4 -10  -6   40.20    9.80
   4  10  -6   57.09   13.10
  -4  10   6   35.00   10.30
   3 -10  -6  446.96   47.60
   3 -10  -6  353.76   18.90
   3 -10  -6  374.46   18.30
  -3 -10   6  418.06   42.50
  -3 -10   6  442.56   18.20
  -3  10   6  382.06   19.30
   3  10  -6  424.56   18.60
  -3  10   6  401.96   48.50
   3  10  -6  432.96   56.79
   2 -10  -6    0.60    4.70
  -2 -10   6   12.10    3.90
   2 -10  -6   11.60    4.10
  -2 -10   6   -2.80   17.70
   2 -10  -6   -8.60   18.60
  -2  10   6    8.50   22.20
  -2  10   6    1.50   18.90
   2  10  -6   12.80   20.50
   2  10  -6    6.20    4.20
  -2  10   6    5.30    4.20
   1 -10  -6    8.50    3.10
  -1 -10   6   10.50   13.70
  -1 -10   6   10.30   13.60
   1 -10  -6   12.30   12.70
   1 -10  -6    8.40    4.10
   1  10  -6   13.40    3.10
  -1  10   6   11.70   16.40
  -1  10   6   26.40   12.70
  -1  10   6   18.70   13.50
   1  10  -6    1.90   14.50
   0 -10   6  102.39   12.90
   0 -10  -6   97.29    5.40
   0 -10  -6  103.59   11.60
   0  10  -6   95.69    6.10
   0  10  -6   96.39   12.90
   0  10   6  112.29   16.10
   0  10   6  112.69   11.70
   0  10   6  104.89   12.70
   1 -10   6  151.08    9.20
   1 -10   6  166.48   15.10
  -1  10  -6  149.49    7.50
  -1  10  -6  173.48   18.50
   1  10   6  165.38   17.70
   2 -10   6   31.60    5.50
   2 -10   6   16.70   13.80
   3 -10   6   19.40    6.60
   3  10   6   22.70    5.80
   4 -11  -6   72.89   11.90
   4 -11  -6   63.59   11.90
  -4 -11   6   83.29   12.00
  -4  11   6  114.49   13.00
   3 -11  -6   20.10   32.00
  -3 -11   6   16.50    5.60
   3 -11  -6   20.70    6.90
   3 -11  -6   15.90    6.20
  -3 -11   6   12.70   26.80
  -3  11   6   16.30   29.60
   3  11  -6    4.30   37.10
  -3  11   6   16.90    6.20
   3  11  -6   19.20    6.80
  -2 -11   6   25.50   18.70
   2 -11  -6   35.00    5.70
  -2 -11   6   35.80    4.70
   2 -11  -6   26.30    4.80
   2 -11  -6   30.50   20.40
   2  11  -6   45.10   22.30
   2  11  -6   34.20    5.40
  -2  11   6   18.70   22.00
  -2  11   6   35.70    5.30
  -2  11   6   26.70   20.50
  -1 -11   6  599.94   29.50
   1 -11  -6  588.74   21.40
  -1 -11   6  590.74   29.60
   1 -11  -6  537.85   23.40
   1 -11  -6  610.74   28.70
  -1  11   6  597.24   29.70
  -1  11   6  585.84   32.20
  -1  11   6  630.74   30.10
   1  11  -6  544.15   21.60
   1  11  -6  571.74   30.80
   0 -11  -6  300.67   12.20
   0 -11   6  306.47   22.40
   0 -11  -6  325.57   18.60
   0  11  -6  302.17   13.00
   0  11   6  345.87   26.00
   0  11  -6  328.67   22.30
   0  11   6  329.27   21.90
   0  11   6  323.87   19.80
   1 -11   6   95.49   14.70
   1 -11   6   91.99    7.50
   1  11   6   93.09   17.30
  -1  11  -6   86.79    6.00
  -1  11  -6  120.89   14.20
   2 -11   6  135.59    9.60
   2 -11   6  157.18   16.50
   2  11   6  153.28   23.10
  -2  11  -6  137.59    7.20
   3 -11   6  297.67   16.50
   3  11   6  297.27   15.20
   3 -12  -6   63.29    8.10
   3 -12  -6   83.69   33.90
   3 -12  -6   71.09   10.00
  -3 -12   6   74.99   29.90
  -3 -12   6   67.79    8.80
   3  12  -6   92.49   10.90
   3  12  -6   60.59   37.20
  -3  12   6   86.99   32.80
  -3  12   6   80.49    9.00
  -2 -12   6   62.39   20.00
   2 -12  -6   57.29    8.50
   2 -12  -6   55.59   21.20
   2 -12  -6   60.99    7.20
  -2  12   6   49.70   21.10
   2  12  -6   74.99    7.40
  -2  12   6   51.69   23.90
  -2  12   6   75.39    7.40
   2  12  -6   81.99   24.10
   1 -12  -6  135.19    8.90
   1 -12  -6  130.69   16.00
  -1 -12   6  131.29   16.50
  -1 -12   6  137.59   16.50
   1 -12  -6  122.59    7.10
   1  12  -6  130.39    7.70
  -1  12   6  124.39   19.80
   1  12  -6  130.79   17.50
  -1  12   6  112.19   16.80
  -1  12   6  122.69   15.60
   0 -12  -6    2.90   11.00
   0 -12   6   -4.40   13.50
   0 -12  -6    3.30    2.30
   0  12   6    4.40   11.50
   0  12   6   -0.90   15.60
   0  12  -6    1.00    3.00
   0  12  -6   12.80   13.40
   0  12   6    2.50   12.10
   1 -12   6   92.49   15.80
   1 -12   6   79.39    7.60
   1  12   6   68.49   17.10
  -1  12  -6   88.39   14.60
  -1  12  -6   77.49    5.70
   2 -12   6    6.30   15.20
   2 -12   6    4.90    4.40
   2  12   6    8.60   20.80
   3 -12   6  180.48   12.90
   3  12   6  195.68   12.00
   3 -13  -6   21.70    6.80
  -3 -13   6   27.60   29.70
   3 -13  -6   23.90    7.20
   3 -13  -6   19.40   35.50
  -3  13   6    2.80   32.60
   3  13  -6   -1.50   41.30
  -3  13   6   22.10    6.70
   3  13  -6   35.80    7.20
   2 -13  -6   -6.00   20.80
  -2 -13   6    6.40   19.70
   2 -13  -6   -3.60    4.20
   2 -13  -6   12.00    5.10
  -2  13   6    3.00    4.90
  -2  13   6   -1.80   20.30
   2  13  -6   17.90   24.00
   2  13  -6    5.90    4.60
   1 -13  -6  632.14   30.90
   1 -13  -6  573.14   24.60
   1 -13  -6  620.24   23.00
  -1 -13   6  633.44   32.00
  -1  13   6  619.74   35.00
   1  13  -6  631.34   23.00
  -1  13   6  654.53   32.90
   1  13  -6  610.94   32.90
  -1  13   6  652.63   31.60
   0 -13  -6   44.70   12.00
   0 -13  -6   38.60    4.00
   0 -13   6   45.40   14.90
   0  13   6   47.30   15.00
   0  13   6   45.40   12.70
   0  13  -6   36.40   14.90
   0  13  -6   41.70    4.40
   0  13   6   51.89   17.60
   1 -13   6  520.15   21.10
   1 -13   6  509.85   29.50
  -1  13  -6  512.15   19.20
   1  13   6  531.75   31.20
  -1  13  -6  530.95   28.00
   2 -13   6   84.89   17.10
   2 -13   6   65.79    7.80
   2  13   6  101.39   24.30
  -2  13  -6   57.79    5.60
   3 -13   6   16.60    6.50
   3  13   6   36.40   35.00
  -3 -14   6    3.30   30.40
   3 -14  -6   -4.50   36.90
   3 -14  -6    0.60    6.40
   3 -14  -6   -1.50    7.10
   3  14  -6    4.90    6.70
  -3  14   6   -2.90    7.40
  -3  14   6   -4.80   35.60
   2 -14  -6  190.68   25.10
   2 -14  -6  176.88   10.00
   2 -14  -6  157.28   10.90
  -2 -14   6  200.08   23.30
   2  14  -6  189.08   26.90
  -2  14   6  167.38   11.00
   2  14  -6  184.28   10.50
  -2  14   6  179.18   25.50
  -1 -14   6  192.38   19.50
   1 -14  -6  205.48    9.40
   1 -14  -6  187.38   23.60
   1 -14  -6  201.88   11.40
  -1  14   6  181.98   28.10
  -1  14   6  194.48   24.30
  -1  14   6  178.78   20.60
   1  14  -6  196.18   10.20
   1  14  -6  194.08   19.70
   0 -14  -6   57.79   13.00
   0 -14   6   43.60   15.10
   0 -14  -6   44.90    4.30
   0  14   6   43.20   14.50
   0  14   6   57.99   19.00
   0  14  -6   36.00   14.90
   0  14  -6   41.20    5.10
   0  14   6   46.50   12.90
   1 -14   6  333.07   15.10
   1 -14   6  311.07   27.80
  -1  14  -6  330.57   25.40
  -1  14  -6  317.77   13.20
   1  14   6  328.07   29.50
   2 -14   6   10.00   16.90
   2 -14   6   10.20    5.10
  -2  14  -6    3.90    3.30
   2  14   6    3.70   22.00
   3 -14   6   10.80    6.70
   3  14   6    9.20   33.90
   3 -15  -6   62.69   44.70
   3 -15  -6   18.20    6.90
   3 -15  -6   23.50    7.50
  -3 -15   6   33.70   30.60
  -3  15   6   34.30    7.20
  -3  15   6   41.50   37.30
   3  15  -6   38.60    7.40
   2 -15  -6  109.79   24.40
   2 -15  -6   95.39    8.30
  -2 -15   6  128.29   23.00
   2 -15  -6   96.39    9.40
  -2  15   6  115.09    9.30
   2  15  -6  131.09   27.20
  -2  15   6   77.39   25.10
   2  15  -6  116.89    9.10
   1 -15  -6  542.25   20.40
   1 -15  -6  574.74   30.90
   1 -15  -6  502.35   21.80
  -1 -15   6  549.35   31.40
  -1  15   6  520.75   36.70
   1  15  -6  522.65   34.00
  -1  15   6  573.64   33.40
  -1  15   6  535.75   30.80
   1  15  -6  513.85   20.90
   0 -15   6   70.79    6.80
   0 -15  -6   74.69   13.30
   0 -15  -6   80.19    5.40
   0 -15   6   80.29   17.10
   0  15  -6   65.59    6.20
   0  15   6   63.39   15.80
   0  15   6   95.19   20.90
   0  15  -6   87.39   16.70
   0  15   6   93.79   14.40
   1 -15   6   20.80    4.90
   1 -15   6   -0.50   17.10
   1  15   6   -3.00   19.10
  -1  15  -6   24.00    3.60
  -1  15  -6   17.10   15.80
   2 -15   6   42.00   18.10
   2 -15   6   45.80    6.10
   2  15   6   52.29   24.90
  -2  15  -6   35.10    4.30
   3 -15   6   89.59   10.80
   3  15   6   91.89   34.20
   3 -16  -6  -11.50   43.00
   3 -16  -6   -2.90    7.90
   3 -16  -6   -2.60    7.80
  -3 -16   6  -21.20   32.60
  -3  16   6    7.10    7.90
  -3  16   6   30.00   38.80
   3  16  -6   29.80    7.50
   2 -16  -6    9.40    5.50
   2 -16  -6    3.30   24.50
  -2 -16   6    0.30   23.70
   2 -16  -6    4.90    4.60
   2  16  -6    0.40   27.10
   2  16  -6   10.90    5.20
  -2  16   6   -1.50    4.90
  -2  16   6    2.30   26.00
   1 -16  -6   47.70    5.80
   1 -16  -6   36.70   17.80
  -1 -16   6   40.50   17.80
   1 -16  -6   34.00    5.70
   1  16  -6   59.19    6.70
  -1  16   6   43.20   22.40
  -1  16   6   37.20   16.50
   1  16  -6   53.29   19.80
  -1  16   6   47.60   20.60
   0 -16  -6  167.08   20.80
   0 -16  -6  160.48    7.60
   0 -16   6  162.48    9.80
   0 -16   6  172.08   19.30
   0  16  -6  185.88   19.50
   0  16   6  158.58   19.10
   0  16   6  162.78   16.30
   0  16   6  181.18   22.30
   0  16  -6  151.98    9.00
   1 -16   6  192.48   11.70
   1 -16   6  187.28   21.70
  -1  16  -6  192.38    9.30
   1  16   6  204.98   24.50
   2 -16   6    3.00   18.60
   2 -16   6   15.20    5.40
   2  16   6   10.70   27.00
  -2  16  -6    5.00    3.70
   3 -16   6   14.40    7.20
  -3  16  -6   12.30    4.70
   3  16   6   -2.60   37.60
  -3 -17   6  -22.80   50.39
   3 -17  -6  -10.30    8.00
   3 -17  -6   16.30   42.30
   3 -17  -6    6.70    7.40
  -3  17   6   13.60   43.40
   3  17  -6    4.00    7.60
  -3  17   6  -15.20    7.60
   2 -17  -6   35.70   26.40
   2 -17  -6   19.20    5.20
  -2 -17   6   29.20   24.10
   2 -17  -6   29.70    6.10
   2  17  -6   27.50   29.90
  -2  17   6   29.40   29.90
  -2  17   6   15.90    5.90
   2  17  -6   30.70    5.90
   1 -17  -6  124.69    9.90
   1 -17  -6  136.99    8.00
   1 -17  -6  154.88   20.50
  -1 -17   6  126.89   20.60
  -1  17   6  138.79   22.80
  -1  17   6  144.89   20.00
  -1  17   6  107.99   26.20
   1  17  -6  165.48   22.70
   1  17  -6  131.59    9.00
   0 -17   6  678.13   35.80
   0 -17   6  637.14   24.90
   0 -17  -6  649.54   23.30
   0 -17  -6  666.73   30.60
   0  17   6  655.63   32.40
   0  17   6  647.54   38.70
   0  17  -6  652.93   24.20
   0  17   6  635.64   34.90
   0  17  -6  673.43   36.40
   1 -17   6   77.99    8.00
   1 -17   6   66.19   21.00
  -1  17  -6   70.69    6.40
   1  17   6   75.19   22.90
   2 -17   6  103.29    9.90
   2 -17   6  113.59   21.50
  -2  17  -6  105.89    7.40
   2  17   6  117.09   29.10
   3 -17   6   59.89    8.50
  -3  17  -6   78.99    8.00
   3 -18  -6    1.30    8.20
   3 -18  -6   41.90   45.50
   3 -18  -6   43.40    8.10
   3  18  -6   22.10    8.10
  -3  18   6   23.40    9.10
  -3  18   6   21.50   46.50
  -2 -18   6  100.09   26.40
   2 -18  -6  112.09   28.60
   2 -18  -6  105.49    8.80
   2 -18  -6  104.29    9.70
   2  18  -6  116.89   10.20
   2  18  -6   91.99   31.60
  -2  18   6  101.49   10.00
  -2  18   6  120.79   32.30
   1 -18  -6  283.17   29.30
   1 -18  -6  240.08   11.60
   1 -18  -6  263.07   13.40
  -1 -18   6  232.38   31.40
  -1  18   6  208.08   29.50
   1  18  -6  244.68   12.80
  -1  18   6  259.57   28.80
  -1  18   6  244.88   26.40
   1  18  -6  272.57   34.50
   0 -18  -6   58.49    5.60
   0 -18   6   65.99    7.30
   0 -18  -6   68.79   15.60
   0 -18   6   81.99   20.90
   0  18  -6   74.79    6.40
   0  18   6   62.79   19.00
   0  18   6   71.69   24.00
   0  18  -6   80.09   20.10
   0  18   6   79.79   16.70
   1 -18   6  603.64   40.40
   1 -18   6  669.83   26.20
  -1  18  -6  643.44   24.20
   1  18   6  700.33   44.10
   2 -18   6  108.99   10.80
   2 -18   6  111.89   22.20
  -2  18  -6   97.69    7.70
   2  18   6  134.99   28.80
   3 -18   6   48.20    8.90
   3 -19  -6   54.49   70.99
   3 -19  -6   83.89    9.70
  -3  19   6   90.69   54.59
   3  19  -6  105.39   13.10
  -3  19   6   90.59   10.50
   2 -19  -6   54.09    6.60
   2 -19  -6   82.59    9.50
  -2 -19   6   69.59   27.30
   2 -19  -6   48.30   29.00
   2  19  -6   42.80   33.70
  -2  19   6   47.80   31.00
   2  19  -6   49.90    7.90
  -2  19   6   50.69    7.10
  -1 -19   6    9.20   20.90
   1 -19  -6   -5.50    4.20
   1 -19  -6    0.00   20.70
   1 -19  -6   18.50    5.50
  -1  19   6   -4.30   18.80
  -1  19   6   -4.90   28.50
   1  19  -6    7.80    4.80
   1  19  -6    5.40   23.90
  -1  19   6   11.20   24.10
   0 -19  -6  366.36   26.60
   0 -19  -6  371.76   15.10
   0 -19   6  383.86   16.80
   0 -19   6  381.16   36.10
   0  19   6  339.87   35.10
   0  19  -6  362.96   15.80
   0  19   6  406.76   29.30
   0  19   6  385.66   37.10
   0  19  -6  401.06   33.50
   1 -19   6   90.19    8.90
   1 -19   6   61.89   23.30
   1  19   6   93.19   25.80
  -1  19  -6   88.29    7.70
   2 -19   6   13.10   21.90
   2 -19   6   27.90    6.60
  -2  19  -6   24.20    4.70
   2  19   6   33.10   36.20
   3 -19   6   10.10    9.40
  -3  19  -6   15.60    5.90
   3 -20  -6  124.99   13.40
   3 -20  -6  120.39   14.40
  -3  20   6  172.48   16.00
   2 -20  -6    4.70    5.90
  -2 -20   6    1.80   28.40
   2 -20  -6    3.40   30.20
  -2  20   6   -0.10   33.70
   2  20  -6   14.40    6.70
   2  20  -6    1.20   36.10
  -2  20   6    6.90    6.30
   1 -20  -6    8.30    5.50
   1 -20  -6   -7.70   20.50
  -1 -20   6    6.70   21.90
   1  20  -6   25.90   25.50
  -1  20   6    1.30   27.70
   1  20  -6    9.90    4.60
  -1  20   6   11.50   20.10
   0 -20  -6  811.42   37.90
   0 -20  -6  805.12   29.10
   0 -20   6  809.02   45.50
   0 -20   6  862.41   30.80
   0  20  -6  832.32   44.50
   0  20   6  788.72   48.10
   0  20  -6  803.92   30.30
   0  20   6  833.42   39.40
   1 -20   6   -4.70   28.80
   1 -20   6   11.60    5.50
   1  20   6   29.40   31.80
  -1  20  -6    7.70    4.40
   2 -20   6  121.49   11.40
   2 -20   6  128.29   24.40
   2  20   6  137.59   34.90
  -2  20  -6  102.09    8.50
   3 -20   6  -14.30    9.10
  -3  20  -6    8.00    6.30
   3 -21  -6   34.40    8.80
  -3  21   6   41.50    9.60
   2 -21  -6  295.07   36.90
  -2 -21   6  236.18   32.30
   2 -21  -6  243.78   13.50
   2 -21  -6  247.68   14.50
  -2  21   6  225.68   39.20
   2  21  -6  294.37   40.50
  -2  21   6  215.18   14.20
   2  21  -6  237.68   14.60
   1 -21  -6   16.00   23.80
  -1 -21   6    0.70   23.80
   1 -21  -6   23.00    6.00
  -1  21   6   20.50   21.90
   1  21  -6   31.60   27.60
   1  21  -6   16.40    5.80
  -1  21   6    4.10   29.30
   0 -21  -6   62.69    6.00
   0 -21   6   83.79    8.10
   0 -21   6   82.19   25.00
   0 -21  -6   78.49   18.40
   0  21   6   69.09   28.10
   0  21   6   73.79   20.10
   0  21  -6   59.99   24.10
   0  21  -6   59.39    6.30
   1 -21   6   66.39    9.80
   1  21   6   38.50   29.00
   1  21   6   60.09   19.80
  -1  21  -6   72.39    7.40
   2 -21   6   83.49   25.50
   2 -21   6  103.19   11.70
  -2  21  -6   64.29    6.60
   2  21   6   97.79   42.20
   3 -22  -6   22.40    8.70
   3 -22  -6   -8.20    9.50
   3  22  -6   37.80   10.60
  -3  22   6    7.70   10.00
   2 -22  -6   96.49   41.80
  -2 -22   6   52.49   31.10
   2 -22  -6   46.40    7.70
   2 -22  -6   36.30    6.70
  -2  22   6   59.99   40.50
   2  22  -6   27.40    7.70
  -2  22   6   24.70    7.30
   2  22  -6   30.50   41.30
   1 -22  -6  171.98   11.90
   1 -22  -6  120.99    9.80
  -1 -22   6  145.19   27.70
   1 -22  -6  167.18   27.50
   1  22  -6  173.28   31.50
  -1  22   6  149.29   24.40
   1  22  -6  148.79   11.00
   0 -22   6   98.79   27.10
   0 -22  -6   96.19    7.00
   0 -22   6   95.09    9.10
   0 -22  -6   99.89   20.60
   0  22  -6   97.49   25.40
   0  22   6   92.29   21.30
   0  22   6   74.59   30.00
   0  22  -6  107.99    8.70
   1 -22   6   64.49    9.70
   1  22   6   72.09   21.80
  -1  22  -6   85.19    8.00
   1  22   6   57.99   29.70
   2 -22   6   17.20    7.70
   2 -22   6   23.90   26.60
  -2  22  -6    0.50    5.70
   2  22   6   24.20   40.30
   2 -23  -6   46.70    7.40
  -2 -23   6   70.99   33.80
   2 -23  -6   43.70   36.80
  -2  23   6   39.80    7.80
   2  23  -6   27.90    9.70
   2  23  -6   36.40   44.80
   1 -23  -6   -1.10    5.00
   1 -23  -6  -10.30   27.00
  -1 -23   6    0.60   27.90
   1 -23  -6   19.40    7.00
   1  23  -6   12.10   31.80
  -1  23   6   11.90   25.00
   1  23  -6    5.20    6.30
   0 -23  -6   34.20    4.70
   0 -23   6   31.70    6.60
   0 -23  -6   35.30   20.00
   0 -23   6    6.90   28.10
   0  23   6   28.20   35.20
   0  23   6   20.90   21.50
   0  23  -6   24.60   26.50
   0  23  -6   38.60    5.80
   1 -23   6  217.58   13.10
   1  23   6  225.38   38.00
   1  23   6  217.98   25.60
  -1  23  -6  208.78   12.10
   2 -23   6   10.80    8.40
   2 -23   6   29.70   29.10
   2  23   6   14.80   42.20
  -2 -24   6   92.39   54.29
   2 -24  -6   70.59    7.90
  -2  24   6   57.19    8.90
   2  24  -6   50.49    8.50
  -1 -24   6    8.30   30.80
   1 -24  -6   13.90    5.30
   1 -24  -6   28.90   28.90
   1 -24  -6   28.90    7.20
  -1  24   6   31.60   27.70
   1  24  -6   -0.80   34.70
   1  24  -6   33.00    6.70
   0 -24  -6    7.40    4.40
   0 -24   6   -1.30   30.30
   0 -24  -6    8.60   20.50
   0 -24  -6    2.70    7.30
   0 -24   6    5.30    6.30
   0  24  -6  -13.00    6.00
   0  24   6  -15.00   39.60
   0  24   6   -5.20   22.60
   0  24  -6    5.00   28.50
   1 -24   6  142.49   11.60
   1  24   6  129.49   33.90
  -1  24  -6  115.39   10.20
   1  24   6  131.99   26.20
   2 -24   6  111.19   13.90
   2 -24   6  103.39   37.80
  -2  24  -6   88.09   10.00
   2 -25  -6   96.39    9.30
   2 -25  -6  129.89   12.90
   2  25  -6  101.39   12.90
  -2  25   6   91.19   10.00
   1 -25  -6    1.80   28.00
   1 -25  -6   23.80    7.30
   1 -25  -6   -6.40    5.40
  -1 -25   6    9.10   33.50
  -1  25   6   -7.50   29.00
   1  25  -6   -1.80    6.40
   1  25  -6  -23.60   37.10
   0 -25   6  149.59   34.10
   0 -25   6  161.98   11.30
   0 -25  -6  128.39    8.70
   0 -25  -6  140.89   25.40
   0  25  -6  162.48   33.00
   0  25  -6  147.79   11.70
   0  25   6  143.99   26.40
   1 -25   6   15.20    8.10
  -1 -25  -6   11.10    4.30
   1  25   6    0.10   42.90
  -1  25  -6   14.30    5.80
   1  25   6  -11.20   26.60
   2 -25   6   -1.20    8.80
  -2  25  -6   -4.90    6.40
   2 -26  -6  -12.00    7.90
   2 -26  -6   24.00    9.20
   2  26  -6   -6.10    9.30
  -2  26   6   10.20    8.20
   1 -26  -6   10.90    5.90
   1 -26  -6   19.30    7.60
   1 -26  -6   -3.30   33.80
  -1 -26   6    5.70   36.10
   1  26  -6    9.70    7.30
   1  26  -6  -25.40   38.80
  -1  26   6    2.50   31.00
   0 -26  -6  135.39   25.70
   0 -26   6  111.59   37.40
   0 -26  -6  157.78    9.40
   0  26  -6  156.08   35.60
   0  26  -6  164.78   12.40
   0  26   6  161.08   28.20
   1 -26   6  119.79   13.90
  -1 -26  -6   93.89    8.70
  -1  26  -6  118.19   10.40
   1  26   6   91.69   29.60
   1  26   6   93.99   47.50
   2 -26   6   21.10   10.20
  -2  26  -6   48.10    7.30
   2 -27  -6   18.00    8.80
   2 -27  -6   44.90   10.00
  -2  27   6   23.30    8.90
   2  27  -6   12.20   12.50
   1 -27  -6   17.40    6.30
   1 -27  -6   27.00    8.70
  -1 -27   6   32.50   39.20
   1  27  -6    5.40   42.50
   1  27  -6    9.10    8.40
  -1  27   6   38.70   32.70
   0 -27   6  101.29   11.00
   0 -27   6   66.99   44.80
   0 -27  -6   79.69   26.40
   0 -27  -6   75.29    8.50
   0  27  -6   94.49   12.20
   0  27  -6  104.59   37.50
   0  27   6   70.99   29.00
  -1 -27  -6    1.30    5.60
   1 -27   6   -7.60    8.30
  -1  27  -6    3.60    6.60
   1  27   6   -4.00   45.80
  -1 -28   6   45.40   69.49
   1 -28  -6   21.10    9.10
   1 -28  -6   15.80    6.80
   1  28  -6  -63.49   51.59
   1  28  -6   22.90    9.60
  -1  28   6   -7.00   29.50
   0 -28  -6    9.40   28.60
   0 -28  -6   47.70    5.90
   0 -28   6   27.50   10.10
   0  28  -6   45.70    7.80
   0  28   6   38.40   32.20
   1 -28   6   11.20    9.30
   1  28   6   -7.10   62.49
   1 -29  -6  209.68   13.40
   1 -29  -6  222.58   16.60
   1  29  -6  232.68   16.70
  -1  29   6  206.98   26.10
   0 -29  -6   36.60    5.80
   0 -29   6  -18.40   10.50
   0  29  -6   15.60    9.60
   1 -29   6  -10.00   10.60
  -1 -29  -6    1.00    5.40
  -1  29  -6   28.90    7.60
   1 -30  -6    4.40    7.70
   1 -30  -6   10.10   10.50
   1  30  -6   -6.40   10.10
   0 -30   6   39.00   10.30
   0  30  -6   45.20   10.00
   0 -31  -6  114.89   10.70
   0  31  -6  129.09   16.40
   4   0  -7   14.30   10.20
  -4   0   7   12.60   10.30
   4   0  -7   -6.50   14.10
   3   0  -7   15.40   33.20
  -3   0   7    8.50   31.30
   3   0  -7   14.20    8.00
  -3   0   7    9.50    5.70
   3   0  -7    3.30    7.00
  -3   0   7   17.20   29.90
  -2   0   7   13.00    4.10
   2   0  -7   15.00   19.40
  -2   0   7    1.80   20.50
   2   0  -7    0.80    4.30
  -2   0   7    5.00   18.30
  -1   0   7  496.45   29.50
   1   0  -7  540.05   20.00
   1   0  -7  545.05   27.30
  -1   0   7  547.65   26.50
  -1   0   7  553.74   28.60
   0   0   7    6.10   11.40
   0   0  -7   -1.20    2.20
   0   0  -7    3.60   10.40
   0   0   7   12.80   10.00
   0   0   7    4.20   14.00
   3   0   7   37.50    6.90
   4  -1  -7    2.70   13.90
  -4   1   7    4.40    8.90
   4   1  -7   15.10   10.50
  -3  -1   7   23.20   31.50
   3  -1  -7   61.39   33.50
  -3  -1   7    6.30    5.50
   3  -1  -7   24.00    6.70
   3  -1  -7   46.50    8.60
  -3  -1   7    8.90   29.80
   3   1  -7    5.70    8.20
   3   1  -7    1.00    6.50
  -3   1   7   24.20   29.20
   3   1  -7    0.20   32.50
  -3   1   7   46.80    7.20
   2  -1  -7   77.19    9.60
  -2  -1   7   74.89   19.10
  -2  -1   7   90.39   21.50
  -2  -1   7   90.09    7.80
   2  -1  -7   91.09   20.30
   2  -1  -7   70.19    7.80
   2   1  -7   87.79   21.30
  -2   1   7   84.99   22.10
  -2   1   7   90.69   19.80
  -2   1   7   90.59    7.60
   2   1  -7   91.19    7.60
  -1  -1   7  241.88   19.50
  -1  -1   7  206.08   23.10
  -1  -1   7  243.98   22.40
   1  -1  -7  167.98   22.10
  -1   1   7  165.58   22.10
  -1   1   7  164.48   18.80
  -1   1   7  163.58   19.20
   1   1  -7  214.28    9.60
   1   1  -7  243.88   21.20
   0  -1  -7   22.60    3.10
   0  -1   7   13.90   11.20
   0  -1  -7   24.70   10.30
   0  -1   7   24.40   15.40
   0  -1   7   25.20   10.30
   0   1   7   31.00   10.20
   0   1  -7   28.20   11.00
   0   1  -7   18.40    2.90
   0   1   7   23.10   14.60
   0   1   7   13.40   11.30
   3  -1   7   70.69    8.70
   3   1   7   70.09    9.10
   4  -2  -7   -4.90   11.60
  -4  -2   7  -11.90    9.50
   4  -2  -7   48.60   14.90
   4   2  -7   25.60   13.90
   4   2  -7  -15.70   13.10
   3  -2  -7  194.68   12.70
  -3  -2   7  153.48   31.40
  -3  -2   7  207.18   12.20
  -3  -2   7  182.88   30.00
   3  -2  -7  240.38   35.60
   3  -2  -7  196.98   16.60
   3   2  -7  167.08   12.70
  -3   2   7  234.78   12.40
  -3   2   7  210.78   33.10
   3   2  -7  169.78   39.00
   3   2  -7  172.68   15.60
   2  -2  -7   28.10   20.10
  -2  -2   7   26.60   20.50
  -2  -2   7   33.50    4.60
   2  -2  -7   15.80    6.20
   2  -2  -7   23.40    4.70
  -2  -2   7   34.10   18.70
  -2   2   7   22.20    4.50
   2   2  -7   27.20    4.60
  -2   2   7    6.80   21.20
  -2   2   7   30.50   19.30
   2   2  -7   24.00   19.70
   1  -2  -7    4.60   12.90
  -1  -2   7   23.50   12.40
  -1  -2   7   20.80   15.70
  -1  -2   7   17.80   14.00
  -1   2   7    9.50   12.10
   1   2  -7   18.50    3.30
  -1   2   7    9.30   16.80
   1   2  -7   19.20   14.20
  -1   2   7    0.60   13.50
   0  -2  -7   54.89   10.80
   0  -2  -7   54.69    4.00
   0  -2   7   55.09   12.00
   0  -2   7   58.69   11.00
   0   2  -7   56.59   11.90
   0   2   7   59.89   14.70
   0   2  -7   39.90    4.30
   0   2   7   57.79   10.40
   0   2   7   52.29   11.30
   2  -2   7   38.10    5.30
   3  -2   7   10.80    6.00
   3   2   7   25.10    6.20
   4  -3  -7   72.29   13.20
   4  -3  -7   37.40   12.40
   4   3  -7   41.70   14.50
   4   3  -7   50.99   10.90
  -4   3   7   45.30   11.40
   3  -3  -7  114.09   35.80
  -3  -3   7   81.39   29.90
  -3  -3   7   88.29    9.90
  -3  -3   7  112.59   29.80
   3  -3  -7  114.39   13.60
   3  -3  -7  104.29   10.00
  -3   3   7  122.79   31.10
   3   3  -7  123.19   34.20
   3   3  -7  120.79   10.40
  -3   3   7   93.39   10.40
   2  -3  -7   36.70   19.60
   2  -3  -7   23.10    5.80
  -2  -3   7   11.20   19.00
  -2  -3   7   26.10   21.60
   2  -3  -7   13.60    4.60
  -2   3   7   18.60   22.10
  -2   3   7   32.60    5.10
   2   3  -7   15.10   20.90
  -2   3   7   42.70   20.50
   2   3  -7    5.90    4.20
   1  -3  -7   39.40    5.00
   1  -3  -7   46.80   13.80
  -1  -3   7   42.10   14.50
  -1  -3   7   40.90   16.40
  -1  -3   7   38.30   12.80
  -1   3   7   62.59   13.10
  -1   3   7   46.10   14.10
  -1   3   7   54.59   17.80
   1   3  -7   38.10   14.50
   1   3  -7   41.20    4.50
   0  -3   7   18.30   10.40
   0  -3  -7   35.90   10.40
   0  -3   7   23.60   12.00
   0   3   7   32.90   10.10
   0   3   7   21.90   11.50
   0   3  -7   22.50   11.20
   0   3  -7   19.20    3.10
   0   3   7   37.20   15.70
   1  -3   7   51.89   12.00
   2  -3   7   65.29    7.60
   3  -3   7  215.88   14.40
   3   3   7  238.78   13.60
   4  -4  -7   78.79   14.40
  -4  -4   7   43.10   10.30
   4  -4  -7   40.10   12.10
   4   4  -7   77.79   14.60
  -4   4   7   54.39   11.60
   3  -4  -7  133.79   13.40
  -3  -4   7   98.19   29.60
  -3  -4   7  121.09   30.40
   3  -4  -7  176.78   36.40
  -3  -4   7  129.99   10.80
   3  -4  -7  132.89   10.90
  -3   4   7  138.09   30.10
   3   4  -7  163.38   42.80
  -3   4   7  134.39   12.00
   3   4  -7  145.19   11.00
  -2  -4   7  182.48   21.90
  -2  -4   7  180.58   24.20
   2  -4  -7  192.58   22.50
   2  -4  -7  162.78   11.50
  -2  -4   7  135.99    9.80
   2  -4  -7  150.88    9.40
  -2   4   7  156.88    9.80
  -2   4   7  161.38   24.70
   2   4  -7  204.28   24.10
  -2   4   7  182.38   22.20
   2   4  -7  159.78    9.80
  -1  -4   7  179.28   22.50
  -1  -4   7  171.58   20.70
  -1  -4   7  195.48   23.70
   1  -4  -7  177.78    8.90
   1  -4  -7  213.48   20.90
  -1   4   7  203.88   25.90
   1   4  -7  172.68    9.30
  -1   4   7  214.58   23.40
  -1   4   7  186.08   19.70
   1   4  -7  173.28   22.20
   0  -4   7  276.97   18.50
   0  -4   7  274.27   21.60
   0  -4  -7  278.17   18.00
   0  -4  -7  261.17   11.00
   0   4  -7  245.78   11.00
   0   4   7  286.87   19.90
   0   4  -7  271.47   20.20
   0   4   7  274.67   24.00
   0   4   7  288.97   18.00
   1  -4   7  151.38   14.50
   2  -4   7   60.99    7.10
   3  -4   7   27.00    6.20
   3   4   7    9.10    6.20
   4  -5  -7   42.50   13.20
   4  -5  -7   -3.70   12.40
  -4  -5   7   30.80    9.20
  -4   5   7    2.10   11.90
   4   5  -7    3.00   10.40
   3  -5  -7  238.68   43.90
   3  -5  -7  238.38   14.70
  -3  -5   7  193.88   31.70
  -3  -5   7  298.27   32.00
  -3  -5   7  259.87   14.40
   3  -5  -7  243.78   16.50
   3   5  -7  287.47   14.20
  -3   5   7  277.47   34.00
   3   5  -7  260.77   37.80
  -3   5   7  261.37   14.90
  -2  -5   7   28.10    4.70
  -2  -5   7   41.80   21.60
   2  -5  -7   94.59   21.20
  -2  -5   7   19.90   19.30
   2   5  -7   23.70    4.70
  -2   5   7   61.79   23.60
   2   5  -7   22.30   22.90
  -2   5   7   96.89   21.50
  -1  -5   7  109.09   14.60
   1  -5  -7  110.69   14.70
   1  -5  -7   97.59    6.30
  -1  -5   7  109.69   17.50
  -1  -5   7   88.39   16.00
  -1   5   7   96.09   13.60
   1   5  -7   98.89   16.20
  -1   5   7   98.09   18.50
   1   5  -7   72.79    6.50
  -1   5   7  117.79   15.80
   0  -5  -7   21.10   10.80
   0  -5  -7    9.40    2.60
   0  -5   7   21.10   12.40
   0   5  -7   32.50   12.00
   0   5   7   17.40   15.30
   0   5   7   17.60   10.30
   0   5   7   17.30   12.00
   1  -5   7  205.38   19.90
  -1   5  -7  199.78    8.80
  -1   5  -7  204.18    8.50
   2  -5   7  131.29    9.90
   3  -5   7   40.70    6.80
   3   5   7   29.50    7.00
   3  -6  -7   38.20   41.60
   3  -6  -7    6.10    7.00
  -3  -6   7   27.20   27.80
   3  -6  -7   21.80    7.40
  -3   6   7    1.40   30.80
   3   6  -7   38.60    7.00
  -3   6   7    1.60    6.70
   3   6  -7   41.70   42.30
   2  -6  -7  828.42   31.40
   2  -6  -7  862.11   41.60
  -2  -6   7  726.03   41.70
  -2  -6   7  772.12   28.90
   2  -6  -7  839.72   29.80
  -2  -6   7  764.32   43.10
  -2   6   7  887.11   30.10
   2   6  -7  749.82   29.80
   2   6  -7  760.22   45.00
  -2   6   7  718.03   44.30
  -2   6   7  907.21   41.60
  -1  -6   7  361.76   23.70
  -1  -6   7  351.16   26.20
   1  -6  -7  341.07   13.70
   1  -6  -7  351.26   24.50
  -1  -6   7  340.67   26.60
  -1   6   7  373.86   26.40
   1   6  -7  337.47   26.40
   1   6  -7  307.67   14.10
  -1   6   7  338.67   28.80
  -1   6   7  334.17   22.70
   0  -6   7   31.20   13.70
   0  -6  -7   23.50    3.30
   0  -6  -7   33.70   11.10
   0   6   7   19.90   12.50
   0   6  -7   19.80   12.10
   0   6   7   22.10   10.80
   0   6  -7   29.10    3.30
   0   6   7   32.40   15.70
   1  -6   7  202.78   21.20
   1   6   7  188.18   28.40
  -1   6  -7  168.88    7.70
   2  -6   7   54.79    7.90
   3  -6   7    8.90    6.10
   3   6   7    7.80    6.40
  -3  -7   7   21.50   29.70
   3  -7  -7   43.60   44.90
  -3  -7   7   24.80    6.40
   3   7  -7   23.60   37.50
  -3   7   7   41.70   31.50
   3   7  -7   42.50    7.20
   2  -7  -7 1091.99   39.10
  -2  -7   7 1083.39   49.60
  -2  -7   7 1104.79   39.10
   2  -7  -7 1214.58   48.70
   2  -7  -7  994.30   40.30
  -2  -7   7 1157.48   49.99
   2   7  -7 1312.57   53.29
  -2   7   7 1018.20   50.29
  -2   7   7  899.01   51.49
  -2   7   7 1067.99   38.90
   2   7  -7 1169.98   39.40
  -1  -7   7  188.48   21.70
   1  -7  -7  209.68   22.10
  -1  -7   7  212.78   25.20
   1  -7  -7  175.18    9.00
  -1  -7   7  197.98   24.10
  -1   7   7  189.88   27.90
   1   7  -7  215.58   24.40
   1   7  -7  212.08    9.70
  -1   7   7  169.88   22.60
  -1   7   7  184.98   21.30
   0  -7  -7   41.10   11.20
   0  -7  -7   40.60    4.00
   0  -7   7   40.50   13.80
   0   7   7   44.30   11.70
   0   7   7   46.80   16.50
   0   7  -7   32.60    4.30
   0   7  -7   37.40   14.80
   0   7   7   37.60   12.90
   1  -7   7   72.89   13.60
   1   7   7   76.99   19.00
  -1   7  -7   75.79   11.30
  -1   7  -7   67.09    5.00
   2  -7   7  144.99   10.30
   3  -7   7   58.99    8.10
   3   7   7   73.39    8.90
   3  -8  -7  286.07   19.00
   3  -8  -7  333.77   16.90
   3  -8  -7  386.36   39.40
  -3  -8   7  331.37   35.40
  -3  -8   7  314.27   16.60
   3   8  -7  332.37   44.40
   3   8  -7  359.66   17.20
  -3   8   7  332.87   17.60
  -3   8   7  341.37   35.10
   2  -8  -7   67.19    7.00
  -2  -8   7   64.29   21.30
   2  -8  -7   89.39    9.10
   2  -8  -7   30.90   22.00
  -2  -8   7   67.29   22.50
   2   8  -7   91.49   24.40
  -2   8   7   71.39    8.00
  -2   8   7   35.40   25.50
  -2   8   7   46.60   22.40
  -1  -8   7   91.79   17.50
   1  -8  -7   90.29    6.50
  -1  -8   7  115.49   18.60
  -1  -8   7  106.29   15.50
   1  -8  -7   97.19   15.50
  -1   8   7   98.19   14.90
  -1   8   7   95.39   16.70
   1   8  -7  118.29   17.70
  -1   8   7  109.09   20.50
   1   8  -7  108.79    7.10
   0  -8  -7  288.77   19.20
   0  -8   7  314.07   23.10
   0  -8  -7  272.87   11.40
   0   8  -7  274.87   11.80
   0   8   7  312.77   20.40
   0   8   7  281.27   26.60
   0   8   7  282.07   21.60
   1  -8   7   39.60   14.20
   1   8   7   37.40   18.40
  -1   8  -7   42.10   12.20
  -1   8  -7   44.90    4.20
   2  -8   7   19.60    5.30
   3  -8   7   -2.60    6.20
   3   8   7    0.80    6.30
  -3  -9   7   75.69   10.00
   3  -9  -7   35.70    7.10
   3  -9  -7   66.09   38.00
  -3  -9   7   53.29   32.10
   3  -9  -7   45.70    8.60
   3   9  -7   87.99   43.80
  -3   9   7   33.30   34.30
  -3   9   7   63.59    7.90
   2  -9  -7  250.67   25.70
  -2  -9   7  245.88   12.40
   2  -9  -7  225.08   11.90
  -2  -9   7  287.67   33.30
   2  -9  -7  219.28   14.40
  -2   9   7  237.78   25.40
  -2   9   7  232.38   12.90
   2   9  -7  281.07   37.20
   2   9  -7  257.37   13.20
   1  -9  -7   32.90   14.90
   1  -9  -7   28.60    5.20
  -1  -9   7   32.30   16.50
   1  -9  -7   31.40    3.80
  -1  -9   7   28.80   18.30
  -1   9   7   41.50   20.60
   1   9  -7   36.60   17.10
   1   9  -7   31.70    4.20
  -1   9   7   31.50   16.60
  -1   9   7   33.60   14.60
   0  -9  -7    7.30    2.50
   0  -9  -7    6.70   11.30
   0  -9   7    8.70   14.10
   0   9   7   11.70   13.60
   0   9   7    8.80   16.60
   0   9   7    9.80   11.60
   0   9  -7   10.60    3.20
   1  -9   7   -0.40   14.40
   1   9   7    2.20   19.50
  -1   9  -7    2.50    3.00
  -1   9  -7    5.70   12.90
   2  -9   7  227.58   12.60
   3  -9   7   10.30    6.40
   3   9   7    8.20    6.20
   3 -10  -7   52.29    8.40
   3 -10  -7   38.10   37.20
   3 -10  -7   26.10    6.80
  -3 -10   7   28.40   32.80
  -3 -10   7   37.90    6.80
  -3  10   7   34.40    7.30
   3  10  -7   51.19    8.30
  -3  10   7   46.60   35.40
   3  10  -7   46.30   46.10
  -2 -10   7   78.49    7.70
  -2 -10   7   82.79   22.70
   2 -10  -7   68.59    9.10
   2 -10  -7   83.29    7.80
   2 -10  -7   85.39   22.30
  -2  10   7   68.59    8.40
  -2  10   7   66.89   23.90
   2  10  -7  100.49    8.70
   2  10  -7   88.39   26.90
   1 -10  -7   54.79    7.60
   1 -10  -7   49.60   15.80
   1 -10  -7   66.69    5.30
  -1 -10   7   68.69   18.40
  -1 -10   7   55.69   17.20
  -1  10   7   62.59   21.20
   1  10  -7   59.79   17.80
  -1  10   7   67.89   15.70
   1  10  -7   62.69    6.00
  -1  10   7   53.79   17.60
   0 -10   7  297.97   25.60
   0 -10  -7  296.87   21.20
   0 -10  -7  272.17   11.20
   0  10  -7  256.57   11.70
   0  10   7  277.07   29.70
   0  10   7  291.37   23.40
   0  10   7  299.77   20.90
   1 -10   7   42.40    5.50
   1 -10   7   41.40   16.50
  -1  10  -7   40.70    4.10
   1  10   7   45.20   19.60
  -1  10  -7   49.40   14.30
   2 -10   7  178.38   11.40
   2 -10   7  189.68   18.30
   2  10   7  168.98   29.30
   3 -10   7    9.30    6.50
   3  10   7   -5.70    6.30
   3 -11  -7   41.00    8.00
  -3 -11   7   55.59   33.00
   3 -11  -7   37.00   38.70
  -3 -11   7   43.50    9.00
   3 -11  -7   32.30    8.80
  -3  11   7   53.69    8.70
  -3  11   7   74.39   35.60
   3  11  -7   58.09   46.10
   3  11  -7   49.40    8.20
   2 -11  -7   55.39    7.30
  -2 -11   7   59.89   22.70
   2 -11  -7   58.89    6.30
  -2 -11   7   51.19    6.30
   2 -11  -7   76.39   23.40
  -2  11   7   52.09    6.50
   2  11  -7   74.59    8.20
   2  11  -7   49.10   27.00
  -2  11   7   42.90   24.00
  -1 -11   7  128.99   19.50
   1 -11  -7  138.49   17.70
   1 -11  -7  126.39    7.60
  -1 -11   7  129.29   19.50
   1 -11  -7  118.09    9.60
  -1  11   7  127.99   23.00
  -1  11   7  148.59   17.80
   1  11  -7  143.09   19.80
  -1  11   7  141.79   18.90
   1  11  -7  129.79    8.20
   0 -11   7   15.70   15.60
   0 -11  -7    0.70    2.60
   0 -11  -7    8.10   12.10
   0  11  -7    0.20    3.20
   0  11   7    8.10   12.80
   0  11  -7   -0.70   14.20
   0  11   7   10.00   19.30
   0  11   7    2.40   14.70
   1 -11   7    9.20   16.40
   1 -11   7    9.20    4.40
   1  11   7    4.20   20.10
  -1  11  -7    4.90    3.20
  -1  11  -7   21.20   14.70
   2 -11   7  289.17   27.90
   2 -11   7  302.17   15.50
   2  11   7  300.77   38.50
   3 -11   7   17.20    6.90
   3  11   7   15.00    6.60
  -3 -12   7   -8.60   33.60
   3 -12  -7   -1.30    9.10
   3 -12  -7    2.30    6.80
   3 -12  -7  -11.50   38.40
  -3  12   7  -20.70   39.80
   3  12  -7    5.60    8.20
   3  12  -7   13.80   47.90
  -3  12   7   -2.30    7.60
   2 -12  -7    4.20   23.30
   2 -12  -7   -6.80    4.60
   2 -12  -7    2.00    5.60
  -2 -12   7   -9.60   23.40
  -2  12   7   11.30   25.10
   2  12  -7    9.60   27.70
  -2  12   7    4.80    5.00
   2  12  -7    9.70    5.00
  -1 -12   7   75.29   19.20
   1 -12  -7   75.09    6.20
  -1 -12   7   76.69   19.80
   1 -12  -7   70.09    8.00
   1 -12  -7   65.89   16.30
   1  12  -7   66.99    7.00
   1  12  -7   66.89   20.00
  -1  12   7   69.19   16.60
  -1  12   7   55.39   23.60
  -1  12   7   79.39   19.50
   0 -12   7  248.58   26.10
   0 -12  -7  235.28   10.00
   0 -12  -7  255.47   20.80
   0  12   7  245.28   25.80
   0  12  -7  219.98   25.30
   0  12   7  266.27   31.00
   0  12  -7  214.78   10.80
   0  12   7  257.47   22.10
   1 -12   7    4.30   16.90
   1 -12   7   -1.40    4.30
  -1  12  -7    1.50   15.70
   1  12   7   -4.00   21.00
  -1  12  -7   -3.20    3.30
   2 -12   7    5.70    5.10
   2 -12   7   12.30   18.00
  -2  12  -7   15.40    3.30
   2  12   7   -6.30   26.30
   3 -12   7   25.40    7.80
   3  12   7   23.70    7.20
  -3 -13   7   44.50   37.30
   3 -13  -7    4.70   40.50
   3 -13  -7   17.90    9.00
   3 -13  -7   20.80    7.60
  -3  13   7   20.90    7.60
  -3  13   7   33.80   41.90
   3  13  -7   45.00    8.20
   2 -13  -7   23.70    5.70
   2 -13  -7   -0.20   23.50
   2 -13  -7    8.60    4.90
  -2 -13   7   14.30   24.10
  -2  13   7   -4.70   26.10
  -2  13   7    7.80    5.90
   2  13  -7    6.20    5.00
   2  13  -7   27.30   29.80
   1 -13  -7  122.89    7.90
  -1 -13   7  129.59   20.50
  -1 -13   7  142.69   21.10
   1 -13  -7  128.19   10.20
   1 -13  -7  171.18   19.90
   1  13  -7  115.79    8.30
   1  13  -7  145.69   21.60
  -1  13   7  139.29   20.70
  -1  13   7  136.39   18.90
  -1  13   7  113.19   24.50
   0 -13  -7   80.69   14.50
   0 -13   7   76.89   18.20
   0 -13  -7   69.99    5.30
   0  13  -7   78.89   17.20
   0  13  -7   68.29    6.20
   0  13   7   71.69   15.20
   0  13   7   71.69   17.80
   0  13   7   70.89   22.50
   1 -13   7  134.89   20.00
   1 -13   7  128.99    9.50
  -1  13  -7  174.08   18.00
   1  13   7  148.09   23.80
  -1  13  -7  136.69    8.10
   2 -13   7   69.19   19.90
   2 -13   7   68.79    9.00
  -2  13  -7   66.29    5.80
   2  13   7   76.19   29.30
  -2  13  -7   57.29    5.60
   3 -13   7   -9.30    8.00
   3  13   7   14.30    6.90
   3 -14  -7   43.90   45.60
   3 -14  -7   45.10    8.40
  -3 -14   7   30.40   45.00
   3 -14  -7   62.39    9.50
  -3  14   7   46.70    9.20
   3  14  -7   65.69    9.80
  -3  14   7   50.39   41.80
  -2 -14   7    5.10   25.20
   2 -14  -7   25.90    6.30
   2 -14  -7    2.40   26.80
   2 -14  -7   17.20    5.60
  -2  14   7  -10.20   28.00
   2  14  -7   19.10   31.00
   2  14  -7   14.60    5.50
  -2  14   7    5.80    5.70
   1 -14  -7   18.70    5.40
   1 -14  -7   17.00   18.30
  -1 -14   7   22.90   19.70
  -1  14   7   -5.90   20.50
   1  14  -7   19.90    4.60
  -1  14   7   11.50   24.40
  -1  14   7   14.20   17.80
   1  14  -7   16.90   21.20
   0 -14  -7  528.85   27.10
   0 -14   7  464.25   32.40
   0 -14  -7  460.45   17.70
   0  14   7  496.45   33.50
   0  14   7  524.35   38.60
   0  14  -7  501.15   32.20
   0  14  -7  435.36   18.80
   0  14   7  492.05   28.10
   1 -14   7   35.30    6.40
   1 -14   7   38.30   20.90
   1  14   7   30.10   23.50
  -1  14  -7   33.30    4.40
  -1  14  -7   25.40   17.50
   2 -14   7    9.00    5.40
   2 -14   7    9.80   20.40
   2  14   7    2.20   31.20
  -2  14  -7   17.30    3.70
  -2  14  -7   10.50    4.90
   3 -14   7  119.09   12.20
   3  14   7   90.79   10.90
   3 -15  -7   -9.10   59.29
   3 -15  -7  -15.20    7.90
   3 -15  -7   21.00    9.20
  -3  15   7   -1.40    8.40
  -3  15   7  -33.30   45.60
   3  15  -7   33.40   11.90
   2 -15  -7   43.00   28.00
   2 -15  -7   66.09    9.50
  -2 -15   7   50.69   26.60
   2 -15  -7   36.80    5.90
  -2  15   7   37.40   30.80
   2  15  -7   53.59   32.00
  -2  15   7   41.10    7.30
   2  15  -7   52.09    7.00
  -1 -15   7   21.90   21.20
   1 -15  -7   13.30    3.90
  -1 -15   7   22.80   21.10
   1 -15  -7   23.90   19.10
   1 -15  -7   28.60    6.00
   1  15  -7   21.40   22.30
  -1  15   7   23.90   22.20
  -1  15   7   30.50   19.00
  -1  15   7    6.90   29.20
   1  15  -7   21.30    4.60
   0 -15  -7   23.80    3.60
   0 -15  -7   39.60   15.50
   0 -15   7   17.30   19.40
   0  15  -7   27.70   19.20
   0  15   7   30.70   19.40
   0  15   7   36.40   15.80
   0  15   7   39.70   24.80
   0  15  -7   25.40    3.90
   1 -15   7   23.30    5.80
  -1  15  -7   28.90    4.60
  -1  15  -7   37.90   18.20
   1  15   7   30.60   24.80
   2 -15   7    5.50    6.00
   2 -15   7   12.60   21.90
  -2  15  -7    6.20    3.80
  -2  15  -7    6.50    4.80
   2  15   7    1.50   31.30
   3 -15   7    2.00    7.30
   3 -16  -7   11.10    9.20
   3 -16  -7   24.80    9.40
   3  16  -7   42.40    8.80
  -3  16   7   37.30   50.29
  -3  16   7   17.00    8.70
  -2 -16   7  191.48   29.90
   2 -16  -7  151.08   10.90
   2 -16  -7  213.28   32.30
   2 -16  -7  172.58   12.50
  -2  16   7  156.58   12.40
   2  16  -7  154.88   35.00
  -2  16   7  157.98   33.00
   2  16  -7  154.68   11.70
  -1 -16   7   51.69   22.60
   1 -16  -7   47.40   20.40
   1 -16  -7   40.10    4.70
   1 -16  -7   62.09    8.80
   1  16  -7   45.00    5.50
  -1  16   7   63.79   24.80
   1  16  -7   34.40   24.00
  -1  16   7   36.40   19.60
   0 -16  -7  599.24   22.20
   0 -16  -7  592.74   31.40
   0 -16   7  616.04   24.20
   0 -16   7  606.24   39.00
   0  16   7  595.84   44.00
   0  16  -7  566.14   23.60
   0  16   7  654.03   33.80
   0  16  -7  647.14   37.50
   0  16   7  698.73   39.70
   1 -16   7   10.80    5.00
  -1  16  -7   24.40   19.20
  -1  16  -7   19.20    4.00
   1  16   7   10.70   28.70
   2 -16   7  225.38   25.40
   2 -16   7  194.58   13.40
  -2  16  -7  191.78    9.90
  -2  16  -7  208.58   12.80
   2  16   7  202.88   33.90
   3 -16   7   -4.20    7.90
   3 -17  -7   15.50    9.90
   3 -17  -7    2.90    8.50
  -3  17   7   -8.70    8.40
   3  17  -7   10.40    8.50
  -2 -17   7  282.27   33.10
   2 -17  -7  235.58   13.70
   2 -17  -7  228.68   14.60
   2 -17  -7  264.17   33.00
  -2  17   7  253.67   14.90
   2  17  -7  271.07   38.20
   2  17  -7  254.77   14.40
  -2  17   7  215.48   36.60
   1 -17  -7   42.30    5.20
  -1 -17   7   51.29   23.90
   1 -17  -7   43.70   22.00
   1  17  -7   53.69    6.40
  -1  17   7   35.60   21.20
   1  17  -7   17.40   24.50
  -1  17   7   50.49   27.00
   0 -17  -7    0.10    3.30
   0 -17   7   -2.20    5.00
   0 -17   7   -2.00   22.50
   0 -17  -7    7.50   16.90
   0  17  -7    8.20   21.00
   0  17   7    0.50   17.50
   0  17   7   16.70   26.10
   0  17  -7    1.40    4.40
   1 -17   7    6.10    5.80
   1  17   7    5.90   29.60
  -1  17  -7   17.70   20.70
  -1  17  -7   15.70    4.40
   2 -17   7  109.39   10.70
   2 -17   7   91.79   25.00
   2  17   7   71.69   38.60
  -2  17  -7   89.59    7.40
  -2  17  -7   80.29   12.10
   3 -18  -7   44.30   10.20
   3 -18  -7    3.80    9.10
  -3  18   7   36.40   10.10
   3  18  -7   20.60    9.30
   2 -18  -7    7.00    5.80
   2 -18  -7   17.40    7.10
   2 -18  -7  -11.10   31.40
  -2 -18   7    3.50   31.30
   2  18  -7   20.90   37.30
   2  18  -7   20.80    6.90
  -2  18   7   28.40   38.60
  -2  18   7    9.90    6.70
   1 -18  -7  412.56   19.80
  -1 -18   7  423.76   17.70
   1 -18  -7  444.96   36.40
  -1 -18   7  427.16   39.80
   1 -18  -7  389.56   16.90
   1  18  -7  418.56   40.90
  -1  18   7  431.76   37.10
   1  18  -7  410.26   18.80
   0 -18  -7   71.59    5.70
   0 -18   7   67.69   25.10
   0 -18   7   57.99    7.30
   0 -18  -7   74.49   17.60
   0  18   7   83.49   19.10
   0  18   7   41.60   28.20
   0  18  -7   55.29    7.20
   0  18  -7   68.29   23.70
   1 -18   7  208.28   13.20
   1  18   7  229.78   36.30
  -1  18  -7  207.58   10.70
   2 -18   7   18.30    7.10
   2 -18   7   12.70   25.60
   2  18   7   26.10   35.50
  -2  18  -7   10.40   23.70
  -2  18  -7   16.30    4.60
   3 -19  -7   48.10   10.80
   3 -19  -7   35.70    9.40
  -3  19   7   53.79   10.20
   2 -19  -7   26.30    7.40
   2 -19  -7   -6.50   33.80
  -2 -19   7   39.60   33.60
   2 -19  -7   15.20    6.00
   2  19  -7   24.60    7.30
   2  19  -7   51.09   40.30
  -2  19   7   18.90    7.10
  -1 -19   7   97.49    8.90
   1 -19  -7   98.39   11.10
   1 -19  -7  100.19    7.60
  -1 -19   7   91.49   26.40
   1 -19  -7  123.69   25.20
   1  19  -7   94.29    9.30
  -1  19   7  102.59   23.40
   1  19  -7  109.59   28.80
   0 -19  -7   10.30    3.60
   0 -19  -7   -7.10   17.60
   0 -19   7    1.30    5.70
   0 -19   7   -9.00   25.60
   0  19   7   -6.20   19.30
   0  19  -7   -6.70    4.40
   0  19   7   -1.80   31.00
   0  19  -7   -1.70   23.70
   1 -19   7   21.90    6.00
   1  19   7    7.90   36.50
  -1  19  -7   26.30    4.80
   2 -19   7   72.59    9.10
   2 -19   7   71.59   27.50
   2  19   7   86.09   46.30
  -2  19  -7   75.99    7.90
   3 -20  -7   31.30   11.10
   3 -20  -7   24.00    9.80
   3  20  -7   67.09   10.80
  -3  20   7   31.60   11.20
   2 -20  -7    9.80    7.80
  -2 -20   7   11.40   34.30
   2 -20  -7    5.50    6.60
   2 -20  -7    7.00   35.00
   2  20  -7    1.50   44.90
   2  20  -7   44.50   10.40
  -2  20   7    1.00    7.20
   1 -20  -7  126.59   26.30
  -1 -20   7  118.19   28.30
   1 -20  -7  140.49    8.70
  -1 -20   7  115.79   10.30
   1 -20  -7  138.99   12.10
   1  20  -7  132.69   30.70
  -1  20   7  120.19   24.30
   1  20  -7  115.19   11.00
   0 -20  -7   -0.80   18.50
   0 -20  -7    6.80    3.80
   0 -20   7  -15.30   26.70
   0 -20   7    5.90    5.90
   0  20  -7  -15.90   24.90
   0  20  -7   -0.30    4.80
   0  20   7    3.60   21.30
   1 -20   7  388.66   18.40
   1  20   7  412.06   48.00
  -1  20  -7  384.76   16.70
  -1  20  -7  282.47   38.60
   2 -20   7   35.80   28.70
   2 -20   7   31.00    7.80
  -2  20  -7   40.90    5.40
   2  20   7   54.69   44.40
   2 -21  -7   16.20    8.30
   2 -21  -7   34.00   38.10
  -2 -21   7   16.70   36.70
   2 -21  -7   15.50    6.30
   2  21  -7   16.10    7.50
   2  21  -7  -15.30   47.00
  -2  21   7    4.50    8.00
   1 -21  -7   25.40    7.40
   1 -21  -7  -12.60   24.90
  -1 -21   7    0.40    7.00
   1 -21  -7   28.00    5.30
  -1 -21   7   28.40   29.20
  -1  21   7   17.40   24.70
   1  21  -7   17.80   31.20
   1  21  -7   15.60    6.00
   0 -21   7   43.30   29.40
   0 -21   7   49.40    7.50
   0 -21  -7   61.99    6.40
   0 -21  -7   41.50   20.40
   0  21  -7   40.10    6.30
   0  21   7   58.59   22.20
   0  21  -7   61.29   28.00
   1 -21   7   27.50    6.70
  -1  21  -7   40.10    5.60
   1  21   7   31.00   37.10
  -1  21  -7   39.30   26.30
   2 -21   7  120.69   12.00
   2  21   7  169.88   53.19
  -2  21  -7  132.39    9.50
   2 -22  -7   18.50    6.80
  -2 -22   7   -0.40   40.90
   2 -22  -7    8.10    8.70
  -2  22   7   -7.30    8.20
   2  22  -7  -33.40   48.70
   2  22  -7  -20.90    8.20
  -1 -22   7    5.40    5.90
   1 -22  -7   -0.80    7.50
   1 -22  -7    3.80    5.60
  -1 -22   7   10.20   31.60
   1 -22  -7    6.10   30.70
   1  22  -7   -4.20   33.80
  -1  22   7   -5.90   26.30
   1  22  -7    1.00    6.50
   0 -22  -7   26.90    4.70
   0 -22  -7   21.70   21.40
   0 -22   7   40.40   36.20
   0 -22   7   32.60    6.50
   0  22  -7   17.20   29.50
   0  22  -7   22.10    6.00
   0  22   7   20.90   22.40
   1 -22   7  229.88   14.50
  -1  22  -7  221.68   12.30
   1  22   7  161.48   43.70
  -1  22  -7  239.58   30.60
   2 -22   7   28.00    8.00
   2  22   7   38.30   55.19
  -2  22  -7   17.40    5.80
   2 -23  -7   35.90    7.30
   2 -23  -7   37.50    9.30
   2  23  -7   -2.70   52.09
   2  23  -7   27.70    9.90
  -1 -23   7  118.59   35.10
   1 -23  -7  107.99   13.20
   1 -23  -7  131.39   10.10
  -1 -23   7  154.98   11.80
   1 -23  -7  138.99   34.40
  -1  23   7  160.38   30.70
   1  23  -7  160.58   39.90
   1  23  -7  127.49   12.00
   0 -23  -7    0.10    4.70
   0 -23   7    4.10    6.60
   0 -23  -7   14.80   23.80
   0  23  -7   -2.70    6.80
   0  23   7   11.70   24.10
   0  23  -7    1.80   31.50
   1 -23   7  365.76   19.10
  -1  23  -7  349.77   16.20
  -1  23  -7  375.06   47.00
   2 -23   7   42.20    8.90
  -2  23  -7   10.30    6.40
   2 -24  -7   19.60    9.70
   2 -24  -7   24.60    7.60
   2  24  -7  -11.30    9.10
  -2  24   7    9.40    8.90
   1 -24  -7   18.30    6.30
  -1 -24   7   13.50    9.50
   1 -24  -7   26.80    8.70
  -1 -24   7  -11.90   36.90
   1 -24  -7   14.00   30.00
  -1  24   7   19.00   30.70
   1  24  -7   27.90   39.30
   1  24  -7   12.80    7.40
   0 -24   7   81.09   11.80
   0 -24  -7   51.29    5.80
   0 -24  -7   52.49   24.90
   0  24  -7   41.30   33.30
   0  24  -7   38.40    7.50
   0  24   7   58.69   27.50
   1 -24   7   20.70    8.80
  -1  24  -7   15.10    6.00
   1  24   7   11.90   28.30
  -2  24  -7   44.30    7.20
   2 -25  -7   22.20   10.10
   2 -25  -7   42.80    8.30
  -2  25   7    6.00    9.40
   2  25  -7   38.10    9.80
   1 -25  -7   31.00    6.50
  -1 -25   7   14.80   39.90
   1 -25  -7   23.20    9.00
  -1  25   7   21.90   31.10
   1  25  -7   17.00   44.60
   1  25  -7   22.90    7.50
   0 -25  -7   19.30   25.60
   0 -25  -7   23.10    5.20
   0 -25   7   28.00    8.90
   0  25  -7   31.10    7.50
   0  25  -7   42.90   37.50
   0  25   7   39.50   28.50
   1 -25   7    9.00    8.20
  -1  25  -7   -9.60    6.70
   1 -26  -7   51.89   10.00
  -1 -26   7   17.40   41.80
   1 -26  -7   42.80    7.10
  -1  26   7   38.90   32.90
   1  26  -7   75.89    9.70
   0 -26  -7  -11.10    5.50
   0 -26   7    8.30    7.50
   0 -26  -7    4.40   28.10
   0  26   7   11.70   33.40
   0  26  -7   13.50    9.00
   1 -26   7   14.70    8.70
  -1  26  -7   15.10    7.20
   1 -27  -7  101.19   11.30
   1 -27  -7   84.19    8.30
   1  27  -7   79.69   10.30
   0 -27   7   48.40   12.10
   0 -27  -7   26.50   41.40
   0  27  -7   41.00    8.50
   1 -27   7   38.90   12.50
  -1  27  -7   44.80    8.00
   1 -28  -7   -4.00    7.50
   1 -28  -7   18.80   10.70
   1  28  -7  -19.70   10.20
   0 -28   7   43.70   12.70
   0  28  -7   34.40    8.20
   0 -29   7   67.59   13.00
   0  29  -7   63.49   10.60
   3   0  -8  -17.60   47.10
  -3   0   8   15.80   37.00
  -3   0   8    6.10    6.50
   3   0  -8   10.80    7.30
   2   0  -8   61.89   24.00
  -2   0   8   64.29   27.80
  -2   0   8   69.49   24.80
  -2   0   8   61.99    8.20
   2   0  -8   61.39    7.90
   1   0  -8   -6.40    3.50
  -1   0   8    7.40   17.30
  -1   0   8   -3.70   14.30
   1   0  -8   -5.70   15.90
  -1   0   8   -4.60   19.80
   0   0  -8   33.20    4.20
   0   0  -8   30.80   12.80
   0   0   8   44.00   15.70
   0   0   8   48.20   13.20
   0   0   8   37.30   19.00
   3   0   8   -2.10    6.30
   3  -1  -8   12.50    9.90
  -3  -1   8   21.70    8.00
   3  -1  -8  -26.30   41.00
  -3  -1   8   -2.40   36.90
   3  -1  -8   -8.90    8.30
   3   1  -8   14.50    8.20
  -3   1   8   23.30    7.10
   3   1  -8    6.70   43.50
  -3   1   8   20.90   35.90
   2  -1  -8   20.90    5.40
  -2  -1   8   -0.60   22.80
  -2  -1   8   22.00    5.40
  -2  -1   8   25.40   28.50
   2  -1  -8   34.00   23.80
   2   1  -8   16.50    5.30
  -2   1   8   43.30   23.40
  -2   1   8   30.90    5.50
   2   1  -8   10.30   27.50
  -2   1   8   30.40   27.20
  -1  -1   8   27.10   17.90
   1  -1  -8   64.59    6.10
  -1  -1   8   25.10   15.20
   1  -1  -8   87.79   17.40
  -1  -1   8   23.00   20.10
  -1   1   8   77.49   21.90
  -1   1   8   81.19   15.60
   1   1  -8   25.20   16.90
  -1   1   8   88.09   18.50
   0  -1  -8   71.59    5.40
   0  -1  -8   87.79   13.60
   0  -1   8   33.40   13.50
   0  -1   8   29.00   15.20
   0  -1   8   32.90   19.10
   0   1   8   87.79   13.80
   0   1  -8   36.70   13.30
   0   1   8   81.59   15.30
   0   1   8   72.79   19.30
   3  -1   8   10.60    7.00
   3   1   8    4.90    6.90
   3  -2  -8   22.90   41.90
   3  -2  -8   43.90   10.70
  -3  -2   8   22.00   35.20
  -3  -2   8   15.20    7.20
   3  -2  -8   23.70    7.60
  -3   2   8   23.60   38.20
   3   2  -8   41.30   49.60
  -3   2   8   27.50    7.30
   3   2  -8   34.80    7.40
   2  -2  -8  188.58   11.00
  -2  -2   8  192.18   25.00
  -2  -2   8  171.38   11.10
  -2  -2   8  204.78   30.80
   2  -2  -8  216.28   27.00
  -2   2   8  146.89   30.10
  -2   2   8  178.08   11.10
   2   2  -8  201.88   26.30
  -2   2   8  208.68   27.00
   2   2  -8  160.78   10.90
  -1  -2   8  421.76   31.30
   1  -2  -8  469.45   17.90
  -1  -2   8  369.36   33.50
  -1  -2   8  404.66   27.50
   1   2  -8  419.16   30.00
   1   2  -8  361.96   17.50
  -1   2   8  451.75   31.80
  -1   2   8  501.55   28.40
  -1   2   8  449.06   35.10
   0  -2   8  509.35   33.80
   0  -2   8  500.65   26.10
   0  -2   8  500.25   28.90
   0  -2  -8  511.65   19.20
   0  -2  -8  536.75   26.30
   0   2   8  544.95   34.10
   0   2   8  524.65   28.60
   0   2   8  565.64   26.30
   0   2  -8  454.55   18.60
   0   2  -8  508.55   27.50
   3  -2   8   -5.70    6.70
   3   2   8   10.40    6.80
  -3  -3   8    6.80    7.00
   3  -3  -8   15.70    7.50
   3  -3  -8   21.60   43.40
   3  -3  -8   14.10    9.30
  -3  -3   8   -4.80   35.20
  -3   3   8   25.00    8.10
   3   3  -8   37.20   41.40
   3   3  -8   23.30    7.50
  -3   3   8   16.10   37.30
   2  -3  -8   41.20    5.70
  -2  -3   8   76.19   28.50
  -2  -3   8   60.59    6.40
  -2  -3   8   72.59   24.00
   2  -3  -8   49.60   24.60
   2   3  -8   57.59    6.40
  -2   3   8   54.99    6.70
  -2   3   8   72.89   25.60
   2   3  -8   79.09   25.40
  -2   3   8   39.00   33.80
  -1  -3   8  665.43   36.80
  -1  -3   8  641.84   33.40
  -1  -3   8  633.04   38.30
   1  -3  -8  724.63   25.60
   1  -3  -8  754.32   35.20
   1   3  -8  638.14   36.40
   1   3  -8  670.33   25.50
  -1   3   8  721.73   34.40
  -1   3   8  686.83   40.20
  -1   3   8  748.33   36.10
   0  -3   8  248.58   24.60
   0  -3  -8  212.48    9.50
   0  -3  -8  234.68   20.60
   0  -3   8  217.48   20.40
   0  -3   8  234.48   30.90
   0   3   8  180.68   22.80
   0   3  -8  211.28    9.70
   0   3   8  208.48   19.90
   0   3   8  204.38   24.00
   0   3  -8  229.48   21.80
   2  -3   8  170.08   11.00
   3  -3   8  -14.40    6.60
   3   3   8   -4.70    7.30
   3  -4  -8   18.50    8.20
  -3  -4   8   42.40   36.30
   3  -4  -8   26.20   41.50
  -3  -4   8    2.70    8.00
   3  -4  -8   30.60   10.90
   3   4  -8  -19.50   46.80
  -3   4   8    8.10   35.60
   3   4  -8   29.50    8.00
  -3   4   8   19.60    7.70
  -2  -4   8   15.60    5.20
  -2  -4   8   30.00   28.20
  -2  -4   8   19.40   24.60
   2   4  -8   18.20   25.60
   1  -4  -8  896.91   33.90
  -1  -4   8  947.71   45.80
  -1  -4   8  997.30   44.20
  -1  -4   8 1008.10   40.60
   1  -4  -8  972.90   41.10
  -1   4   8  941.91   40.70
   1   4  -8 1034.10   42.70
   1   4  -8  998.60   34.40
  -1   4   8  983.30   45.20
  -1   4   8  885.61   47.20
   0  -4  -8  534.95   25.60
   0  -4   8  463.05   29.70
   0  -4  -8  465.95   17.70
   0   4   8  459.15   32.30
   0   4  -8  476.25   27.30
   0   4  -8  432.06   17.60
   0   4   8  477.55   25.10
   0   4   8  522.25   29.50
   1  -4   8   53.09   16.80
   1   4   8   50.99   24.20
   2  -4   8   28.50    5.50
   3  -4   8   15.10    6.90
   3   4   8   17.10    6.90
   3  -5  -8    1.70    8.40
  -3  -5   8    5.90   47.60
  -3  -5   8    0.20   34.80
   3  -5  -8   22.10    9.90
   3  -5  -8    3.20   42.10
  -3  -5   8   19.60    6.90
   3   5  -8   18.50    7.20
  -3   5   8   11.80    7.00
   3   5  -8   33.30   52.29
  -3   5   8   11.10   40.00
  -2  -5   8 1058.49   37.90
   2  -5  -8 1093.39   51.69
  -2  -5   8 1071.19   52.59
  -2  -5   8  872.91   54.19
   2  -5  -8  919.81   39.90
   2  -5  -8 1047.90   37.70
  -2   5   8 1088.69   54.69
  -2   5   8 1042.40   37.50
   2   5  -8 1060.69   38.90
   2   5  -8 1151.98   55.69
   1  -5  -8  183.78   10.20
  -1  -5   8  268.57   30.70
   1  -5  -8  204.28   27.50
  -1   5   8  181.38   20.30
  -1   5   8  165.58   24.40
  -1   5   8  189.18   18.20
   0  -5   8  362.76   27.30
   0  -5  -8  333.07   22.50
   0  -5  -8  324.07   13.50
   0   5  -8  335.57   13.60
   0   5  -8  377.06   25.40
   0   5   8  310.87   31.50
   0   5   8  330.97   26.80
   0   5   8  337.77   22.70
   1  -5   8   62.39   17.10
   1   5   8   57.89   25.10
   2  -5   8   89.89    9.30
   3  -5   8   -7.30    7.00
   3   5   8    3.40    7.10
  -3  -6   8   40.40   35.80
  -3  -6   8   41.50    7.40
   3  -6  -8   63.09   49.99
  -3  -6   8   24.20   37.70
   3  -6  -8   43.70   11.00
   3  -6  -8   27.70    7.70
   3   6  -8   16.00   43.60
  -3   6   8   18.00   37.70
  -3   6   8   39.50    8.70
   3   6  -8   57.59    8.80
   2  -6  -8   -4.50   24.30
   2  -6  -8   36.00    7.80
  -2  -6   8   84.19   28.20
  -2  -6   8   82.29   24.90
  -2   6   8   14.50   24.70
   2   6  -8  132.59   29.30
  -1  -6   8   87.79   21.50
   1  -6  -8  114.59   18.00
   1  -6  -8  112.69    7.40
  -1  -6   8   85.49   20.30
  -1  -6   8  101.29   18.30
   1   6  -8  107.19   20.00
  -1   6   8  100.89   24.50
  -1   6   8  125.39   17.90
  -1   6   8  124.59   21.70
   1   6  -8  100.89    7.50
   0  -6  -8   -0.20    3.10
   0  -6   8   21.30   17.40
   0  -6  -8    6.10   14.00
   0   6   8    9.00   20.30
   0   6  -8   37.90   15.50
   0   6   8    6.30   16.20
   0   6   8    6.70   12.80
   1  -6   8   77.09   22.10
   1   6   8   74.69   23.20
   2  -6   8   16.20    5.70
   3  -6   8   28.70    7.70
   3   6   8   17.30    7.80
   3  -7  -8   68.69   11.30
   3  -7  -8   70.49    8.90
   3  -7  -8   93.29   45.70
  -3  -7   8   74.89   37.20
  -3  -7   8   72.19    8.90
  -3   7   8   62.99   40.00
  -3   7   8   74.89   10.10
   3   7  -8   82.69   47.10
   3   7  -8   91.89   10.20
  -2  -7   8   24.20   28.80
   2  -7  -8   -1.50    6.90
  -2  -7   8   13.70   25.60
  -2  -7   8    8.10    5.30
   2  -7  -8    4.30    4.90
   2  -7  -8    8.90   25.70
  -2   7   8   -4.30    5.10
   2   7  -8   25.40    5.80
  -2   7   8    1.30   26.50
   2   7  -8   19.90   28.10
  -1  -7   8  469.05   35.20
  -1  -7   8  524.25   31.10
  -1  -7   8  482.25   34.80
   1  -7  -8  514.35   19.70
   1  -7  -8  531.75   32.10
   1   7  -8  529.15   36.60
  -1   7   8  480.95   40.30
  -1   7   8  505.65   32.30
  -1   7   8  512.75   30.70
   1   7  -8  503.55   20.50
   0  -7   8   23.60   17.70
   0  -7  -8   11.60   13.40
   0   7   8   17.90   13.70
   0   7   8   11.60   16.60
   0   7   8   20.30   21.70
   0   7  -8   26.10   16.00
   0   7  -8   15.90    3.30
   1   7   8   80.39   23.70
  -1   7  -8   94.89    6.20
  -1   7  -8  114.99    6.90
   2  -7   8   68.49    9.40
   3  -7   8   84.49   11.10
   3   7   8   53.79    8.20
   3  -8  -8   22.10   42.00
   3  -8  -8   10.10    9.70
  -3  -8   8    4.00   10.50
  -3  -8   8   17.50   37.80
   3   8  -8   14.00    8.10
   3   8  -8   31.50   49.00
  -3   8   8  -21.20   39.20
  -3   8   8   20.00    8.00
   2  -8  -8   24.20    7.60
   2  -8  -8   18.30   25.50
  -2  -8   8   11.60   29.10
   2  -8  -8    9.70    5.00
  -2  -8   8   36.10   27.50
  -2  -8   8   15.50    6.20
   2   8  -8    9.10    5.80
  -2   8   8   17.30    6.00
   2   8  -8    9.20   30.30
  -2   8   8   -0.20   27.30
  -1  -8   8  272.97   32.50
  -1  -8   8  255.27   32.20
   1  -8  -8  232.28   28.10
   1  -8  -8  228.18   11.90
  -1  -8   8  260.97   28.20
  -1   8   8  231.48   26.70
  -1   8   8  246.68   32.50
  -1   8   8  215.28   29.60
   1   8  -8  309.87   35.40
   0  -8  -8   -4.50   13.10
   0  -8   8   26.40   18.60
   0   8   8    6.40   21.70
   0   8   8    7.90   16.70
   0   8   8   -2.40   14.20
   0   8  -8    1.20    3.20
   0   8  -8   10.10   15.60
  -1   8  -8   -0.90    3.20
   1   8   8    8.70   24.30
  -1   8  -8   -3.00    3.50
   2  -8   8   -1.20    5.40
   3  -8   8   34.70    8.20
   3   8   8   38.40    7.90
   3  -9  -8   45.50   42.60
   3  -9  -8   92.49   12.10
   3  -9  -8   70.49   10.20
  -3  -9   8   84.89   11.00
  -3  -9   8   61.49   39.40
   3   9  -8   45.20   51.09
  -3   9   8   62.99   42.30
  -3   9   8   46.60   10.50
   3   9  -8   93.39   10.50
  -2  -9   8   47.70   29.00
  -2  -9   8   43.70    6.40
   2  -9  -8   33.70    6.10
  -2  -9   8   22.40   27.00
   2  -9  -8   34.10   26.30
   2   9  -8   28.70    6.20
  -2   9   8   18.50   27.90
   2   9  -8   19.10   29.30
  -1  -9   8   54.59   21.70
   1  -9  -8   37.00   18.40
   1  -9  -8   52.19    5.60
  -1  -9   8   61.29   24.20
  -1   9   8   68.79   19.10
   1   9  -8   67.89   22.60
  -1   9   8   43.90   21.20
   0  -9  -8  176.98   21.10
   0  -9   8  188.38   21.30
   0  -9  -8  144.19    8.50
   0   9   8  174.78   22.90
   0   9  -8  143.49    8.50
   0   9   8  149.59   19.30
   0   9   8  178.48   26.00
  -1   9  -8   20.70    3.70
  -1   9  -8   27.60    8.40
   1   9   8   20.00   25.50
   2  -9   8   23.90    6.10
   3  -9   8   57.19    8.80
   3   9   8   47.00    8.20
   3 -10  -8    3.90    7.80
   3 -10  -8    2.10   51.69
   3 -10  -8   29.50   10.00
  -3 -10   8   27.40   47.30
  -3 -10   8   10.90    7.30
  -3  10   8    2.10   10.30
  -3  10   8   31.10   45.60
   3  10  -8    9.80   11.30
   3  10  -8    4.40   62.29
   2 -10  -8  160.48   10.40
  -2 -10   8  162.28   29.40
  -2 -10   8  162.98   10.80
  -2 -10   8  162.58   30.10
   2 -10  -8  150.38   13.40
   2 -10  -8  178.48   28.30
   2  10  -8  144.09   33.20
   2  10  -8  179.48   12.40
  -2  10   8  164.08   11.70
  -2  10   8  156.78   30.10
   1 -10  -8   19.70   17.90
   1 -10  -8   33.70    5.00
  -1 -10   8   17.60   23.80
  -1 -10   8   39.70   22.20
  -1  10   8   27.00   18.60
  -1  10   8   16.00   21.00
   1  10  -8   36.00   22.00
   1  10  -8   33.80    5.00
   0 -10   8   67.59   20.20
   0 -10  -8   51.49    5.30
   0 -10  -8   71.29   15.20
   0  10  -8   72.09    6.40
   0  10   8   53.99   23.50
   0  10   8   79.99   16.20
   0  10   8   71.79   19.50
  -1  10  -8   31.10   15.70
  -1  10  -8   20.10    3.80
   1  10   8    6.00   26.40
   2 -10   8   11.30    5.80
   3 -10   8   53.69    8.50
   3  10   8   40.10    7.90
  -3 -11   8   66.49    8.90
   3 -11  -8   78.49    9.50
  -3  11   8   86.39   48.20
  -3  11   8  111.79   13.80
   3  11  -8   66.19   10.40
   3  11  -8   89.39   62.89
   2 -11  -8   -4.50   26.90
  -2 -11   8   11.20   28.30
   2 -11  -8   -0.70    6.80
   2 -11  -8    8.20    5.30
  -2  11   8  -11.00   30.30
   2  11  -8   -0.40   32.40
  -2  11   8    4.00    5.80
  -1 -11   8   30.40   24.50
  -1 -11   8   53.29   22.80
   1 -11  -8   21.70    4.10
   1 -11  -8   28.60   19.30
   1  11  -8   42.80   24.20
   1  11  -8   37.40    6.10
  -1  11   8   17.80   18.50
  -1  11   8   21.40   23.20
   0 -11  -8  142.59   16.60
   0 -11  -8  104.59    7.10
   0 -11   8  131.59   21.80
   0  11   8  122.19   28.70
   0  11   8  109.59   26.00
   0  11   8  144.29   18.00
   0  11  -8  107.29    7.90
   1 -11   8  140.29    9.80
  -1  11  -8  132.49   18.30
  -1  11  -8  129.19    8.10
   1  11   8  129.59   28.30
   2 -11   8    2.00    5.60
   3 -11   8   36.80    8.40
   3  11   8   39.10    8.10
   3 -12  -8   45.80   10.20
   3 -12  -8   66.69   10.00
  -3 -12   8   46.40    9.50
   3  12  -8   49.30   10.40
  -3  12   8   57.89   10.80
  -3  12   8   43.40   46.00
  -2 -12   8   -1.90   30.30
   2 -12  -8    5.10   28.00
   2 -12  -8    6.80    5.70
   2 -12  -8   12.80    7.40
  -2  12   8   28.80    6.20
   2  12  -8   21.30    6.00
   2  12  -8   -8.10   34.20
  -2  12   8   31.10   31.30
   1 -12  -8   10.50    4.10
  -1 -12   8   20.40   24.10
   1 -12  -8    1.80   18.90
  -1 -12   8   17.50   22.90
  -1  12   8    9.50   23.90
   1  12  -8   23.30    5.20
   1  12  -8   14.40   23.20
  -1  12   8   18.60   19.30
   0 -12  -8   94.69   16.40
   0 -12   8   92.29   22.10
   0 -12  -8   61.29    5.90
   0  12   8   76.99   32.90
   0  12  -8   54.59   19.10
   0  12  -8   65.29    6.70
   0  12   8   79.89   17.30
   1 -12   8   15.30    5.20
   1  12   8   12.20   30.80
  -1  12  -8   22.70    3.90
  -1  12  -8    1.20   17.50
   2 -12   8    8.30    6.20
   3 -13  -8   45.70   10.20
   3 -13  -8   33.30    8.70
  -3  13   8   37.30    9.90
  -3  13   8  -28.90   62.49
   3  13  -8   33.90   13.10
   2 -13  -8   88.99   29.80
  -2 -13   8   41.70   31.30
   2 -13  -8   69.79    8.80
   2 -13  -8   66.49    7.80
   2  13  -8   79.39    7.90
  -2  13   8   60.49   33.20
   2  13  -8   68.89   37.00
  -2  13   8   74.79    8.50
   1 -13  -8  168.18    9.10
   1 -13  -8   83.09   20.90
  -1 -13   8  149.19   26.80
  -1 -13   8  142.99   26.20
   1  13  -8  160.98   25.40
  -1  13   8  161.08   37.10
  -1  13   8  166.58   22.20
   1  13  -8  137.89    9.80
   0 -13  -8    4.00   15.20
   0 -13   8    4.30   22.40
   0 -13  -8    6.10    3.30
   0  13  -8   -0.60   19.00
   0  13   8   -1.10   17.40
   0  13  -8   -2.40    4.20
   1 -13   8  393.56   19.00
  -1  13  -8  394.96   16.00
  -1  13  -8  386.76   31.20
   2 -13   8    5.10    6.20
  -2  13  -8    7.30    3.90
   3 -14  -8   16.80    8.70
   3 -14  -8   45.50   10.50
  -3  14   8   21.00   10.80
   3  14  -8   39.60    9.40
   2 -14  -8    8.40    5.80
  -2 -14   8  -26.20   31.80
   2 -14  -8   -1.60    7.40
   2 -14  -8   27.10   30.90
   2  14  -8   30.00    8.70
   2  14  -8  -10.00   40.40
  -2  14   8   11.90    6.40
  -1 -14   8  279.37   37.40
   1 -14  -8  305.17   13.60
  -1 -14   8  318.77   39.50
  -1  14   8  305.27   35.80
   1  14  -8  277.17   15.80
   1  14  -8  340.97   39.70
   0 -14   8   -2.00   24.10
   0 -14  -8    5.70   13.20
   0 -14  -8    2.40    3.50
   0  14  -8   10.90   19.90
   0  14  -8   -0.60    4.00
   0  14   8    1.10   18.30
   1 -14   8  140.09   10.60
  -1  14  -8  150.68    9.00
  -1  14  -8  142.89   21.90
   2 -14   8    0.90    6.20
   3 -15  -8   30.50    9.40
   3 -15  -8   67.09   10.70
  -3  15   8   36.50   11.20
   3  15  -8   69.69   11.20
  -2 -15   8   -2.90   33.10
   2 -15  -8    5.30    6.00
   2 -15  -8   35.00   32.40
   2 -15  -8   18.10    8.60
   2  15  -8    5.80    7.90
  -2  15   8   -5.90    6.80
   2  15  -8    7.30   40.00
   1 -15  -8   28.70    5.00
  -1 -15   8   35.40   27.20
   1 -15  -8   35.20    8.10
  -1 -15   8   42.80   27.30
   1 -15  -8    7.40   22.50
  -1  15   8   35.20   23.20
   1  15  -8   44.10   27.80
   1  15  -8   46.60    6.20
   0 -15  -8   89.19    6.50
   0 -15  -8   53.59   13.20
   0 -15   8   53.09   24.70
   0  15  -8   79.49    7.80
   0  15  -8   60.59   21.30
   0  15   8   79.89   20.20
   1 -15   8   72.69    9.60
  -1  15  -8   81.69    7.60
  -1  15  -8   57.79   22.00
   2 -15   8   47.90    7.10
   2 -15   8   47.80   26.30
  -2  15  -8   39.20    6.00
   3 -16  -8   35.00   11.10
   3 -16  -8    4.60   11.40
  -3  16   8   -4.90   10.50
   3  16  -8   31.10   14.60
   2 -16  -8   17.70   34.00
   2 -16  -8    5.90    8.70
  -2 -16   8   15.70   34.90
   2 -16  -8   -7.00    6.30
  -2  16   8    8.80    7.40
   2  16  -8    5.50    7.00
   2  16  -8   16.00   41.40
  -1 -16   8    5.00   27.40
   1 -16  -8   10.70    7.60
   1 -16  -8    2.40   23.30
   1 -16  -8    5.40    4.90
  -1 -16   8   -1.50   28.20
  -1  16   8    1.00   22.90
   1  16  -8    1.60   28.30
   1  16  -8   11.00    5.30
   0 -16  -8  292.77   12.20
   0 -16  -8  266.47   22.30
   0 -16   8  317.17   14.60
   0  16   8  298.17   32.40
   0  16  -8  278.47   36.40
   0  16  -8  256.17   14.10
   1 -16   8   99.59   10.60
  -1  16  -8  100.79    8.50
  -1  16  -8  133.89   23.70
   2 -16   8    1.70    7.30
   2 -16   8   -1.00   27.90
  -2  16  -8    8.40    4.60
  -2  16  -8   16.90    5.60
   2 -17  -8   71.49    9.50
   2 -17  -8   48.20    7.50
   2 -17  -8   68.29   35.40
  -2 -17   8   75.69   38.30
   2  17  -8   63.59    8.40
  -2  17   8   35.00    8.30
   2  17  -8   47.90   44.40
  -1 -17   8   16.30   29.10
   1 -17  -8   14.20    7.60
   1 -17  -8   -4.80    4.70
   1 -17  -8    9.40   25.70
   1  17  -8    3.60    5.50
  -1  17   8    0.90   24.00
   1  17  -8    3.00   30.20
   0 -17  -8   42.30    4.70
   0 -17  -8   33.70    9.50
   0 -17   8   58.89    7.90
   0  17   8   63.99   22.10
   0  17  -8   51.39   24.60
   0  17  -8   52.29    6.30
   1 -17   8   62.39    8.20
  -1  17  -8   69.19    7.60
  -1  17  -8   66.99   24.30
   2 -17   8   45.70    9.00
  -2  17  -8   51.09    5.20
  -2  17  -8   52.99    7.10
   2 -18  -8    0.90   39.20
   2 -18  -8    1.80    7.10
  -2 -18   8   -9.10   39.00
   2 -18  -8   16.00    9.10
   2  18  -8  -15.20   46.60
   2  18  -8   31.50   10.20
  -2  18   8   12.60    7.80
   1 -18  -8  -10.30   25.30
  -1 -18   8   26.30   30.50
   1 -18  -8   16.90    7.60
   1 -18  -8   -4.60    5.20
   1  18  -8  -13.70    6.10
  -1  18   8    3.30   26.20
   1  18  -8  -10.90   32.40
   0 -18  -8   71.99    9.30
   0 -18   8   88.19    9.90
   0 -18  -8   52.19    6.40
   0  18  -8   72.59    6.90
   0  18   8   70.89   23.70
   0  18  -8   74.39   26.60
   1 -18   8    5.00    6.60
  -1  18  -8   11.70    4.80
  -1  18  -8  -17.00   25.30
   2 -18   8   22.20    8.00
  -2  18  -8   27.40    6.70
   2 -19  -8   39.30    7.80
  -2 -19   8   35.60   42.10
   2 -19  -8   45.70    9.60
  -2  19   8   29.40    8.90
   2  19  -8   40.00    8.70
   2  19  -8    5.30   48.30
   1 -19  -8    3.70   28.40
   1 -19  -8   14.30    8.00
  -1 -19   8   11.60    8.00
  -1 -19   8   14.80   34.00
   1 -19  -8   -9.70    5.20
   1  19  -8    4.10   34.30
   1  19  -8    5.30    6.20
  -1  19   8   -8.70   26.70
   0 -19   8   -4.40    6.60
   0 -19  -8    6.40    7.40
   0 -19  -8   -3.40    4.20
   0  19   8  -16.40   23.90
   0  19  -8    3.20   28.70
   0  19  -8    7.30    5.10
   1 -19   8   36.10    7.50
  -1  19  -8   32.50   26.60
  -1  19  -8   50.79    5.60
   2 -19   8   48.60    8.40
  -2  19  -8   62.69    8.30
   2 -20  -8    8.40    9.80
   2 -20  -8  -11.30    7.40
  -2 -20   8    8.10   65.79
   2  20  -8   29.80    7.80
  -2  20   8  -14.80    8.50
   1 -20  -8   14.90   29.10
   1 -20  -8   10.60    8.70
   1 -20  -8   27.30    5.60
  -1 -20   8    8.30    8.10
  -1 -20   8   -3.40   35.30
   1  20  -8   45.40   36.10
  -1  20   8   -5.10   28.00
   1  20  -8   17.00    6.60
   0 -20  -8  116.29    8.70
   0 -20   8  149.88   11.50
   0 -20  -8  143.99   17.60
   0  20  -8  152.58   31.30
   0  20   8  161.78   26.30
   0  20  -8  165.18   10.90
   1 -20   8   36.60    8.20
  -1  20  -8   24.90    5.90
   2 -20   8    4.00    8.30
  -2  20  -8   11.30    5.70
   2 -21  -8  108.39   16.60
   2 -21  -8   91.69    9.80
   2  21  -8  119.29   13.80
  -2  21   8   93.39   11.30
  -1 -21   8    7.80   37.80
   1 -21  -8   14.00    5.60
   1 -21  -8   -3.30   29.00
  -1 -21   8   -7.40    7.60
   1 -21  -8   -3.80    8.50
   1  21  -8   14.60    7.80
   1  21  -8   -1.90   37.70
  -1  21   8   11.10   28.70
   0 -21  -8   -0.90    4.60
   0 -21  -8   17.90    6.70
   0 -21   8   14.80    7.80
   0  21  -8    4.80   32.10
   0  21  -8    1.70    6.60
   0  21   8    6.30   26.90
   1 -21   8    6.90    7.40
  -1  21  -8  -13.20    6.10
   2 -21   8  124.79   16.40
  -2  21  -8  131.49   10.30
   2 -22  -8    0.60    8.10
  -2 -22   8    3.90   11.50
  -2  22   8   25.10   10.20
   2  22  -8   -7.50   13.10
  -1 -22   8  -12.80    7.40
   1 -22  -8  -19.10   30.00
   1 -22  -8    7.80    5.90
   1 -22  -8    9.40    8.70
   1  22  -8  -10.00   43.20
  -1  22   8   17.90   31.00
   1  22  -8    2.40    7.10
   0 -22  -8   34.80    5.10
   0 -22  -8   34.70    6.70
   0 -22   8   41.70    8.40
   0  22  -8   48.50   34.70
   0  22  -8   20.90    7.30
   0  22   8   19.30   28.00
   1 -22   8   -5.10    8.40
  -1  22  -8    6.50    6.30
   2 -23  -8   61.39    8.80
   2 -23  -8   93.39   12.10
  -2  23   8   79.09   11.00
   2  23  -8   72.49   10.90
   1 -23  -8   49.40    9.90
   1 -23  -8   25.60    6.50
   1  23  -8   25.70    8.60
  -1  23   8   42.60   34.60
   0 -23   8   58.99    9.90
   0 -23  -8   40.50    7.00
   0 -23  -8   39.10    5.30
   0  23   8   41.30   31.10
   0  23  -8   52.99    8.00
   1 -23   8   38.70    8.80
  -1  23  -8   22.80    6.50
   1 -24  -8   35.90   10.30
   1 -24  -8   19.00    6.50
   1  24  -8   18.50    8.80
   0 -24   8   35.00    9.50
   0 -24  -8   36.50    5.50
   0 -24  -8   18.80    7.30
   0  24  -8   32.20    7.40
   1 -24   8   34.10   12.00
  -1  24  -8   18.80    7.00
   1 -25  -8    3.10   10.70
   1 -25  -8   12.30    6.70
   1  25  -8   -5.00    8.70
   0 -25   8   74.89   11.50
   0 -25  -8   43.40    5.90
   0 -25  -8   52.59    8.10
   0  25  -8   37.50    9.80
   1 -25   8   28.70   10.70
  -1  25  -8   32.10    7.40
   1 -26  -8   22.80    7.20
   1 -26  -8   13.10   11.30
   1  26  -8    1.60    9.10
   0 -26   8   35.20   10.80
   0 -26  -8   21.40    5.80
   0  26  -8   13.50    8.90
  -3   0   9   30.10   11.80
   3   0  -9   33.90    9.80
  -3   0   9   34.10   47.90
   2   0  -9   12.00   28.90
  -2   0   9    8.40   30.40
   2   0  -9    7.60    5.90
  -2   0   9    1.00    5.70
   1   0  -9  242.28   30.60
   1   0  -9  231.08   11.60
  -1   0   9  191.68   24.90
  -1   0   9  256.47   23.80
   0   0  -9  189.88    9.60
   0   0  -9  213.38   25.10
   0   0   9  151.98   18.50
  -3  -1   9   88.89   52.39
   3  -1  -9   37.20    8.90
  -3  -1   9   17.20    9.00
  -3   1   9   43.20   10.20
   3   1  -9   48.30    8.90
  -3   1   9   52.79   47.40
  -2  -1   9  -14.00   30.60
   2  -1  -9   14.70   30.10
   2  -1  -9   14.10    7.10
  -2   1   9   22.10    6.10
   2   1  -9   10.40    5.90
   2   1  -9   21.30   28.40
  -2   1   9   26.80   30.80
  -1  -1   9  259.67   29.70
   1  -1  -9  236.38   12.40
   1  -1  -9  256.17   30.60
  -1  -1   9  276.67   37.10
   1   1  -9  277.07   31.70
  -1   1   9  257.77   30.50
   1   1  -9  250.37   12.70
  -1   1   9  208.98   25.30
   0  -1  -9 1277.57   43.80
   0  -1   9 1291.97   49.20
   0  -1  -9 1378.46   49.50
   0   1  -9 1174.58   43.30
   0   1   9 1258.97   49.10
   0   1  -9 1318.67   49.50
  -3  -2   9    2.20   10.20
  -3  -2   9   34.20   51.99
   3  -2  -9   14.50    8.90
  -3   2   9   19.10    9.10
  -3   2   9    9.60   46.40
   3   2  -9   17.50    8.50
  -2  -2   9   -8.30   29.90
   2  -2  -9    5.20    5.60
  -2  -2   9    4.80    6.00
   2  -2  -9   -2.20   27.90
  -2   2   9  -15.90   32.20
   2   2  -9   20.20    5.70
  -2   2   9   12.00    7.40
   2   2  -9   10.40   29.40
   1  -2  -9  173.58   22.70
  -1  -2   9  154.48   25.10
  -1  -2   9  186.58   23.00
   1  -2  -9  161.78   10.50
  -1   2   9  180.68   20.70
   1   2  -9  180.78   22.60
   1   2  -9  162.38   10.80
  -1   2   9  139.89   24.30
   0  -2  -9  143.19    8.20
   0  -2  -9  140.89   17.80
   0  -2   9  236.18   25.10
   0   2   9  168.28   18.30
  -3  -3   9   21.10    8.80
   3  -3  -9   25.30    9.40
  -3   3   9   22.30   47.20
  -3   3   9   56.59    9.60
  -2  -3   9   -6.30    6.00
   2  -3  -9    0.10   29.20
   2  -3  -9   -7.10    6.00
  -2  -3   9   -6.60   30.30
  -2   3   9    1.40    5.50
   2   3  -9   -1.70    7.30
   2   3  -9    2.00   30.00
  -2   3   9   14.90   32.30
   1  -3  -9  256.37   13.50
  -1  -3   9  311.67   38.80
  -1  -3   9  300.07   31.00
   1  -3  -9  258.27   30.90
  -1   3   9  280.67   31.80
  -1   3   9  254.27   26.60
   1   3  -9  327.57   34.30
   1   3  -9  270.27   13.90
   0  -3  -9  199.28   10.50
   0  -3  -9  219.78   24.80
   0   3  -9  241.38   28.10
   0   3   9  221.38   25.60
   0   3  -9  225.78   10.60
   2  -3   9   29.40    6.00
   3  -4  -9   27.60    9.10
  -3  -4   9   48.30   10.50
   3   4  -9   33.10    9.20
  -3   4   9  -28.60   47.30
  -3   4   9   66.29    9.60
   2  -4  -9    2.30    5.90
   2  -4  -9   29.00   37.50
  -2  -4   9   16.50    6.40
  -2  -4   9    3.60   31.40
   2   4  -9   -6.70    6.90
  -2   4   9   16.80   32.60
   2   4  -9   30.00   35.40
  -2   4   9   12.20    5.80
   1  -4  -9   39.20   19.70
  -1  -4   9   61.49   24.60
   1  -4  -9   43.60    5.30
  -1  -4   9   90.69   21.90
  -1  -4   9   88.39   33.10
   1   4  -9  111.49   22.80
  -1   4   9   61.09   19.60
  -1   4   9   44.90   25.80
   0  -4  -9    5.50   16.60
   0  -4  -9    1.20    3.70
   0   4   9   12.90   16.10
   0   4  -9   44.40   18.20
   2  -4   9   11.80    6.20
   3  -5  -9  115.29   12.10
   3  -5  -9  104.59   15.30
  -3  -5   9  167.88   15.50
  -3   5   9  127.89   14.10
   3   5  -9  106.59   13.40
  -3   5   9   42.20   52.59
  -2  -5   9   22.50   33.10
  -2  -5   9    9.20    8.80
   2  -5  -9   16.10    6.40
   2  -5  -9   26.10   30.50
  -2   5   9   21.30    6.60
  -2   5   9   10.20   33.80
   2   5  -9    8.40    6.30
   2   5  -9   37.10   32.10
  -1  -5   9    0.40   25.40
   1  -5  -9    1.30   20.30
  -1  -5   9   31.00   29.70
  -1  -5   9    1.50   21.80
  -1   5   9    7.10   38.00
  -1   5   9   -1.30   18.30
   1   5  -9   20.70   23.10
   1   5  -9    2.40    4.70
   0  -5  -9   -5.10   14.00
   0  -5  -9    3.40    3.70
   0   5   9    1.80   16.30
   0   5  -9    2.70    3.90
   0   5  -9   -2.50   18.20
   2  -5   9   22.90    6.60
   3  -6  -9    7.20    8.70
   3  -6  -9   31.90   12.70
  -3  -6   9   25.80   10.70
   3   6  -9   36.70    9.90
  -3   6   9   10.90   12.20
  -2  -6   9   62.99    9.40
   2  -6  -9   78.19    9.10
   2  -6  -9   47.10   30.70
  -2  -6   9   74.89   33.30
  -2   6   9   51.89    7.30
  -2   6   9   26.50   35.00
   2   6  -9   60.69   38.00
   2   6  -9   64.89    8.00
   1  -6  -9    0.30   25.50
  -1  -6   9   31.90   29.60
  -1  -6   9   17.70   19.70
  -1  -6   9    9.90   25.30
   1   6  -9   32.40   24.80
  -1   6   9   49.60   20.00
   1   6  -9   14.70    5.30
   0  -6  -9  103.69    7.50
   0  -6  -9  109.69   11.10
   0   6  -9  144.59   20.40
   0   6   9  129.39   18.50
   0   6  -9  114.19    7.90
  -1   6  -9   21.70    3.50
   2  -6   9    6.00    6.40
   3  -7  -9   -3.60    9.30
   3  -7  -9   -6.40   13.00
  -3  -7   9   -6.00    9.60
  -3   7   9  -18.50    8.40
   3   7  -9    8.70    9.70
  -2  -7   9   48.60   33.20
   2  -7  -9   32.10   31.40
   2  -7  -9    4.30    6.40
  -2  -7   9   23.80    7.30
   2   7  -9   35.00    7.10
   2   7  -9   21.30   34.70
  -2   7   9   24.80    6.10
  -1  -7   9  206.38   30.10
   1  -7  -9  265.37   12.50
  -1  -7   9  254.67   31.80
  -1  -7   9  204.58   31.50
   1   7  -9  242.48   12.60
  -1   7   9  298.57   35.10
   1   7  -9  275.67   27.40
   0  -7  -9   11.10    5.40
   0  -7  -9    4.30    3.60
   0   7  -9   17.10    4.20
   0   7   9   11.40   17.00
   0   7  -9   15.60   19.70
  -1   7  -9   20.30    4.50
   2  -7   9    8.10    7.10
  -3  -8   9    5.70   11.20
   3  -8  -9   20.10   12.40
   3  -8  -9   -0.60   10.70
  -3   8   9   12.20    9.10
   3   8  -9    6.20   13.30
  -2  -8   9   37.60   34.10
  -2  -8   9   35.20    7.40
  -2  -8   9   36.80   48.10
   2  -8  -9   56.39    7.70
   2  -8  -9   46.10   39.50
   2   8  -9   26.90    8.50
  -2   8   9   41.30    8.90
   2   8  -9   59.29   38.70
  -1  -8   9  117.89   29.40
   1  -8  -9  111.79    9.50
  -1  -8   9  123.19   27.20
   1   8  -9  169.98   10.10
   1   8  -9  180.68   26.50
  -1   8   9  141.29   21.50
   0  -8  -9  126.79   10.40
   0  -8  -9  133.09    8.10
   0   8  -9  115.59    8.40
   0   8   9  140.79   19.20
   0   8  -9  145.69   21.90
  -1   8  -9   48.90    6.20
   2  -8   9   37.90    7.20
  -3  -9   9   26.80    9.10
   3  -9  -9   29.60   12.70
   3  -9  -9   13.50    9.10
  -3   9   9   16.50   10.10
   3   9  -9    4.40   10.00
   2  -9  -9  134.39   32.60
  -2  -9   9  110.19   40.70
   2  -9  -9  102.39   10.00
  -2  -9   9  108.89   38.20
  -2  -9   9  108.29   11.20
   2   9  -9  107.99   12.60
   2   9  -9  127.19   42.80
  -2   9   9  135.69   12.60
   1  -9  -9    7.40    4.70
  -1  -9   9   17.40   27.30
  -1  -9   9    2.90   28.20
  -1   9   9   -3.90   19.80
   1   9  -9   33.70   26.10
   0  -9  -9   66.89    7.00
   0  -9  -9   84.49    7.20
   0   9  -9  106.49   22.20
   0   9  -9   82.39    7.20
   0   9   9  106.99   19.70
  -1   9  -9   96.49    7.60
  -1   9  -9  107.59    8.20
   2  -9   9   -2.60    7.10
   3 -10  -9  -18.40    9.30
  -3 -10   9    5.70   12.70
   3 -10  -9   36.20   12.80
   3  10  -9   15.00   14.00
  -3  10   9    7.70   10.70
  -2 -10   9   53.39    7.70
   2 -10  -9   43.20    8.10
   2 -10  -9   36.60   31.50
  -2 -10   9   45.90   38.40
  -2 -10   9   29.80   37.50
   2  10  -9   77.29   40.40
  -2  10   9   50.99    8.00
  -1 -10   9   22.80   31.60
  -1 -10   9    3.70   28.70
   1 -10  -9   25.10    5.40
   1  10  -9   15.50   27.60
  -1  10   9   30.10   22.90
   1  10  -9   22.90    5.50
   0 -10  -9   54.59    6.20
   0 -10  -9   62.29    6.70
   0  10  -9   61.19    6.80
   0  10   9   54.59   19.30
   0  10  -9   44.70   21.40
  -1  10  -9    2.60    4.90
  -1  10  -9    1.40    4.10
   2 -10   9  140.39   11.80
   3 -11  -9   -8.90    9.60
   3 -11  -9   33.90   13.40
  -3 -11   9    5.40    8.80
   3  11  -9   26.80   11.50
  -3  11   9   18.80   10.40
  -2 -11   9   31.90   37.70
  -2 -11   9   87.99   37.50
   2 -11  -9  104.99   15.20
   2 -11  -9   68.99    9.00
   2 -11  -9   88.09   32.50
   2  11  -9   82.49   11.10
   2  11  -9   69.29   41.60
  -2  11   9   90.69   11.50
  -1 -11   9   43.90   31.80
   1 -11  -9   40.80    5.70
  -1 -11   9   39.70   30.00
   1  11  -9   23.30   29.80
   1  11  -9   32.90    5.60
  -1  11   9   47.40   25.20
   0 -11  -9  388.46   15.80
   0 -11  -9  383.46   16.00
   0  11  -9  352.46   16.80
   0  11   9  391.16   33.10
   1 -11   9   60.69    7.60
  -1  11  -9   62.99    5.80
  -1  11  -9   57.19    6.30
   2 -11   9   96.89   11.60
   3 -12  -9  -11.20   11.30
   3 -12  -9   31.20   13.40
   3  12  -9   31.60   13.20
  -3  12   9   10.40   12.50
   2 -12  -9   61.49   34.00
   2 -12  -9   66.89    7.90
   2 -12  -9   71.49   10.30
  -2 -12   9   84.59   39.70
  -2  12   9   59.99   10.10
   2  12  -9   57.29   43.00
   2  12  -9   76.79    9.80
  -1 -12   9  113.79   39.40
  -1 -12   9   89.39   35.00
   1 -12  -9  103.89    8.10
  -1  12   9  103.19   25.90
   1  12  -9   97.89    9.20
   1  12  -9  108.89   33.30
   0 -12  -9   53.59    6.80
   0 -12  -9   51.59    6.40
   0  12   9   59.49   21.20
   1 -12   9   20.00    6.40
  -1  12  -9    5.60   10.30
  -1  12  -9   -3.50    4.40
   2 -12   9   13.80    6.70
   2 -13  -9   51.19   10.20
  -2 -13   9   24.90   40.30
   2 -13  -9   58.89    7.60
   2 -13  -9   48.90   36.20
   2  13  -9   58.69    7.90
   2  13  -9   47.50   43.40
  -2  13   9   43.10    8.60
   1 -13  -9   69.09    8.40
  -1 -13   9   51.99   39.60
   1  13  -9   58.79    8.20
  -1  13   9   65.99   25.40
   1  13  -9   84.69   34.00
   0 -13  -9   -2.90    4.20
   0 -13  -9   -6.50    4.50
   0  13   9    5.00   23.00
   0  13  -9   -2.10    4.80
   1 -13   9  131.49   11.70
  -1  13  -9  164.78   23.50
  -1  13  -9  142.99    9.40
   2 -13   9  106.49   12.70
   2 -14  -9   34.90    8.80
  -2 -14   9   -3.40   43.60
  -2 -14   9   48.70   41.60
   2 -14  -9   39.70   10.10
   2  14  -9   61.29    8.40
  -2  14   9   38.50    8.40
   2  14  -9   22.80   47.10
   1 -14  -9    2.60    5.50
  -1 -14   9   15.10   45.60
   1  14  -9   10.20    5.90
  -1  14   9   -8.10   27.70
   1  14  -9   24.60   31.90
   0 -14  -9   -3.70    4.70
   0 -14  -9   -5.70    4.40
   0  14  -9    3.40    5.00
   0  14   9    3.30   23.10
   0  14  -9    0.50   25.00
   1 -14   9   -3.80    6.30
  -1  14  -9    1.60   23.20
  -1  14  -9   -4.60    5.00
   2 -14   9   -1.80    7.70
   2 -15  -9   97.29   14.60
   2 -15  -9   51.29    7.40
  -2 -15   9   42.50   42.80
  -2  15   9   74.89   11.70
   2  15  -9   72.79    9.90
   1 -15  -9   16.80    5.30
  -1  15   9   21.80   26.60
   1  15  -9   12.10   33.50
   1  15  -9   16.80    5.90
   0 -15  -9   -8.70    4.20
   0 -15  -9   -6.90    4.80
   0  15  -9    3.80    6.00
   0  15  -9   -1.90   25.00
   0  15   9    1.70   25.00
   1 -15   9   25.00    7.90
  -1  15  -9   19.50    5.30
  -1  15  -9   17.80   24.80
   2 -15   9   27.00    7.90
  -2  15  -9   46.00    6.50
  -2  15  -9   44.30    5.30
   2 -16  -9    4.20    7.20
   2 -16  -9   29.90    9.60
  -2 -16   9  -15.80   45.40
   2  16  -9    1.20    7.90
  -2  16   9    3.90    8.70
   1 -16  -9   64.89    8.20
   1  16  -9   98.69   10.10
   1  16  -9   95.09   34.50
  -1  16   9   81.29   28.20
   0 -16   9    5.80    6.30
   0 -16  -9    1.80    5.00
   0 -16  -9    6.90    4.70
   0  16  -9   -1.10   28.40
   0  16   9    9.30   25.70
   0  16  -9   -0.60    5.50
   1 -16   9   15.40    8.60
  -1  16  -9   11.20    5.50
  -1  16  -9   24.80   24.90
   2 -16   9    2.70    9.40
  -2  16  -9   16.30    5.30
  -2  16  -9   16.50    6.40
   2 -17  -9   23.10    8.00
  -2 -17   9   15.40   58.39
   2 -17  -9   34.80   10.10
   2  17  -9   41.60   10.20
  -2  17   9   15.60    9.00
   1 -17  -9   13.00    5.50
  -1  17   9  -10.80   29.60
   1  17  -9    1.00   38.20
   1  17  -9   -4.00    8.20
   0 -17   9   20.40    7.90
   0 -17  -9   14.50    5.50
   0  17   9   10.40   27.10
   0  17  -9   23.80   28.20
   0  17  -9    0.30    5.60
   1 -17   9   86.49   10.00
  -1  17  -9   94.09    9.30
  -1  17  -9   70.49   28.20
   2 -17   9   14.40    9.10
   2 -18  -9   39.10   10.90
   2 -18  -9   27.10    8.00
  -2  18   9    9.10    9.50
   2  18  -9   43.40    9.10
   1 -18  -9   42.90    6.10
  -1  18   9   23.80   31.10
   1  18  -9   27.80    7.60
   0 -18   9   14.90    8.60
   0 -18  -9   13.30    5.50
   0 -18  -9   17.60    5.10
   0  18  -9    9.70    5.70
   0  18   9    3.20   28.00
   0  18  -9   -1.50   30.20
   1 -18   9   19.00    8.60
  -1  18  -9   22.80   30.60
  -1  18  -9   27.20    5.90
   2 -19  -9   10.80    8.40
   2 -19  -9   40.20   11.10
  -2  19   9   14.00   10.20
   2  19  -9  -11.50    9.60
   1 -19  -9    0.50    6.10
  -1 -19   9   23.30   10.70
   1  19  -9    4.90    8.50
  -1  19   9   21.50   35.80
   0 -19  -9   26.50    5.10
   0 -19   9  -17.20   10.50
   0 -19  -9    9.90    5.60
   0  19  -9   15.00    7.20
   0  19  -9   13.00   40.70
   0  19   9   18.00   29.80
   1 -19   9   90.99   11.70
  -1  19  -9   99.99    9.70
   2 -20  -9   12.80   11.90
   2 -20  -9    6.20    8.60
   1 -20  -9   82.19    7.80
  -1  20   9  101.89   39.70
   1  20  -9   63.19   10.20
   0 -20  -9   12.90    5.60
   0 -20   9  -11.80    7.80
   0 -20  -9    4.90    6.00
   0  20  -9   -4.70    7.80
   1 -20   9    3.10    8.90
  -1  20  -9   18.70    6.50
   1 -21  -9    7.50    6.60
  -1 -21   9    0.30    8.50
   1  21  -9   -1.10    7.70
   0 -21  -9    4.20    7.10
   0 -21  -9   -1.70    5.20
   0  21  -9    0.40    7.70
   1 -21   9   46.30   10.90
  -1  21  -9   38.90    7.60
   1 -22  -9   72.79    7.70
  -1 -22   9   59.79   12.60
   1  22  -9   49.30    9.30
   0 -22  -9   -1.10    6.90
   0 -22  -9   -2.00    5.90
   0 -22   9    8.80   10.40
   0  22  -9  -13.10    7.50
   1 -22   9   42.40    9.90
  -1  22  -9   25.30    7.90
   1 -23  -9   15.50    7.60
   1  23  -9   29.80   10.10
   0 -23   9  -22.00   13.00
   0 -23  -9   -7.70    6.00
   0  23  -9    2.30    7.90
   2   0 -10   87.89   11.10
   2   0 -10   56.49   40.10
  -2   0  10   67.89    9.00
   1   0 -10    1.70   23.80
  -1   0  10   -2.20   24.90
   0   0 -10  252.97   12.60
   0   0  10  287.87   30.50
   0   0 -10  282.77   28.10
   2  -1 -10   36.40    8.50
  -2   1  10   -1.20    9.20
   2   1 -10   29.20    7.60
   2   1 -10   32.10   36.10
  -1  -1  10  -16.70   25.90
   1  -1 -10   -2.30    6.10
   1  -1 -10    5.90   26.90
   1   1 -10   -7.70   26.90
  -1   1  10    4.60   24.20
   0  -1 -10  136.29   12.60
   0  -1  10  172.98   22.90
   0  -1 -10  130.29    9.10
   0   1 -10  161.58    9.70
   0   1  10  139.19   22.60
   0   1 -10  193.28   22.40
   2  -2 -10  133.59   11.90
  -2  -2  10  101.89   12.60
   2   2 -10  116.49   12.20
   2   2 -10  110.69   38.00
  -2   2  10  128.59   12.70
   1  -2 -10   19.80    5.90
  -1  -2  10   -6.30   25.20
  -1   2  10   32.40   25.00
   1   2 -10   13.60   25.30
   1   2 -10   -7.90    6.50
   0  -2 -10    3.70    5.50
   0  -2 -10   17.90    4.40
   0   2 -10   26.60    5.00
   0   2  10    8.60   20.80
   0   2 -10   26.10   21.60
   2  -3 -10  132.29   14.10
   2  -3 -10  154.68   38.80
  -2   3  10  140.29   15.30
   2   3 -10  154.38   40.60
   2   3 -10  123.29   14.10
   1  -3 -10   11.30    6.00
  -1  -3  10    2.80   25.80
   1   3 -10    2.00   27.40
  -1   3  10   18.20   24.20
   1   3 -10    1.80    7.00
   0  -3 -10  127.89   10.00
   0  -3 -10  143.19    9.90
   0   3 -10  134.79    8.60
   0   3  10  154.88   23.30
   0   3 -10  183.48   23.50
   2  -3  10   36.60    7.10
   2  -4 -10   23.80   38.10
  -2  -4  10   39.20    9.40
   2   4 -10   39.80   39.30
   2   4 -10   47.00    8.30
  -2   4  10   14.10    8.60
   1  -4 -10    1.00    6.10
  -1  -4  10   12.00   25.30
   1   4 -10    8.50    6.40
  -1   4  10   14.50   24.90
   1   4 -10   31.50   29.40
   0  -4 -10    8.40    4.50
   0  -4 -10   17.50    5.00
   0   4  10    9.00   20.40
   0   4 -10   28.40   22.60
   0   4 -10   30.50    4.70
   2  -4  10   84.39   10.50
  -2  -5  10    3.80    8.00
   2  -5 -10    4.20    7.40
   2   5 -10  -14.20   49.70
  -2   5  10   21.00    7.60
   2   5 -10    3.10    8.30
  -1  -5  10   -3.60   24.20
   1   5 -10   16.80   30.00
   1   5 -10   -4.00    5.70
  -1   5  10    6.70   27.80
   0  -5 -10   25.00    5.10
   0  -5 -10   21.30    4.80
   0   5 -10    5.80   23.60
   0   5  10   40.70   21.50
   0   5 -10   18.10    4.90
   2  -5  10  192.18   14.50
   2  -6 -10   65.69    8.60
   2   6 -10   87.49   10.50
  -2   6  10   91.09    9.50
  -1  -6  10   32.70   24.50
   1  -6 -10    6.50    6.00
   1   6 -10   24.90   30.90
   1   6 -10   17.20    5.60
  -1   6  10   42.30   28.90
   0  -6 -10  183.08   10.10
   0  -6 -10  154.48   10.40
   0   6 -10  160.68   10.30
   0   6 -10  195.58   25.80
   0   6  10  218.28   25.10
   2  -6  10   22.60    8.40
   2  -7 -10   -1.20    7.10
  -2  -7  10   18.70    7.50
  -2   7  10   12.40    9.90
   2   7 -10   21.30    8.70
   1  -7 -10   -8.50    6.20
   1   7 -10   -8.60   30.40
   1   7 -10   17.50    7.40
  -1   7  10   14.50   24.10
   0  -7 -10    7.20    4.70
   0  -7 -10   12.10    4.60
   0   7 -10   18.20    4.90
   0   7  10   13.60   22.20
   0   7 -10   43.20   25.40
  -1   7 -10    9.60    5.60
   2  -7  10    7.60    8.10
  -2  -8  10   46.60    8.40
   2  -8 -10   43.00    7.40
   2   8 -10   65.49    9.60
  -2   8  10   52.29   11.00
   1  -8 -10  140.89   32.60
  -1   8  10  141.19   30.90
   1   8 -10  151.68   32.70
   1   8 -10  138.79   10.50
   0  -8 -10   11.00    4.60
   0  -8 -10    3.60    4.60
   0   8 -10   -1.00    4.80
   0   8 -10  -19.10   25.50
   0   8  10  -11.90   22.50
   2  -8  10   42.00    8.20
  -2  -9  10   16.80   10.40
   2  -9 -10   -9.40    7.00
   2   9 -10   27.20    9.00
  -2   9  10  -14.90    9.90
   1  -9 -10   23.40    6.20
   1  -9 -10   30.80   26.20
   1   9 -10   26.50   32.00
  -1   9  10   43.20   24.50
   0  -9 -10   15.80    5.10
   0  -9 -10   19.80    4.70
   0   9 -10    7.60    5.10
   0   9  10    7.10   23.70
   0   9 -10   11.70   26.40
  -1   9 -10   79.09    9.10
   2  -9  10   19.70    8.70
   2 -10 -10  -12.80    8.50
  -2  10  10   20.50   10.30
   1 -10 -10   91.69    9.90
   1 -10 -10  103.19   27.10
   1  10 -10  104.69   11.90
  -1  10  10  104.99   28.50
   1  10 -10   77.79   38.10
   0 -10 -10   93.79    8.30
   0 -10 -10   73.99    8.10
   0  10 -10   75.89    7.70
   0  10  10   91.79   25.10
   0  10 -10   90.29   28.70
  -1  10 -10   27.10    5.20
  -1  10 -10   40.30    6.00
   2 -10  10   17.70    8.10
  -2  11  10  -17.10    8.20
   2  11 -10    4.60    8.80
   1 -11 -10    6.50   27.20
   1 -11 -10    2.10    6.00
   1  11 -10   30.30    6.80
   1  11 -10    0.60   37.70
  -1  11  10   24.50   27.80
   0 -11 -10    7.10    5.10
   0  11  10    5.70   24.90
   0  11 -10    4.40   27.00
   0  11 -10    8.50    5.90
  -1  11 -10   26.80    6.70
  -1  11 -10   25.40    5.10
   2 -11  10   -1.60    8.40
   2 -12 -10   -8.40    7.40
  -2  12  10   10.80    8.60
   2  12 -10   24.40   11.40
   1 -12 -10  128.69   11.20
   1 -12 -10  168.68   29.60
  -1  12  10  207.08   34.70
   1  12 -10  169.98   42.20
   1  12 -10  182.38   14.60
   0 -12 -10    3.40    5.40
   0 -12 -10   11.20    5.40
   0  12 -10   -0.60    5.50
   0  12  10   11.80   28.40
   0  12 -10   26.20   30.30
  -1  12 -10   17.50    6.60
  -1  12 -10   27.30    5.50
  -2  13  10    9.20   11.80
   2  13 -10   32.70    9.60
   1 -13 -10   -0.90   34.90
   1  13 -10   35.90    7.10
  -1  13  10   39.70   34.40
   0 -13 -10   10.20    5.20
   0  13 -10   -8.50    5.70
   0  13 -10   19.40   35.60
   0  13  10    3.10   26.80
   1 -13  10  156.88   12.80
  -1  13 -10  141.79   11.50
  -1  13 -10  130.59   10.50
   2 -14 -10    6.90    8.30
  -2  14  10   29.90   10.80
   2  14 -10   18.90   12.20
   1 -14 -10   74.79    9.80
   1 -14 -10  141.99   32.50
  -1  14  10  131.39   36.30
   1  14 -10   97.09   10.00
   0 -14 -10   49.90    6.60
   0  14 -10   73.89    9.70
   0  14  10   69.59   29.00
   1 -14  10   40.40    9.10
  -1  14 -10   35.20    7.30
  -1  14 -10   46.40    6.30
   2 -15 -10   -3.70   10.00
   2  15 -10   -1.50    9.00
   1 -15 -10   -9.60    6.80
   1  15 -10   23.60    7.20
  -1  15  10  -23.70   33.80
   0 -15 -10   30.80    6.70
   0 -15 -10   53.49    5.90
   0  15 -10   42.70    7.00
   1 -15  10   24.10    9.00
  -1  15 -10    4.10    6.30
   1 -16 -10   57.99    7.80
   1  16 -10   49.30    8.10
   0 -16  10   14.00    7.70
   0 -16 -10   -0.70    6.00
   0  16 -10    9.80    7.10
   1 -16  10    6.30   10.50
  -1  16 -10    4.80    6.40
   1 -17 -10    4.60    6.80
   1  17 -10  -10.80    9.60
   0 -17 -10    3.40    5.70
   0 -17 -10   19.60    6.20
   0 -17  10   20.00   11.60
   0  17 -10   -8.40    6.90
   1 -17  10  -21.40   10.10
  -1  17 -10    1.90    6.30
   1 -18 -10   29.70    7.50
   1  18 -10   15.00   11.40
   0 -18  10   39.30   10.80
   0 -18 -10   18.60    5.90
   0 -18 -10   17.80    7.00
   0  18 -10   24.90    7.10
   1 -19 -10    1.80    7.60
   1  19 -10   -3.10    8.00
   0 -19 -10   44.70    7.10
   0 -19 -10   32.20    6.30
   0 -19  10   62.09   11.10
   0  19 -10   45.60    8.90
   0 -20  10   59.09   11.50
   0 -20 -10   31.30    6.20
   0  20 -10   35.50    8.60
  -2   0  11  -23.40    9.40
   2   0 -11   14.70   11.10
   1   0 -11  231.98   15.30
  -1   0  11  363.86   35.10
   0   0 -11   -5.90    5.70
   0   0 -11   15.30    5.40
   2  -1 -11   35.40   10.20
  -2  -1  11   50.89   11.90
  -1  -1  11   80.79   40.10
   1  -1 -11    6.50    8.20
  -1   1  11   11.80   32.30
   0  -1 -11   10.00    5.70
   0  -1 -11   29.40    6.30
   0   1 -11   19.80    5.30
   0   1  11   16.10   27.60
   0   1 -11    2.80    6.60
   2  -2 -11   38.00    9.30
   2   2 -11   20.40    9.20
   1  -2 -11   13.70    7.40
  -1  -2  11   40.30   32.70
   1   2 -11   19.30    7.30
   1   2 -11   30.80   39.50
  -1   2  11   32.50   36.80
   0  -2 -11   14.20    5.30
   0  -2 -11    0.70    5.70
   0   2 -11  -14.20    6.50
   0   2  11  -15.80   27.40
   0   2 -11    0.60    5.30
  -2  -3  11    6.30   10.40
   2   3 -11   13.00   10.10
   1  -3 -11   65.99   36.40
  -1  -3  11   59.89   29.60
   1  -3 -11   54.09    9.30
  -1   3  11   89.89   31.00
   1   3 -11   66.09   10.10
   0  -3 -11    6.10    5.60
   0  -3 -11   17.00    6.00
   0   3 -11    3.70    5.40
   0   3 -11    6.20   10.80
   0   3  11   -2.20   28.40
   2  -4 -11   63.19   10.00
  -2  -4  11   61.39   12.70
   2   4 -11   82.09   11.80
  -2   4  11  123.99   16.40
   1  -4 -11   16.00    7.60
  -1  -4  11   16.70   33.30
   1  -4 -11   22.20   34.90
  -1   4  11   36.50   36.10
   1   4 -11   30.10    7.10
   0  -4 -11   16.20    6.20
   0  -4 -11    7.00    5.70
   0   4  11   -3.90   28.90
   0   4 -11   15.60    5.50
   0   4 -11    1.30   22.10
  -2  -5  11   27.40   10.30
   2  -5 -11   25.10    8.80
  -2   5  11   23.00   11.40
   2   5 -11    5.80   11.90
   1  -5 -11   14.70   39.80
  -1  -5  11   39.00   30.60
   1  -5 -11   34.10    6.50
  -1   5  11   43.70   28.90
   1   5 -11   28.90    9.00
   0  -5 -11   14.20    5.80
   0  -5 -11    3.60    6.40
   0   5 -11    7.40   30.50
   0   5 -11   21.30    5.90
   0   5  11   -9.50   29.00
  -2  -6  11   46.10   10.30
   2  -6 -11   35.90    9.50
   2   6 -11   46.90   10.00
   1  -6 -11   30.50    8.00
  -1   6  11   34.80   35.70
   1   6 -11   50.79    7.00
   0  -6 -11    6.90    5.70
   0  -6 -11    0.10    6.10
   0   6 -11    8.10    6.10
   0   6 -11   19.70   28.90
   0   6  11   12.60   32.30
   2  -7 -11   32.10    9.70
  -2  -7  11    1.20   13.00
   2   7 -11   20.60   10.20
   1   7 -11   43.90    8.60
  -1   7  11   25.10   35.70
   0  -7 -11   39.20    6.10
   0   7 -11   53.69   30.50
   0   7 -11   40.10    6.00
   2  -8 -11   16.40   12.00
   2   8 -11   69.49   11.10
   1  -8 -11  -10.70    6.70
   1   8 -11   33.20    7.00
   0  -8 -11   13.90    6.10
   0  -8 -11    4.50    5.90
   0   8 -11   18.00   33.60
   0   8 -11   16.10    6.00
   1  -9 -11   18.00    8.00
   1   9 -11   61.39    9.00
   0  -9 -11  109.39   10.20
   0  -9 -11   85.69    9.60
   0   9 -11   77.89    7.80
   0   9 -11   84.49   38.60
   1  10 -11    9.40    9.50
   0  10 -11    8.70    7.10
  -1  10 -11    3.60    7.50
   1 -11 -11  -21.40    7.60
   1  11 -11    4.80    7.50
   0 -11 -11  157.48   10.80
   0  11 -11  111.59   12.50
   1 -11  11    7.30    9.80
  -1  11 -11   -5.20    5.90
   1  12 -11   20.60    8.30
   0 -12 -11    0.70    6.50
   0  12 -11   15.20    7.50
   1 -13 -11   33.00    8.80
   1  13 -11   51.19   10.10
   0 -13 -11   70.69    7.30
   0  13 -11   70.49    8.50
   1 -14 -11   17.60    7.80
   1  14 -11   33.60   10.90
   0  14 -11    2.40    8.40
   0 -15 -11   44.20    6.90
   1   0 -12  -26.90   10.20
   0   0 -12   18.90    6.30
   1  -1 -12  -20.00    9.40
   1   1 -12  -13.10   11.00
   0  -1 -12   44.30    6.90
   0   1 -12   26.20    6.70
   1  -2 -12   -2.50    8.50
   1   2 -12   16.90   10.10
   0  -2 -12   78.39   10.30
   0  -3 -12  150.68   11.70
   0   3 -12  136.69   12.30
   0  -4 -12   34.30    6.90
   0   4 -12   48.90    7.60
   0  -5 -12  104.09   10.80
   0   0   0    0.00    0.00
_computing_structure_solution     'SHELXT 2014/5 (Sheldrick, 2014)'
;
_shelx_hkl_checksum     82090
_shelx_res_file
;
    1.res created by SHELXL-2014/7
TITL RC141_0m_a.res in P2(1)/n
REM Old TITL RC141_0m in P2(1)/n
REM SHELXT solution in P2(1)/n
REM R1 0.141, Rweak 0.016, Alpha 0.033, Orientation as input
REM Formula found by SHELXT: C10 N5 S
CELL 0.71073 3.7856 28.3927 9.6324 90 93.824 90
ZERR 4 0.0004 0.0026 0.0009 0 0.003 0
LATT 1
SYMM 0.5-X,0.5+Y,0.5-Z
SFAC C H N O S
UNIT 32 40 24 4 4
EQIV $1 1-X,1-Y,1-Z
EQIV $2 -1+X,+Y,1+Z
EQIV $3 1+X,+Y,+Z
DFIX 0.86 0.01 N6 H6a N6 H6b N5 H5a N5 H5b
DFIX 0.84 0.01 O1 H1a O1 H1b
L.S. 10
PLAN  10
SIZE 0.28 0.08 0.04
TEMP 22.85
HTAB N5 N2
HTAB N5 N4_$1
HTAB N6 O1_$2
HTAB N6 O1_$1
HTAB O1 N1
HTAB O1 N2_$3
BOND $H
LIST 4
CONF
fmap 2
acta
REM <olex2.extras>
REM <HklSrc "%./1.hkl">
REM </olex2.extras>
WGHT    0.013100    1.761600
FVAR       0.90656
S1    5    0.144484    0.726658    0.183853    11.00000    0.04715    0.02829 =
         0.03754   -0.00026    0.00106    0.00392
N1    3    0.402134    0.657911    0.049241    11.00000    0.04565    0.03156 =
         0.02986   -0.00036    0.00436   -0.00337
N2    3    0.295305    0.635956    0.274941    11.00000    0.03624    0.02954 =
         0.02946    0.00314    0.00277    0.00169
N3    3    0.180450    0.651552    0.390514    11.00000    0.03316    0.02863 =
         0.03127    0.00076    0.00180    0.00126
N4    3    0.261080    0.544340    0.611564    11.00000    0.03420    0.02654 =
         0.02925    0.00111    0.00478    0.00326
N5    3    0.424554    0.552572    0.389897    11.00000    0.05551    0.02641 =
         0.03313    0.00342    0.01267    0.01003
N6    3    0.104136    0.534040    0.834341    11.00000    0.06386    0.03587 =
         0.03307    0.00281    0.01510    0.01117
C1    1    0.237750    0.735167    0.013294    11.00000    0.05317    0.03244 =
         0.03724    0.00764   -0.00825   -0.00674
AFIX  43
H1    2    0.202202    0.763227   -0.035454    11.00000   -1.20000
AFIX   0
C2    1    0.369065    0.695597   -0.039510    11.00000    0.05425    0.03859 =
         0.02985    0.00408    0.00345   -0.01021
AFIX  43
H2    2    0.433706    0.693866   -0.130839    11.00000   -1.20000
AFIX   0
C3    1    0.293061    0.669199    0.170556    11.00000    0.03215    0.02610 =
         0.03231   -0.00058    0.00020   -0.00266
C4    1    0.170689    0.620524    0.497761    11.00000    0.03046    0.02590 =
         0.02872    0.00069    0.00056    0.00147
C5    1    0.287252    0.572055    0.499280    11.00000    0.02730    0.02659 =
         0.03004   -0.00267    0.00284    0.00020
C6    1    0.124842    0.562261    0.724616    11.00000    0.03092    0.03089 =
         0.03009    0.00019    0.00330    0.00018
C7    1    0.008112    0.609752    0.733012    11.00000    0.03920    0.03272 =
         0.03140   -0.00429    0.00818    0.00538
AFIX  43
H7    2   -0.084533    0.621231    0.813391    11.00000   -1.20000
AFIX   0
C8    1    0.035903    0.637602    0.620897    11.00000    0.03763    0.02722 =
         0.03554   -0.00192    0.00208    0.00648
AFIX  43
H8    2   -0.035735    0.668874    0.624986    11.00000   -1.20000
AFIX   0
O1    4    0.791225    0.569588    0.091044    11.00000    0.06206    0.03852 =
         0.04741   -0.00063    0.01235    0.00451
H5A   2    0.470902    0.569836    0.320234    11.00000    0.03972
H5B   2    0.504441    0.524213    0.397148    11.00000    0.04680
H6A   2    0.166164    0.505013    0.825544    11.00000    0.05763
H6B   2    0.021724    0.543760    0.910268    11.00000    0.05186
H1A   2    0.646914    0.590486    0.062157    11.00000    0.11135
H1B   2    0.936056    0.584046    0.145489    11.00000    0.23394
HKLF 4
REM  RC141_0m_a.res in P2(1)/n
REM R1 =  0.0607 for    1670 Fo > 4sig(Fo)  and  0.0822 for all    2100 data
REM    169 parameters refined using      6 restraints
END
WGHT      0.0131      1.7616
REM Highest difference peak  0.327,  deepest hole -0.261,  1-sigma level  0.057
Q1    1   0.1583  0.7328  0.0811  11.00000  0.05    0.33
Q2    1   0.0230  0.7411  0.2613  11.00000  0.05    0.26
Q3    1   0.5774  0.5538  0.0227  11.00000  0.05    0.23
Q4    1   0.7446  0.7192  0.0156  11.00000  0.05    0.22
Q5    1   0.1486  0.5943  0.5005  11.00000  0.05    0.22
Q6    1  -0.0173  0.6231  0.5434  11.00000  0.05    0.22
Q7    1   0.2038  0.6915  0.1883  11.00000  0.05    0.22
Q8    1   0.1886  0.6313  0.5577  11.00000  0.05    0.22
Q9    1   0.3142  0.6004  0.5155  11.00000  0.05    0.21
Q10   1  -0.0647  0.6880  0.1753  11.00000  0.05    0.21
;
_shelx_res_checksum     41697
