# Supplementary material for: Crystal structure of 3-[2-(1,3-thia­zol-2-yl)diazen-1-yl]pyridine-2,6-di­amine monohydrate
Source: Acta Crystallogr E Crystallogr Commun. 2018 Mar 27;74(Pt 4):563–5. doi: 10.1107/S2056989018004693 (PMC5946990; doi:10.1107/S2056989018004693)
Supplement: Supplementary file 2 [file e-74-00563-Isup2.hkl]

data_I                                                                          
_shelx_title ' RC141_0m_a.res in P2(1)/n'                                       
_shelx_refln_list_code          4                                               
_shelx_F_calc_maximum      109.48                                               
_exptl_crystal_F_000       496.00                                               
_reflns_d_resolution_high  0.7931                                               
                                                                                
loop_                                                                           
 _space_group_symop_operation_xyz                                               
 'x, y, z'                                                                      
 '-x+1/2, y+1/2, -z+1/2'                                                        
 '-x, -y, -z'                                                                   
 'x-1/2, -y-1/2, z-1/2'                                                         
                                                                                
_cell_length_a     3.7856                                                       
_cell_length_b    28.3927                                                       
_cell_length_c     9.6324                                                       
_cell_angle_alpha  90.000                                                       
_cell_angle_beta   93.824                                                       
_cell_angle_gamma  90.000                                                       
                                                                                
_shelx_F_squared_multiplier     1.000                                           
                                                                                
loop_                                                                           
 _refln_index_h                                                                 
 _refln_index_k                                                                 
 _refln_index_l                                                                 
 _refln_F_squared_calc                                                          
 _refln_F_squared_meas                                                          
 _refln_F_squared_sigma                                                         
 _refln_observed_status                                                         
   2   0   0       1972.25       2086.61        27.88 o                         
   4   0   0         16.09         17.13         3.29 o                         
   1   1   0       1060.14       1010.39        17.55 o                         
   2   1   0        310.10        346.41         7.36 o                         
   3   1   0          5.22          3.79         1.63 o                         
   4   1   0          8.82         18.33         2.30 o                         
   2   2   0         86.97         87.75         3.07 o                         
   3   2   0         36.73         38.35         2.29 o                         
   4   2   0         76.46         88.31         4.97 o                         
   1   3   0         53.71         64.73         3.53 o                         
   2   3   0        465.72        425.67         5.81 o                         
   3   3   0         16.46         15.43         1.88 o                         
   4   3   0         66.94         70.75         4.45 o                         
   1   4   0       1323.66       1348.22        14.71 o                         
   2   4   0         58.47         63.32         2.22 o                         
   3   4   0          0.99          3.79         1.89 o                         
   4   4   0         76.76         87.59         4.51 o                         
   1   5   0        361.87        372.44         5.42 o                         
   2   5   0        642.51        633.11         7.78 o                         
   3   5   0         67.55         78.22         3.40 o                         
   4   5   0          1.09          8.46         3.43 o                         
   0   6   0       1516.54       1359.79        25.34 o                         
   1   6   0       1765.43       1668.83        18.14 o                         
   2   6   0        190.26        188.05         3.85 o                         
   3   6   0        117.81        131.97         4.48 o                         
   4   6   0          0.49         -1.27         3.97 o                         
   1   7   0          8.72         13.09         1.96 o                         
   2   7   0        809.00        814.98        10.84 o                         
   3   7   0        297.06        297.89         6.34 o                         
   4   7   0         19.72         18.02         4.64 o                         
   0   8   0        472.29        446.69         9.90 o                         
   1   8   0        959.22        949.24        12.35 o                         
   2   8   0         73.69         94.85         3.32 o                         
   3   8   0          6.07          8.21         2.15 o                         
   4   8   0          1.60          7.79         4.79 o                         
   1   9   0       2734.10       2929.00        33.36 o                         
   2   9   0        761.91        750.75        10.46 o                         
   3   9   0        116.54        117.92         4.10 o                         
   4   9   0         20.88         27.22         4.77 o                         
   0  10   0      11985.25      12166.45       383.00 o                         
   1  10   0       2851.21       2917.75        33.30 o                         
   2  10   0        500.05        508.70         7.82 o                         
   3  10   0          3.30          6.32         2.33 o                         
   4  10   0          0.37         -3.79         4.66 o                         
   1  11   0       1344.41       1310.46        16.91 o                         
   2  11   0        213.57        219.33         5.41 o                         
   3  11   0        341.66        358.34         7.60 o                         
   4  11   0          1.87          4.85         5.54 o                         
   0  12   0        989.00       1093.83        47.58 o                         
   1  12   0       3003.64       3102.08        39.66 o                         
   2  12   0         96.26        102.48         3.74 o                         
   3  12   0         37.40         40.87         3.95 o                         
   4  12   0          3.44         -4.71         7.12 o                         
   1  13   0         72.26         60.57         3.19 o                         
   2  13   0         45.64         63.32         3.47 o                         
   3  13   0        304.38        287.90         7.10 o                         
   4  13   0          0.78         -1.03         5.48 o                         
   0  14   0       1127.89       1043.86        26.50 o                         
   1  14   0        178.69        140.93         4.76 o                         
   2  14   0        186.18        203.56         5.96 o                         
   3  14   0          1.24          3.32         3.12 o                         
   4  14   0         21.94         19.69         6.65 o                         
   1  15   0        258.87        259.53         6.51 o                         
   2  15   0        144.55        133.44         4.68 o                         
   3  15   0         89.20         84.46         4.76 o                         
   4  15   0          0.48          0.57         5.95 o                         
   0  16   0         21.54          7.52         7.39 o                         
   1  16   0       1039.97        998.66        16.64 o                         
   2  16   0          8.67          7.16         2.96 o                         
   3  16   0          1.64          0.61         2.86 o                         
   4  16   0         29.07         21.33         6.69 o                         
   1  17   0         96.03         92.20         3.65 o                         
   2  17   0        287.50        278.21         7.49 o                         
   3  17   0        111.22        120.48         5.42 o                         
   4  17   0         77.21         70.82         7.40 o                         
   0  18   0       1056.60       1097.94        23.30 o                         
   1  18   0          0.17          0.44         2.00 o                         
   2  18   0          4.11         12.36         3.10 o                         
   3  18   0          3.67          3.31         3.90 o                         
   4  18   0         31.83         18.41         6.98 o                         
   1  19   0        217.97        228.04         5.83 o                         
   2  19   0        280.33        258.91         6.71 o                         
   3  19   0          2.66          3.92         3.89 o                         
   4  19   0          2.46         13.15         8.58 o                         
   0  20   0        510.22        520.28        14.55 o                         
   1  20   0        194.95        181.07         5.24 o                         
   2  20   0        199.22        192.79         5.76 o                         
   3  20   0         41.18         25.71         3.73 o                         
   1  21   0         52.26         47.64         3.15 o                         
   2  21   0        380.97        402.03         9.03 o                         
   3  21   0          4.09         -1.81         3.74 o                         
   0  22   0        133.65        130.75        11.83 o                         
   1  22   0          3.72          4.59         2.51 o                         
   2  22   0         19.24         19.59         3.37 o                         
   3  22   0         23.95         17.88         4.20 o                         
   1  23   0          0.10         -2.45         3.26 o                         
   2  23   0        181.32        192.55         6.59 o                         
   3  23   0         18.42         16.26         4.41 o                         
   0  24   0        548.36        549.39        14.17 o                         
   1  24   0          0.02          5.14         2.76 o                         
   2  24   0         11.46         10.30         3.49 o                         
   3  24   0          0.00         -2.79         7.40 o                         
   1  25   0        110.35         94.32         7.48 o                         
   2  25   0        344.65        318.26         8.93 o                         
   3  25   0          1.28          3.98         4.89 o                         
   0  26   0        793.57        768.86        18.74 o                         
   1  26   0         11.51         10.93         3.27 o                         
   2  26   0        105.89        110.75         8.05 o                         
   3  26   0         52.49         53.74         4.86 o                         
   1  27   0        344.76        344.58         7.94 o                         
   2  27   0         12.14         18.39         4.32 o                         
   3  27   0         64.43         71.57        10.04 o                         
   0  28   0         66.62         81.66         6.31 o                         
   1  28   0        140.34        121.72         5.30 o                         
   2  28   0          2.80          1.70         4.60 o                         
   1  29   0          9.06         -2.60         5.57 o                         
   2  29   0          3.65          7.59         4.96 o                         
   0  30   0        266.38        271.42        13.08 o                         
   1  30   0         70.54         78.23         4.58 o                         
   2  30   0         48.39         63.87         9.53 o                         
   1  31   0         49.07         36.42         4.20 o                         
   2  31   0         27.16         37.68         9.65 o                         
   0  32   0         40.14         33.99         5.84 o                         
   1  32   0        157.65        141.36         6.89 o                         
   2  32   0         22.75         16.33         6.45 o                         
   1  33   0          5.89          0.24         7.42 o                         
   0  34   0         47.40         34.59         8.46 o                         
   1  34   0        101.88        100.16         9.66 o                         
   1  35   0         67.81         88.20        13.87 o                         
  -3   0   1         16.02         41.95         5.08 o                         
  -1   0   1        650.07        588.90        12.37 o                         
   1   0   1       1889.71       2149.32        69.47 o                         
   3   0   1          1.03          3.10         4.29 o                         
  -4   1   1         51.65         58.62         3.66 o                         
  -3   1   1        603.96        601.85         8.12 o                         
  -2   1   1        434.58        418.21         5.89 o                         
  -1   1   1        484.97        465.66         9.93 o                         
   1   1   1         12.84          8.83         4.54 o                         
   2   1   1        989.51       1078.52        17.61 o                         
   3   1   1         85.66         90.26         4.95 o                         
   4   1   1          9.24          8.19         5.00 o                         
  -4   2   1         22.93         23.32         3.49 o                         
  -3   2   1         12.40         19.67         4.08 o                         
  -2   2   1        126.24        134.53         3.38 o                         
  -1   2   1       1999.57       2032.32        21.79 o                         
   2   2   1       3190.43       3389.08        41.19 o                         
   3   2   1          0.28         16.30         3.59 o                         
   4   2   1          0.03         -1.51         5.20 o                         
  -4   3   1          1.68          3.20         2.81 o                         
  -3   3   1          1.38         11.35         2.04 o                         
  -2   3   1        283.73        251.88         4.61 o                         
  -1   3   1        836.68        853.76        10.15 o                         
   2   3   1        444.27        459.26        10.28 o                         
   3   3   1        358.15        373.18        10.61 o                         
   4   3   1          5.94          4.70         7.26 o                         
  -4   4   1         23.00         25.07         2.97 o                         
  -3   4   1          0.02         -1.55         1.94 o                         
  -2   4   1         36.38         41.97         2.22 o                         
  -1   4   1       1483.67       1436.90        15.75 o                         
   0   4   1       5982.08       5854.65       106.32 o                         
   1   4   1       4681.37       4841.09       106.14 o                         
   2   4   1       1594.71       1688.69        23.09 o                         
   3   4   1        534.33        566.38        10.29 o                         
   4   4   1         23.14         29.32         7.20 o                         
  -4   5   1         40.35         50.99         3.47 o                         
  -3   5   1        134.14        131.90         3.97 o                         
  -2   5   1        260.17        233.80         4.38 o                         
  -1   5   1        356.51        375.90         5.28 o                         
   0   5   1       5983.16       5988.62        77.00 o                         
   1   5   1          1.81          4.03         1.82 o                         
   2   5   1        720.00        788.53        12.07 o                         
   3   5   1         42.04         75.84         4.32 o                         
   4   5   1          1.17         -1.08         4.04 o                         
  -4   6   1          0.54          2.50         3.31 o                         
  -3   6   1         28.10         29.09         2.65 o                         
  -2   6   1         21.25         23.96         1.88 o                         
  -1   6   1        634.53        627.35         8.24 o                         
   0   6   1         48.26         40.15         1.93 o                         
   1   6   1       4294.20       4590.70        65.23 o                         
   2   6   1       2234.91       2317.65        31.17 o                         
   3   6   1        639.53        653.91        12.41 o                         
   4   6   1         15.75         18.17         8.27 o                         
  -4   7   1         34.85         32.60         3.14 o                         
  -3   7   1         21.63         27.46         2.50 o                         
  -2   7   1         18.71         13.83         1.65 o                         
  -1   7   1        241.69        207.34         4.44 o                         
   0   7   1       2139.06       2152.03        26.09 o                         
   1   7   1        604.92        601.43         9.05 o                         
   2   7   1        764.01        739.69        11.78 o                         
   3   7   1        511.19        488.24        10.53 o                         
   4   7   1          0.24         -4.08         4.18 o                         
  -4   8   1         20.86         23.52         3.14 o                         
  -3   8   1          8.03         11.82         2.31 o                         
  -2   8   1        273.48        266.98         4.92 o                         
  -1   8   1        785.61        793.70        10.20 o                         
   0   8   1        622.75        599.23         8.23 o                         
   1   8   1       3270.98       3445.40        41.63 o                         
   2   8   1        166.93        211.78         5.74 o                         
   3   8   1         19.23         21.96         3.07 o                         
   4   8   1        106.73        108.21        11.89 o                         
  -4   9   1          3.60          2.40         3.95 o                         
  -3   9   1          0.42         -2.80         2.80 o                         
  -2   9   1        974.51        948.76        11.95 o                         
  -1   9   1        667.06        648.46         8.86 o                         
   0   9   1        530.81        470.36         7.02 o                         
   1   9   1        150.60        166.20         4.07 o                         
   2   9   1       2147.32       2233.37        28.11 o                         
   3   9   1         42.42         43.40         3.75 o                         
   4   9   1         19.22         27.67         5.12 o                         
  -4  10   1        132.56        131.40         6.65 o                         
  -3  10   1         13.37         13.07         3.14 o                         
  -2  10   1        610.37        597.50         8.80 o                         
  -1  10   1        319.23        290.01         5.76 o                         
   0  10   1          6.86          4.83         1.84 o                         
   1  10   1         26.72         23.73         2.12 o                         
   2  10   1         19.28         21.15         2.41 o                         
   3  10   1          6.52          7.71         3.04 o                         
   4  10   1        128.97        147.00         8.94 o                         
  -4  11   1        109.70        116.06         6.79 o                         
  -3  11   1          2.88          1.41         3.06 o                         
  -2  11   1         71.63         74.77         3.51 o                         
  -1  11   1        432.10        416.46         6.94 o                         
   0  11   1        684.28        649.42         8.61 o                         
   1  11   1        219.90        205.58         4.82 o                         
   2  11   1         88.78         94.10         3.62 o                         
   3  11   1         42.43         48.45         3.95 o                         
   4  11   1         16.06          9.48         5.35 o                         
  -4  12   1          0.03         -4.24         4.24 o                         
  -3  12   1         12.78         10.96         3.27 o                         
  -2  12   1        219.39        223.79         5.83 o                         
  -1  12   1          0.20          3.90         2.11 o                         
   0  12   1       5555.26       5805.92        69.63 o                         
   1  12   1        290.90        278.80         5.74 o                         
   2  12   1          3.13          7.00         2.31 o                         
   3  12   1          0.02         -0.58         3.14 o                         
   4  12   1         48.67         46.91         5.95 o                         
  -4  13   1          9.58          6.14         6.69 o                         
  -3  13   1         27.70         33.06         4.00 o                         
  -2  13   1         78.56         78.50         3.82 o                         
  -1  13   1        935.47        927.57        12.99 o                         
   0  13   1       1038.80       1084.56        13.39 o                         
   1  13   1       1205.91       1283.96        16.93 o                         
   2  13   1        857.18        838.81        11.93 o                         
   3  13   1          0.56          0.07         3.36 o                         
   4  13   1          4.64         -1.66         9.34 o                         
  -4  14   1          6.22          1.31         5.85 o                         
  -3  14   1         35.75         39.63         4.09 o                         
  -2  14   1        195.36        192.90         5.83 o                         
  -1  14   1        164.03        158.51         4.22 o                         
   0  14   1       2497.22       2604.07        34.67 o                         
   1  14   1        368.97        341.32         6.82 o                         
   2  14   1         12.23         23.19         2.66 o                         
   3  14   1         58.58         64.78         5.44 o                         
   4  14   1         84.03         92.49         8.64 o                         
  -4  15   1         18.63         24.96         4.90 o                         
  -3  15   1        181.61        171.75         6.65 o                         
  -2  15   1        356.70        333.34         7.52 o                         
  -1  15   1        237.36        234.67         5.50 o                         
   0  15   1       1056.25       1070.83        15.59 o                         
   1  15   1        831.27        882.04        14.13 o                         
   2  15   1        389.07        392.31         8.05 o                         
   3  15   1          3.65          9.09         3.63 o                         
   4  15   1         13.20          8.66         9.43 o                         
  -4  16   1         89.02        116.41        10.78 o                         
  -3  16   1         17.20         19.10         3.98 o                         
  -2  16   1        107.08        107.93         4.51 o                         
  -1  16   1        481.23        505.90         8.65 o                         
   0  16   1         19.50         26.99         3.70 o                         
   1  16   1        441.98        425.10         8.12 o                         
   2  16   1        242.61        251.06         6.75 o                         
   3  16   1         35.97         40.69         4.27 o                         
   4  16   1         22.92         44.36         6.75 o                         
  -4  17   1         12.37         -1.43         6.84 o                         
  -3  17   1        120.64        110.73         6.34 o                         
  -2  17   1         40.95         40.65         3.02 o                         
  -1  17   1        147.27        177.33         4.95 o                         
   0  17   1          8.48          4.63         2.06 o                         
   1  17   1        532.13        528.99         9.41 o                         
   2  17   1        240.81        238.12         6.98 o                         
   3  17   1         79.21         78.97         6.53 o                         
   4  17   1         11.89         11.58         6.32 o                         
  -4  18   1         14.25         -9.09        10.71 o                         
  -3  18   1        115.13        101.15         6.53 o                         
  -2  18   1        201.57        183.08         5.40 o                         
  -1  18   1        649.48        616.23        10.27 o                         
   0  18   1        408.78        386.58         9.01 o                         
   1  18   1         42.32         46.21         3.07 o                         
   2  18   1         40.90         37.51         3.53 o                         
   3  18   1         68.52         78.13         6.10 o                         
   4  18   1          0.81          6.23         6.74 o                         
  -4  19   1          2.88         -0.97         7.30 o                         
  -3  19   1         42.84         60.92         7.16 o                         
  -2  19   1          5.46          5.58         2.67 o                         
  -1  19   1         96.39         99.49         3.91 o                         
   0  19   1        161.80        149.74         4.82 o                         
   1  19   1         68.97         62.01         3.42 o                         
   2  19   1        115.76        114.91         5.33 o                         
   3  19   1         51.15         57.96         8.27 o                         
  -3  20   1         81.67         81.57         5.11 o                         
  -2  20   1         95.38         87.99         4.71 o                         
  -1  20   1        671.94        647.81        11.06 o                         
   0  20   1          0.99          3.69         2.33 o                         
   1  20   1         29.40         28.80         2.76 o                         
   2  20   1         62.85         50.76         4.16 o                         
   3  20   1         50.79         52.44         8.70 o                         
  -3  21   1         15.40         19.36         4.26 o                         
  -2  21   1          0.72          0.63         2.96 o                         
  -1  21   1         29.30         26.34         2.73 o                         
   0  21   1         32.26         23.56         2.52 o                         
   1  21   1        515.04        513.60         8.78 o                         
   2  21   1         58.65         56.25         3.86 o                         
   3  21   1         16.89         11.79         5.13 o                         
  -3  22   1         17.39         23.60         4.48 o                         
  -2  22   1         20.50         15.02         3.31 o                         
  -1  22   1        904.69        859.03        13.98 o                         
   0  22   1          3.53          5.16         2.65 o                         
   1  22   1         80.63         71.29         3.61 o                         
   2  22   1          4.12          5.60         3.20 o                         
   3  22   1        171.17        180.39         8.99 o                         
  -3  23   1          2.37         13.13         5.16 o                         
  -2  23   1          9.30          2.04         3.33 o                         
  -1  23   1          2.83          9.84         2.72 o                         
   0  23   1        152.56        146.07         5.71 o                         
   1  23   1        355.12        328.79         7.09 o                         
   2  23   1          0.48          0.53         3.88 o                         
   3  23   1        242.12        240.98        10.64 o                         
  -3  24   1         20.10         32.02         4.97 o                         
  -2  24   1        115.68         99.64         5.99 o                         
  -1  24   1        204.05        210.66         6.17 o                         
   0  24   1        185.63        164.48         5.72 o                         
   1  24   1         46.17         51.01         3.01 o                         
   2  24   1        170.57        164.57         6.36 o                         
   3  24   1         28.49         33.23         7.71 o                         
  -3  25   1        405.73        394.13        12.29 o                         
  -2  25   1         39.09         42.10         4.29 o                         
  -1  25   1         41.28         41.14         3.56 o                         
   0  25   1         19.48         30.29         3.20 o                         
   1  25   1        114.73        126.83         6.53 o                         
   2  25   1         96.10         87.62         5.81 o                         
   3  25   1         33.32         35.79         8.94 o                         
  -3  26   1         32.69         34.44         5.85 o                         
  -2  26   1        209.26        212.66         7.97 o                         
  -1  26   1          0.99          2.29         3.33 o                         
   0  26   1         10.69         11.68         3.71 o                         
   1  26   1         13.93         11.29         2.83 o                         
   2  26   1         10.85         11.35         5.45 o                         
   3  26   1         34.18         43.87         7.16 o                         
  -3  27   1        120.42        155.24        13.37 o                         
  -2  27   1        383.15        353.37        10.21 o                         
  -1  27   1         62.25         52.64         4.17 o                         
   0  27   1          1.34         -1.70         3.38 o                         
   1  27   1        359.42        387.16         8.35 o                         
   2  27   1         10.55          7.46         5.41 o                         
   3  27   1         18.29         17.44         5.12 o                         
  -2  28   1         28.29         38.26         4.98 o                         
  -1  28   1         84.93         79.47         6.98 o                         
   0  28   1         93.06         81.21         4.53 o                         
   1  28   1        173.44        179.73         7.54 o                         
   2  28   1         38.50         28.30         5.02 o                         
  -2  29   1        449.48        440.96        17.72 o                         
  -1  29   1        207.43        196.87         6.91 o                         
   0  29   1          1.47          0.70         3.17 o                         
   1  29   1        265.85        267.27         7.02 o                         
   2  29   1         98.42        103.70         7.27 o                         
  -2  30   1         24.00         30.23         5.67 o                         
  -1  30   1          6.19         15.43         7.36 o                         
   0  30   1        249.42        246.75         9.62 o                         
   1  30   1          3.42          6.33         3.62 o                         
   2  30   1          0.37          3.28         7.50 o                         
  -2  31   1         13.89         32.64         5.94 o                         
  -1  31   1         34.33         34.52         4.52 o                         
   0  31   1        314.43        307.99         7.82 o                         
   1  31   1          0.49         -2.56         4.47 o                         
   2  31   1         42.82         48.78         6.95 o                         
  -2  32   1         74.02         77.11         6.97 o                         
  -1  32   1         44.35         50.42         8.54 o                         
   0  32   1         98.73        113.90         5.83 o                         
   1  32   1          4.51         -3.53         6.39 o                         
   2  32   1          5.51          1.75         6.92 o                         
  -1  33   1         47.01         57.43         4.96 o                         
   0  33   1         29.23         29.89         6.31 o                         
   1  33   1          0.00         -8.61         8.61 o                         
  -1  34   1          1.59         22.45        10.45 o                         
   0  34   1        145.14        135.33         7.08 o                         
   1  34   1          4.44         -0.66         5.07 o                         
   0  35   1         25.77         18.94         9.50 o                         
  -4   0   2        138.85        121.18        10.74 o                         
  -2   0   2         97.13        115.80         3.86 o                         
   0   0   2          1.63          8.03         1.64 o                         
   2   0   2        585.01        648.48        23.97 o                         
   4   0   2          1.36          5.11         7.54 o                         
  -4   1   2          3.62         12.33         3.56 o                         
  -3   1   2         63.25         66.50         3.47 o                         
  -2   1   2        384.42        370.52         5.14 o                         
  -1   1   2       2850.10       2796.13        33.70 o                         
   0   1   2       3266.23       3212.17        38.36 o                         
   1   1   2        278.62        276.06        12.90 o                         
   2   1   2        733.30        766.54        19.53 o                         
   3   1   2          5.72         11.01         3.74 o                         
   4   1   2         24.31         22.64         5.29 o                         
  -4   2   2         16.20         17.80         3.53 o                         
  -3   2   2         24.32         34.92         2.57 o                         
  -2   2   2       1052.62       1003.96        10.86 o                         
  -1   2   2        585.29        550.86         7.34 o                         
   0   2   2          1.05         -1.21         1.21 o                         
   1   2   2        449.87        430.93        16.55 o                         
   2   2   2         98.83         98.14         8.03 o                         
   3   2   2         71.63         75.85         6.07 o                         
   4   2   2         17.77         33.08         9.00 o                         
  -4   3   2        181.56        164.35         8.08 o                         
  -3   3   2         54.43         66.21         3.99 o                         
  -2   3   2        361.17        345.47         5.55 o                         
  -1   3   2          2.64          0.71         1.88 o                         
   0   3   2        241.76        199.36         3.25 o                         
   1   3   2        437.21        415.62        11.31 o                         
   2   3   2          1.12          8.09         2.67 o                         
   3   3   2        357.72        346.96        11.61 o                         
   4   3   2         28.35         50.47         6.30 o                         
  -4   4   2         27.44         34.71         3.85 o                         
  -3   4   2        104.62        127.87         4.13 o                         
  -2   4   2        383.61        383.74         5.93 o                         
  -1   4   2         44.15         49.72         2.22 o                         
   0   4   2        100.17         84.51         2.56 o                         
   1   4   2         11.53         13.19         2.63 o                         
   2   4   2        429.56        541.35        27.60 o                         
   3   4   2        122.15        143.82         9.53 o                         
   4   4   2        362.25        311.70        18.49 o                         
  -4   5   2        164.31        152.54         7.81 o                         
  -3   5   2        112.05        111.30         3.93 o                         
  -2   5   2        144.16        154.02         3.82 o                         
  -1   5   2        199.97        204.00         3.97 o                         
   0   5   2        323.95        340.59         5.20 o                         
   1   5   2       1667.53       1699.22        32.01 o                         
   2   5   2       5366.97       5517.17        71.80 o                         
   3   5   2        400.84        407.30        11.01 o                         
   4   5   2         82.63         81.64         9.72 o                         
  -4   6   2         47.46         57.86         4.35 o                         
  -3   6   2          5.25         14.76         2.38 o                         
  -2   6   2          0.87          1.23         1.56 o                         
  -1   6   2        877.59        801.14         9.11 o                         
   0   6   2          4.69          3.34         1.81 o                         
   1   6   2         54.65         62.15         3.87 o                         
   2   6   2       2575.66       2773.58        40.55 o                         
   3   6   2        693.42        686.73        13.83 o                         
   4   6   2        224.74        212.34        14.50 o                         
  -4   7   2         64.76         73.59         4.94 o                         
  -3   7   2        366.89        333.89         6.95 o                         
  -2   7   2         22.24         22.17         1.93 o                         
  -1   7   2        233.46        234.20         4.23 o                         
   0   7   2       1000.19        888.79        13.89 o                         
   1   7   2       1455.52       1501.46        25.03 o                         
   2   7   2        879.23        921.46        16.28 o                         
   3   7   2        653.52        645.58        13.55 o                         
   4   7   2         44.98         45.87         9.61 o                         
  -4   8   2         84.75        107.41         9.05 o                         
  -3   8   2        122.63        112.69         4.31 o                         
  -2   8   2         71.67         59.51         3.44 o                         
  -1   8   2       1079.57       1032.94        12.12 o                         
   0   8   2        916.54        922.55        11.25 o                         
   1   8   2        994.03       1089.42        18.84 o                         
   2   8   2         16.93         31.44         3.39 o                         
   3   8   2       1127.61       1038.19        18.86 o                         
   4   8   2          0.48          4.72         5.39 o                         
  -4   9   2        100.08        104.47         5.94 o                         
  -3   9   2         73.28         76.15         3.91 o                         
  -2   9   2          0.96         -0.07         1.60 o                         
  -1   9   2        272.96        279.50         5.36 o                         
   0   9   2        139.54        125.12         3.56 o                         
   1   9   2        698.55        659.47        16.41 o                         
   2   9   2        390.21        406.33         8.90 o                         
   3   9   2        135.85        145.92         5.92 o                         
   4   9   2         29.90         38.53         5.72 o                         
  -4  10   2        157.58        147.33        11.37 o                         
  -3  10   2          1.83          5.28         3.29 o                         
  -2  10   2          0.17          2.42         2.13 o                         
  -1  10   2        584.67        523.36         8.04 o                         
   0  10   2         12.17         19.16         1.97 o                         
   1  10   2          0.79          4.48         1.62 o                         
   2  10   2        213.62        218.10         6.51 o                         
   3  10   2        189.60        198.35         9.45 o                         
   4  10   2          0.04          7.23         4.94 o                         
  -4  11   2         20.07         19.95         6.15 o                         
  -3  11   2         35.79         28.62         3.67 o                         
  -2  11   2         25.87         24.17         2.74 o                         
  -1  11   2         69.36         69.69         2.91 o                         
   0  11   2       1026.46       1036.93        12.71 o                         
   1  11   2        703.58        671.00         9.21 o                         
   2  11   2        250.26        263.09         7.24 o                         
   3  11   2         10.94          9.34         6.57 o                         
   4  11   2          2.03         -0.30         5.12 o                         
  -4  12   2          8.60          8.14         5.45 o                         
  -3  12   2          0.02         14.82         3.61 o                         
  -2  12   2        318.37        310.15         8.86 o                         
  -1  12   2       2143.26       2104.21        23.33 o                         
   0  12   2        567.64        540.94         8.60 o                         
   1  12   2         42.51         46.30         2.13 o                         
   2  12   2        222.70        224.76         6.88 o                         
   3  12   2        187.18        203.14        11.48 o                         
   4  12   2          0.00         -2.70         7.00 o                         
  -4  13   2          0.70          3.95         7.65 o                         
  -3  13   2       1091.81       1010.31        16.24 o                         
  -2  13   2         65.41         68.71         3.41 o                         
  -1  13   2          0.77          6.07         1.92 o                         
   0  13   2         28.78         24.73         2.44 o                         
   1  13   2        144.32        140.47         3.60 o                         
   2  13   2         38.28         42.57         3.50 o                         
   3  13   2         10.47         16.25         3.57 o                         
   4  13   2          0.02          5.14         5.64 o                         
  -4  14   2         86.10         90.62         9.29 o                         
  -3  14   2          0.05          9.88         3.91 o                         
  -2  14   2        216.71        218.55         5.57 o                         
  -1  14   2         35.03         41.71         2.80 o                         
   0  14   2          3.09          7.94         1.62 o                         
   1  14   2        455.80        464.70         7.34 o                         
   2  14   2         22.94         18.63         3.61 o                         
   3  14   2         53.85         78.57         5.70 o                         
   4  14   2         24.95         16.52         5.62 o                         
  -4  15   2        124.68        129.26         7.71 o                         
  -3  15   2         25.12         16.50         4.00 o                         
  -2  15   2        653.66        651.85        10.21 o                         
  -1  15   2        394.97        394.76         7.02 o                         
   0  15   2        172.87        174.09         4.37 o                         
   1  15   2       2349.52       2352.75        27.60 o                         
   2  15   2          4.54          5.06         2.42 o                         
   3  15   2         81.10         68.46         5.44 o                         
   4  15   2          6.41         -0.35         5.92 o                         
  -4  16   2          1.65         -2.16         5.29 o                         
  -3  16   2          3.97         -3.46         3.46 o                         
  -2  16   2          0.08          6.12         2.39 o                         
  -1  16   2         27.20         25.47         2.30 o                         
   0  16   2        299.18        291.20         5.89 o                         
   1  16   2          0.23         11.09         2.36 o                         
   2  16   2        187.23        178.18        12.07 o                         
   3  16   2         70.25         66.30         6.12 o                         
   4  16   2          8.75         -0.55         6.19 o                         
  -4  17   2          1.29         -5.52        10.34 o                         
  -3  17   2          2.91         -3.37         3.37 o                         
  -2  17   2          1.82          1.25         2.49 o                         
  -1  17   2        177.18        185.01         5.09 o                         
   0  17   2        195.96        199.01         4.98 o                         
   1  17   2        712.35        721.90        10.61 o                         
   2  17   2        394.37        372.08         9.05 o                         
   3  17   2          5.88          8.91         4.11 o                         
   4  17   2          5.15          4.63         6.35 o                         
  -4  18   2         15.81         25.14         8.02 o                         
  -3  18   2         16.62         11.87         3.71 o                         
  -2  18   2         68.46         75.90         4.17 o                         
  -1  18   2        540.08        534.59         9.53 o                         
   0  18   2        350.48        333.34         7.63 o                         
   1  18   2        154.97        179.53         5.76 o                         
   2  18   2        172.16        182.66         5.02 o                         
   3  18   2        288.14        275.78        16.90 o                         
  -4  19   2         86.72         87.19        14.24 o                         
  -3  19   2         35.42         34.25         3.95 o                         
  -2  19   2          0.22          4.88         2.67 o                         
  -1  19   2         71.44         73.20         3.80 o                         
   0  19   2       1410.11       1443.60        21.02 o                         
   1  19   2         64.10         62.18         3.59 o                         
   2  19   2        405.08        398.56         8.38 o                         
   3  19   2          1.07          4.61         4.56 o                         
  -3  20   2          3.45          7.16         5.00 o                         
  -2  20   2         26.74         25.06         3.09 o                         
  -1  20   2         47.80         55.71         3.41 o                         
   0  20   2        242.33        237.52         6.71 o                         
   1  20   2          0.00         -1.90         1.91 o                         
   2  20   2        110.64        104.28         4.27 o                         
   3  20   2          4.81          4.03         5.39 o                         
  -3  21   2          6.30          9.68         4.27 o                         
  -2  21   2         16.69         19.94         4.08 o                         
  -1  21   2         10.64         10.50         2.71 o                         
   0  21   2        514.51        510.61        10.60 o                         
   1  21   2          0.91         -0.18         2.47 o                         
   2  21   2         36.82         31.06         4.62 o                         
   3  21   2         43.60         46.16         5.53 o                         
  -3  22   2          0.11          8.10         4.46 o                         
  -2  22   2       1127.70       1079.86        23.11 o                         
  -1  22   2         15.53         22.38         3.00 o                         
   0  22   2        680.34        666.08        12.92 o                         
   1  22   2        163.44        148.91         5.64 o                         
   2  22   2         42.63         51.60         5.62 o                         
   3  22   2          0.98         -3.62         5.51 o                         
  -3  23   2         53.54         45.52         5.18 o                         
  -2  23   2         82.86         98.79         8.06 o                         
  -1  23   2        709.48        702.85        12.43 o                         
   0  23   2         79.88         87.04         4.90 o                         
   1  23   2         27.66         30.64         3.00 o                         
   2  23   2         41.83         43.07         2.72 o                         
   3  23   2         15.43         35.34        16.33 o                         
  -3  24   2         12.83         13.11         5.01 o                         
  -2  24   2        128.81        140.85         6.45 o                         
  -1  24   2       1291.77       1270.94        18.85 o                         
   0  24   2        244.04        251.62         7.63 o                         
   1  24   2         26.15         31.33         2.70 o                         
   2  24   2        220.01        210.74         7.44 o                         
   3  24   2          4.54         -3.94         6.22 o                         
  -3  25   2         84.51         86.88         6.77 o                         
  -2  25   2        309.79        316.68         9.14 o                         
  -1  25   2          0.69          5.21         3.09 o                         
   0  25   2         39.47         33.98         5.08 o                         
   1  25   2         24.21         24.74         2.98 o                         
   2  25   2        188.09        184.17         5.73 o                         
   3  25   2          5.74         10.16        14.61 o                         
  -3  26   2          0.51          7.55         5.68 o                         
  -2  26   2        139.53        134.39         7.21 o                         
  -1  26   2        390.00        389.95         8.72 o                         
   0  26   2        142.89        118.46         8.10 o                         
   1  26   2         75.31         72.41         3.73 o                         
   2  26   2         84.20         73.61         3.99 o                         
   3  26   2         75.83         42.47        12.65 o                         
  -3  27   2         63.38         72.21         6.52 o                         
  -2  27   2          0.63          8.57         5.10 o                         
  -1  27   2        105.34        110.01         5.26 o                         
   0  27   2          6.04          8.36         3.98 o                         
   1  27   2         52.12         46.29         3.37 o                         
   2  27   2         81.48         79.38         4.20 o                         
  -2  28   2        178.48        179.02         8.33 o                         
  -1  28   2         18.52          4.65         4.04 o                         
   0  28   2         41.42         43.95         4.58 o                         
   1  28   2         39.50         30.78         3.40 o                         
   2  28   2         14.76         11.39         3.67 o                         
  -2  29   2         19.99         17.62         5.53 o                         
  -1  29   2          0.74          1.70         4.20 o                         
   0  29   2         20.15         21.53         3.96 o                         
   1  29   2        129.01        144.25         5.77 o                         
   2  29   2         60.09         62.04         7.17 o                         
  -2  30   2          3.87          0.67         5.83 o                         
  -1  30   2         60.55         66.10         4.72 o                         
   0  30   2         55.01         43.44         5.29 o                         
   1  30   2          0.15          0.31         4.43 o                         
   2  30   2          0.04         -4.44         4.44 o                         
  -2  31   2          4.00          9.05        10.46 o                         
  -1  31   2         20.77         13.91         7.52 o                         
   0  31   2        242.98        239.94         9.29 o                         
   1  31   2        161.47        156.10         7.30 o                         
   2  31   2         22.64         21.77         5.51 o                         
  -2  32   2          6.35          9.44         7.56 o                         
  -1  32   2        192.94        205.09         9.92 o                         
   0  32   2          5.12          9.04         4.25 o                         
   1  32   2         11.71         10.46         4.38 o                         
  -1  33   2         41.88         50.68         8.64 o                         
   0  33   2         19.96         14.58         4.67 o                         
   1  33   2        277.55        295.38        10.31 o                         
  -1  34   2        400.68        404.86        20.63 o                         
   0  34   2          0.45         -0.41         9.36 o                         
   1  34   2         12.56         10.28         5.27 o                         
   0  35   2         42.15         57.53         9.83 o                         
  -3   0   3       1192.18       1126.84        22.40 o                         
  -1   0   3       5496.45       5505.13        71.31 o                         
   3   0   3         17.11         28.35         5.60 o                         
  -4   1   3         14.25          5.92         3.81 o                         
  -3   1   3         23.19         65.49         4.56 o                         
  -2   1   3        141.75        183.37         3.79 o                         
  -1   1   3        121.49        104.43         4.32 o                         
   0   1   3         25.18         20.99         1.77 o                         
   2   1   3        113.20         96.61         5.07 o                         
   3   1   3         58.80         90.42         6.15 o                         
   4   1   3         41.92         24.78         5.85 o                         
  -4   2   3          5.89          7.40         3.77 o                         
  -3   2   3          1.91         25.92         2.42 o                         
  -2   2   3        433.65        449.60         6.09 o                         
  -1   2   3          0.28          2.06         1.82 o                         
   0   2   3       1184.29       1165.83        14.54 o                         
   2   2   3         51.35         52.99         4.47 o                         
   3   2   3        649.72        607.93        17.37 o                         
   4   2   3         15.36         -5.19         5.19 o                         
  -4   3   3         24.07         18.98         4.10 o                         
  -3   3   3        545.67        510.46         8.92 o                         
  -2   3   3        286.48        300.10         5.50 o                         
  -1   3   3         12.29         22.47         2.17 o                         
   0   3   3        166.99        140.08         3.17 o                         
   2   3   3         44.50         57.62        11.86 o                         
   3   3   3          0.26         23.03         4.32 o                         
   4   3   3         52.82         39.33         6.31 o                         
  -4   4   3          1.86          4.13         5.70 o                         
  -3   4   3          7.79         23.37         3.51 o                         
  -2   4   3         38.11         37.53         2.40 o                         
  -1   4   3       1496.33       1435.15        14.57 o                         
   0   4   3       2354.80       2251.87        29.48 o                         
   1   4   3        407.60        386.25        22.02 o                         
   2   4   3        346.62        371.23        14.11 o                         
   3   4   3         85.13         96.59         6.32 o                         
   4   4   3         39.35         16.55         8.52 o                         
  -4   5   3         15.42         27.97         4.35 o                         
  -3   5   3        300.33        271.97         6.61 o                         
  -2   5   3        114.74        138.12         3.55 o                         
  -1   5   3        119.67        111.17         3.92 o                         
   0   5   3        291.30        261.39         5.21 o                         
   1   5   3        294.65        268.04         6.72 o                         
   2   5   3         22.36         30.74         3.56 o                         
   3   5   3         45.39         54.75         7.91 o                         
   4   5   3          8.22         -6.94         8.03 o                         
  -4   6   3         11.83         19.98         4.33 o                         
  -3   6   3        110.42        116.12         4.40 o                         
  -2   6   3        685.06        673.37         8.96 o                         
  -1   6   3        821.39        743.16         8.82 o                         
   0   6   3          8.78          9.20         1.34 o                         
   1   6   3        128.81        131.05         4.46 o                         
   2   6   3        361.23        315.38         8.76 o                         
   3   6   3         22.14         24.46         6.08 o                         
   4   6   3         11.30         -7.42         8.03 o                         
  -4   7   3        120.72        113.58         6.82 o                         
  -3   7   3        248.33        247.05         6.31 o                         
  -2   7   3         13.69         14.42         2.40 o                         
  -1   7   3        652.05        676.17         8.71 o                         
   0   7   3       1336.25       1325.93        15.59 o                         
   1   7   3          0.25         -0.30         1.71 o                         
   2   7   3        126.70        132.25         6.62 o                         
   3   7   3          6.01         20.13         5.19 o                         
   4   7   3         22.93          8.88         8.15 o                         
  -4   8   3         16.35         39.67         5.00 o                         
  -3   8   3         27.65         41.39         3.64 o                         
  -2   8   3         75.86         66.96         3.06 o                         
  -1   8   3         18.16         18.22         2.01 o                         
   0   8   3         10.11          6.29         1.33 o                         
   1   8   3         38.77         43.70         2.91 o                         
   2   8   3        277.11        282.59         7.41 o                         
   3   8   3        590.16        577.91        54.75 o                         
   4   8   3        241.72        180.68        15.21 o                         
  -4   9   3        342.20        331.12         9.82 o                         
  -3   9   3         57.48         65.04         4.20 o                         
  -2   9   3         20.99         27.41         3.39 o                         
  -1   9   3        801.26        857.47        10.69 o                         
   0   9   3       1721.33       1687.38        19.67 o                         
   1   9   3         95.89         93.18         4.51 o                         
   2   9   3          0.07          1.72         2.01 o                         
   3   9   3        191.79        206.28         7.93 o                         
   4   9   3         70.34        141.38        14.60 o                         
  -4  10   3        110.59        118.29         7.07 o                         
  -3  10   3         96.43        109.85         4.73 o                         
  -2  10   3       2745.47       2610.56        27.54 o                         
  -1  10   3          1.69          4.37         1.88 o                         
   0  10   3       2349.46       2436.01        26.34 o                         
   1  10   3         71.13         79.75         3.89 o                         
   2  10   3        485.10        483.31        10.80 o                         
   3  10   3        233.77        206.98         7.87 o                         
   4  10   3        215.58        193.56        15.94 o                         
  -4  11   3         45.96         46.75         6.44 o                         
  -3  11   3        445.06        429.58         8.83 o                         
  -2  11   3        180.48        191.32         6.13 o                         
  -1  11   3        505.21        528.58         7.85 o                         
   0  11   3          9.04          2.29         1.28 o                         
   1  11   3          0.75          2.73         2.28 o                         
   2  11   3          0.42          4.41         2.10 o                         
   3  11   3          1.02          8.10         4.17 o                         
   4  11   3        333.42        293.46        19.10 o                         
  -4  12   3         41.70         41.33         7.03 o                         
  -3  12   3        412.24        413.39         9.66 o                         
  -2  12   3          0.10          0.72         2.06 o                         
  -1  12   3       1267.43       1338.10        15.86 o                         
   0  12   3        282.09        305.00         4.95 o                         
   1  12   3          3.61          1.73         1.82 o                         
   2  12   3        270.91        260.96         7.67 o                         
   3  12   3        169.89        159.36        10.50 o                         
   4  12   3         16.05          6.45         9.61 o                         
  -4  13   3          0.10          0.76         6.71 o                         
  -3  13   3        140.38        150.93         6.28 o                         
  -2  13   3          1.96          7.79         2.59 o                         
  -1  13   3        178.28        210.42         5.37 o                         
   0  13   3        195.58        173.06         3.78 o                         
   1  13   3         14.87         18.68         3.46 o                         
   2  13   3        252.29        234.42         7.35 o                         
   3  13   3        116.44        107.47         8.53 o                         
   4  13   3          8.89         16.78         6.07 o                         
  -4  14   3         64.17         53.80         6.26 o                         
  -3  14   3          3.16          6.05         4.22 o                         
  -2  14   3          1.25          1.64         2.28 o                         
  -1  14   3         11.59          7.85         2.14 o                         
   0  14   3        144.37        172.55         3.85 o                         
   1  14   3         66.42         72.65         3.68 o                         
   2  14   3        255.77        245.10         7.77 o                         
   3  14   3          1.66         -3.38         3.65 o                         
   4  14   3          0.09        -10.46        10.46 o                         
  -4  15   3        111.70        113.77         7.80 o                         
  -3  15   3          0.21          3.17         3.53 o                         
  -2  15   3        246.93        260.20         6.46 o                         
  -1  15   3          1.02          1.01         2.23 o                         
   0  15   3        871.82        917.16        12.72 o                         
   1  15   3        233.28        215.39         5.12 o                         
   2  15   3         52.48         50.25         4.39 o                         
   3  15   3         22.19         16.27         7.46 o                         
   4  15   3         31.77         46.36        11.56 o                         
  -4  16   3          0.01         -0.24         5.87 o                         
  -3  16   3          0.27          6.36         3.59 o                         
  -2  16   3       1090.88       1043.34        14.59 o                         
  -1  16   3         33.69         35.25         2.94 o                         
   0  16   3         38.42         52.19         2.80 o                         
   1  16   3        535.85        540.50         9.38 o                         
   2  16   3          3.66          3.14         2.87 o                         
   3  16   3         50.50         57.62         5.71 o                         
   4  16   3          6.29          9.57         6.21 o                         
  -4  17   3         51.80         25.82         6.55 o                         
  -3  17   3        376.29        353.15        11.04 o                         
  -2  17   3         40.60         44.11         3.17 o                         
  -1  17   3          0.21         -0.23         2.15 o                         
   0  17   3        402.44        385.15         7.76 o                         
   1  17   3        477.43        474.93         8.79 o                         
   2  17   3        213.32        202.52         7.05 o                         
   3  17   3         11.20         18.28         5.14 o                         
  -4  18   3          0.10         -4.26         8.94 o                         
  -3  18   3        144.80        133.66         8.67 o                         
  -2  18   3         52.12         61.08         3.96 o                         
  -1  18   3          0.97          1.80         2.18 o                         
   0  18   3          0.27          4.97         2.05 o                         
   1  18   3        368.53        346.84         7.38 o                         
   2  18   3         79.90         79.36         5.30 o                         
   3  18   3          0.25          0.65         5.41 o                         
  -3  19   3         11.99          6.67         6.73 o                         
  -2  19   3          3.99          7.82         2.91 o                         
  -1  19   3       1128.74       1111.88        14.57 o                         
   0  19   3        426.86        433.33         7.82 o                         
   1  19   3        979.99        961.44        15.14 o                         
   2  19   3          0.16          0.23         3.37 o                         
   3  19   3         67.19         67.49         9.19 o                         
  -3  20   3         20.57         10.63         4.73 o                         
  -2  20   3         65.94         77.29         4.85 o                         
  -1  20   3        599.73        574.51         9.46 o                         
   0  20   3       1539.17       1548.78        22.58 o                         
   1  20   3          8.81         15.24         3.23 o                         
   2  20   3         47.19         63.05         5.62 o                         
   3  20   3        128.54        130.62         8.29 o                         
  -3  21   3        171.63        155.34        12.86 o                         
  -2  21   3        103.96        108.45         5.47 o                         
  -1  21   3        212.30        206.04         6.96 o                         
   0  21   3       1012.99       1013.40        15.21 o                         
   1  21   3       1060.18       1055.83        15.35 o                         
   2  21   3        249.22        233.53         8.67 o                         
   3  21   3         32.13         15.51         8.68 o                         
  -3  22   3        103.83        113.84         7.73 o                         
  -2  22   3         12.58         20.26         3.62 o                         
  -1  22   3        566.27        548.46         9.91 o                         
   0  22   3        202.75        208.47         5.76 o                         
   1  22   3         29.15         24.01         4.16 o                         
   2  22   3         18.16         22.84         5.05 o                         
   3  22   3        174.87        142.80        15.32 o                         
  -3  23   3         14.32         12.95         5.18 o                         
  -2  23   3         22.92         31.43         4.00 o                         
  -1  23   3        133.36        130.71         4.82 o                         
   0  23   3        202.62        195.94         5.71 o                         
   1  23   3          4.98          0.97         3.21 o                         
   2  23   3         49.15         46.73         5.02 o                         
   3  23   3         39.45         47.55         6.12 o                         
  -3  24   3          2.56          7.34         5.47 o                         
  -2  24   3         47.75         56.97         4.67 o                         
  -1  24   3          8.68         11.83         2.94 o                         
   0  24   3        468.77        480.57         9.95 o                         
   1  24   3         31.59         25.99         2.87 o                         
   2  24   3         15.85         10.32         4.68 o                         
   3  24   3         53.62         72.68         6.99 o                         
  -3  25   3         38.55         36.21         6.04 o                         
  -2  25   3          5.43          6.85         4.26 o                         
  -1  25   3        310.51        303.84         8.03 o                         
   0  25   3          4.23         11.23         4.08 o                         
   1  25   3          0.40         -3.49         3.49 o                         
   2  25   3          3.52          0.00         4.81 o                         
   3  25   3          2.79          1.00        10.46 o                         
  -3  26   3         33.75         40.62         7.92 o                         
  -2  26   3          8.95         13.45         6.43 o                         
  -1  26   3        211.21        211.30         7.59 o                         
   0  26   3         15.30         29.76         3.55 o                         
   1  26   3        148.48        140.26         5.08 o                         
   2  26   3         34.73         32.84         5.51 o                         
  -2  27   3          0.07          9.77         5.76 o                         
  -1  27   3          7.92         10.23         3.55 o                         
   0  27   3        325.66        333.08         8.68 o                         
   1  27   3         44.07         50.52         4.00 o                         
   2  27   3         14.46         10.24         3.17 o                         
  -2  28   3        256.36        252.85         8.63 o                         
  -1  28   3         22.91         24.32         4.29 o                         
   0  28   3          0.03          3.69         3.85 o                         
   1  28   3        207.29        206.21         8.29 o                         
   2  28   3        100.30         90.55         4.99 o                         
  -2  29   3         21.50         33.83         5.90 o                         
  -1  29   3          3.30          4.77         3.99 o                         
   0  29   3         29.86         39.83         5.12 o                         
   1  29   3         24.33         41.85         3.73 o                         
   2  29   3         13.34          5.03         4.88 o                         
  -2  30   3        156.20        175.32         9.08 o                         
  -1  30   3         76.40         84.63         8.00 o                         
   0  30   3         11.49         11.32         5.37 o                         
   1  30   3         67.89         56.91         4.35 o                         
   2  30   3        197.83        168.96        12.42 o                         
  -2  31   3          2.36         -7.32         7.46 o                         
  -1  31   3         19.07         14.69         4.70 o                         
   0  31   3        227.51        280.16        13.64 o                         
   1  31   3          0.01          0.17         4.27 o                         
  -1  32   3          3.25         -5.28         5.28 o                         
   0  32   3        167.62        179.77        10.89 o                         
   1  32   3        145.66        164.82         7.39 o                         
  -1  33   3         15.63         11.65        11.63 o                         
   0  33   3         41.61         76.76         7.25 o                         
   1  33   3          6.67          7.90         5.16 o                         
   0  34   3        102.84        122.55        10.69 o                         
  -4   0   4         17.29         23.50         6.29 o                         
  -2   0   4       1152.98       1129.25        21.61 o                         
   0   0   4        107.53         80.81         3.27 o                         
   2   0   4        353.29        307.56        14.11 o                         
   4   0   4         34.89         26.40         8.88 o                         
  -4   1   4         49.39         46.63         5.45 o                         
  -3   1   4         53.44         61.45         3.54 o                         
  -2   1   4        144.57        200.82         4.34 o                         
  -1   1   4         43.68         47.29         3.56 o                         
   0   1   4       1248.35       1144.36        13.51 o                         
   2   1   4          0.21         11.56         2.96 o                         
   3   1   4         11.76         25.89         4.44 o                         
   4   1   4         61.97         49.78         6.80 o                         
  -4   2   4          6.68         13.31         4.21 o                         
  -3   2   4         60.54         67.36         3.52 o                         
  -2   2   4        918.00        882.64        12.01 o                         
  -1   2   4        933.04       1013.36        11.54 o                         
   0   2   4       1016.16       1052.01        11.90 o                         
   2   2   4        210.47        206.76         7.87 o                         
   3   2   4          0.18          5.38         3.82 o                         
   4   2   4          5.40         -5.59         5.59 o                         
  -4   3   4         54.89         44.88         4.70 o                         
  -3   3   4         15.83         20.57         2.80 o                         
  -2   3   4        743.06        752.81        11.63 o                         
  -1   3   4       1478.43       1584.62        16.09 o                         
   0   3   4       3011.64       2946.40        33.37 o                         
   2   3   4         23.94         30.92         3.61 o                         
   3   3   4          4.10          6.49         3.70 o                         
   4   3   4         19.24         12.00         5.89 o                         
  -4   4   4         13.81         27.82         4.58 o                         
  -3   4   4          4.68          3.18         2.60 o                         
  -2   4   4          4.28         24.12         3.90 o                         
  -1   4   4        102.55        127.81         5.03 o                         
   0   4   4        399.60        428.07         6.15 o                         
   1   4   4        543.42        535.82        21.17 o                         
   2   4   4         32.62         43.51         4.04 o                         
   3   4   4         84.98         86.86         6.87 o                         
   4   4   4          2.71          0.14         6.01 o                         
  -4   5   4         72.56         75.14         5.77 o                         
  -3   5   4          7.08          4.44         2.68 o                         
  -2   5   4        798.99        827.26        10.48 o                         
  -1   5   4        726.22        712.10         8.29 o                         
   0   5   4        272.95        245.97         4.67 o                         
   1   5   4          0.36          1.86         1.66 o                         
   2   5   4         45.21         41.74         5.96 o                         
   3   5   4          5.14         13.85         3.74 o                         
   4   5   4        104.89         87.79         8.00 o                         
  -4   6   4         75.06         61.13         6.62 o                         
  -3   6   4         15.19         20.77         2.60 o                         
  -2   6   4        467.17        447.36         7.04 o                         
  -1   6   4        442.82        536.22         7.14 o                         
   0   6   4        806.27        926.57        13.16 o                         
   1   6   4         67.82         92.70         4.62 o                         
   2   6   4         93.28         77.98         7.42 o                         
   3   6   4         43.36         55.85         5.51 o                         
   4   6   4          1.98          9.73         8.52 o                         
  -4   7   4         27.96         33.27         5.11 o                         
  -3   7   4         58.69         73.65         3.76 o                         
  -2   7   4         71.32        102.86         3.30 o                         
  -1   7   4        521.82        514.95         6.70 o                         
   0   7   4        280.88        256.33         5.16 o                         
   1   7   4       3151.24       3276.69        60.89 o                         
   2   7   4          0.88          7.20         3.95 o                         
   3   7   4        158.81        152.63         7.72 o                         
   4   7   4          3.45         -8.40         8.40 o                         
  -4   8   4         59.43         51.53         4.75 o                         
  -3   8   4        148.57        154.14         4.97 o                         
  -2   8   4        554.61        513.58         7.88 o                         
  -1   8   4       2714.70       2826.07        34.00 o                         
   0   8   4       1032.40       1086.87        13.34 o                         
   1   8   4        265.89        318.65         7.65 o                         
   2   8   4          0.08          3.89         2.37 o                         
   3   8   4          6.12         13.14         6.08 o                         
   4   8   4          2.01          1.58         9.00 o                         
  -4   9   4          0.38          5.90         4.79 o                         
  -3   9   4        161.15        167.78         5.24 o                         
  -2   9   4        129.90        137.66         3.80 o                         
  -1   9   4         19.28         18.81         2.24 o                         
   0   9   4        294.98        382.11         5.81 o                         
   1   9   4        174.39        153.17         5.12 o                         
   2   9   4         36.65         32.40         2.75 o                         
   3   9   4         79.47         78.23        10.10 o                         
   4   9   4          2.22         -1.46         9.37 o                         
  -4  10   4          0.33          3.43         5.33 o                         
  -3  10   4        370.27        366.28         7.94 o                         
  -2  10   4        279.29        250.99         5.38 o                         
  -1  10   4         27.00         19.00         1.89 o                         
   0  10   4       1511.25       1552.50        18.90 o                         
   1  10   4        276.01        267.44         7.12 o                         
   2  10   4         77.03         75.46         5.24 o                         
   3  10   4         98.31        125.96        12.84 o                         
   4  10   4         21.14         -5.23         9.37 o                         
  -4  11   4         16.00         20.46         7.07 o                         
  -3  11   4        132.16        146.40         5.22 o                         
  -2  11   4          1.37          4.78         2.28 o                         
  -1  11   4         67.19         60.49         2.85 o                         
   0  11   4         84.41         89.73         2.77 o                         
   1  11   4          0.86          5.49         2.81 o                         
   2  11   4          5.84          7.75         3.03 o                         
   3  11   4         53.21         69.21         9.34 o                         
   4  11   4         14.73          0.85        10.10 o                         
  -4  12   4          1.56         -5.72         5.72 o                         
  -3  12   4        734.49        723.81        13.72 o                         
  -2  12   4          0.67          3.19         2.36 o                         
  -1  12   4       1375.55       1292.54        15.52 o                         
   0  12   4         46.58         48.12         2.17 o                         
   1  12   4        269.44        256.72         7.24 o                         
   2  12   4         50.45         52.18         5.60 o                         
   3  12   4         96.12        107.04         6.07 o                         
   4  12   4         44.42         12.41        10.59 o                         
  -4  13   4         26.21         12.31        17.09 o                         
  -3  13   4         67.76         81.65         5.31 o                         
  -2  13   4        172.91        182.51         5.21 o                         
  -1  13   4       1801.60       1744.97        20.26 o                         
   0  13   4         25.01         32.23         2.01 o                         
   1  13   4         55.05         54.40         3.81 o                         
   2  13   4         34.32         33.43         3.28 o                         
   3  13   4         33.98         31.33         5.06 o                         
   4  13   4         85.75         54.39        11.19 o                         
  -4  14   4         10.73          1.54         6.29 o                         
  -3  14   4         92.92         96.64         6.43 o                         
  -2  14   4       1294.72       1255.65        17.15 o                         
  -1  14   4        172.37        177.01         4.60 o                         
   0  14   4          2.40          3.91         1.54 o                         
   1  14   4        704.30        713.81        14.67 o                         
   2  14   4         78.93         83.37         6.72 o                         
   3  14   4         71.31         75.80        10.64 o                         
  -4  15   4          1.88         -4.68        15.27 o                         
  -3  15   4         17.88         18.31         4.20 o                         
  -2  15   4        738.78        687.42        12.45 o                         
  -1  15   4          0.47          4.67         2.13 o                         
   0  15   4          0.72          0.90         1.52 o                         
   1  15   4         63.73         71.85         4.17 o                         
   2  15   4        111.69        124.29         5.66 o                         
   3  15   4          7.95          7.00         5.60 o                         
  -4  16   4         10.51         -2.42         7.96 o                         
  -3  16   4          2.68          6.61         4.17 o                         
  -2  16   4          1.20         -1.81         2.77 o                         
  -1  16   4         45.53         52.84         3.21 o                         
   0  16   4        504.18        485.23         7.49 o                         
   1  16   4        701.59        704.87        12.61 o                         
   2  16   4        544.04        524.54        13.19 o                         
   3  16   4         87.02         78.22         6.04 o                         
  -3  17   4        156.07        135.91        10.44 o                         
  -2  17   4         48.50         48.85         3.28 o                         
  -1  17   4          5.11         10.32         2.38 o                         
   0  17   4        481.61        447.46         7.29 o                         
   1  17   4       1611.34       1648.34        25.62 o                         
   2  17   4         91.52         95.91         5.66 o                         
   3  17   4          1.44         -1.66         4.43 o                         
  -3  18   4        138.90        131.77         7.09 o                         
  -2  18   4         61.91         58.75         3.44 o                         
  -1  18   4       1382.13       1379.02        17.53 o                         
   0  18   4          0.00         -0.33         1.89 o                         
   1  18   4        878.94        838.44        13.33 o                         
   2  18   4        841.64        835.82        18.65 o                         
   3  18   4         18.86         17.34         8.76 o                         
  -3  19   4         17.97         14.33         4.68 o                         
  -2  19   4        109.68        117.16         5.70 o                         
  -1  19   4        294.64        293.46         7.05 o                         
   0  19   4        746.47        717.64        10.85 o                         
   1  19   4        127.29        142.87         6.89 o                         
   2  19   4        280.04        297.88        10.08 o                         
   3  19   4          0.16         -1.84         4.83 o                         
  -3  20   4         58.26         69.00         6.51 o                         
  -2  20   4        569.24        561.25        10.76 o                         
  -1  20   4        191.77        198.10         5.69 o                         
   0  20   4        223.82        216.05         5.39 o                         
   1  20   4          3.42          6.90         4.08 o                         
   2  20   4         12.13          4.75         4.76 o                         
   3  20   4          4.33          5.78         6.33 o                         
  -3  21   4         41.49         39.91         5.30 o                         
  -2  21   4         63.79         70.42         4.21 o                         
  -1  21   4         22.09         15.94         2.97 o                         
   0  21   4         84.48         77.09         3.86 o                         
   1  21   4        145.73        152.88         5.28 o                         
   2  21   4          1.10         -5.45         5.45 o                         
   3  21   4         54.07         52.46         9.60 o                         
  -3  22   4          7.56         -1.12         6.52 o                         
  -2  22   4        183.26        185.18         6.24 o                         
  -1  22   4          0.38          0.22         2.78 o                         
   0  22   4        290.71        301.41         7.79 o                         
   1  22   4         18.31         25.71         4.62 o                         
   2  22   4          8.68         -0.91         4.49 o                         
   3  22   4          4.39          5.33         5.96 o                         
  -3  23   4         92.93         78.37        13.19 o                         
  -2  23   4          0.51          0.89         3.44 o                         
  -1  23   4          0.40          0.21         3.02 o                         
   0  23   4        595.25        579.02        11.73 o                         
   1  23   4         35.97         35.81         3.77 o                         
   2  23   4          6.76         -4.69         4.69 o                         
   3  23   4         22.05         23.38         6.72 o                         
  -3  24   4         47.89         37.10         7.50 o                         
  -2  24   4        284.34        279.66         7.74 o                         
  -1  24   4         73.52         70.63         5.39 o                         
   0  24   4         27.16         32.00         3.34 o                         
   1  24   4        192.21        199.67         6.22 o                         
   2  24   4        158.88        135.98        19.23 o                         
   3  24   4         20.26         15.78         7.16 o                         
  -3  25   4         22.49         -0.81        13.20 o                         
  -2  25   4         76.48         91.75         5.25 o                         
  -1  25   4         64.40         58.97         4.70 o                         
   0  25   4         86.06         91.28         5.34 o                         
   1  25   4         70.45         72.94         4.09 o                         
   2  25   4         33.10         42.18         5.60 o                         
  -2  26   4          2.77          3.26         4.12 o                         
  -1  26   4        105.23        109.07         5.84 o                         
   0  26   4         18.44         13.26         3.49 o                         
   1  26   4          6.73          4.46         4.15 o                         
   2  26   4        194.88        193.75        10.19 o                         
  -2  27   4          2.60          1.87         4.63 o                         
  -1  27   4        115.19        123.90         5.85 o                         
   0  27   4        129.92        139.68         6.46 o                         
   1  27   4          4.60          2.29         4.09 o                         
   2  27   4         19.00         26.40         6.76 o                         
  -2  28   4         81.13         80.04        10.50 o                         
  -1  28   4          0.08         -4.14         4.29 o                         
   0  28   4          6.15         12.19         4.79 o                         
   1  28   4        336.13        357.12         8.39 o                         
   2  28   4          7.08         -5.26         5.26 o                         
  -2  29   4          6.81          7.92         9.06 o                         
  -1  29   4          7.38         15.43         4.93 o                         
   0  29   4         63.07         70.56         5.72 o                         
   1  29   4        187.42        187.17         7.16 o                         
   2  29   4         28.40         28.30         5.73 o                         
  -2  30   4         40.54         52.92         8.73 o                         
  -1  30   4         84.28        105.14         8.63 o                         
   0  30   4         45.44         46.33         5.10 o                         
   1  30   4         44.62         53.46         4.38 o                         
  -1  31   4        215.92        244.74        14.26 o                         
   0  31   4          2.37          5.95         5.31 o                         
   1  31   4         18.05         22.36         4.65 o                         
  -1  32   4         80.89        124.85        13.28 o                         
   0  32   4          4.29          5.33        10.58 o                         
   1  32   4          1.29          6.22         5.55 o                         
  -1  33   4        133.25        156.09        12.14 o                         
   0  33   4         33.32         27.37         7.63 o                         
  -3   0   5        129.11        126.10         5.90 o                         
  -1   0   5          0.68        128.61        19.29 o                         
   3   0   5         46.79         52.08         7.30 o                         
  -4   1   5          4.75         18.56         7.25 o                         
  -3   1   5          3.57         16.98         2.79 o                         
  -2   1   5         63.70         69.41         2.90 o                         
  -1   1   5       2240.04       2208.33        22.12 o                         
   0   1   5         26.43         29.76         2.11 o                         
   2   1   5         94.90        100.76         5.89 o                         
   3   1   5         50.67         63.19         6.32 o                         
   4   1   5          1.20          2.16         6.57 o                         
  -4   2   5         28.10         30.68         4.70 o                         
  -3   2   5        170.20        157.96         4.79 o                         
  -2   2   5         77.03         73.28         2.78 o                         
  -1   2   5        115.94        135.57         6.98 o                         
   0   2   5         14.07         23.10         1.63 o                         
   2   2   5         17.94         22.51         4.87 o                         
   3   2   5         99.94         95.54         6.75 o                         
   4   2   5          2.34         -1.18         8.09 o                         
  -4   3   5         19.48         15.21         6.06 o                         
  -3   3   5          4.81         21.11         2.57 o                         
  -2   3   5        219.78        215.68         4.20 o                         
  -1   3   5        502.47        476.03         6.63 o                         
   0   3   5        190.48        180.80         3.96 o                         
   2   3   5         41.20         61.19         7.18 o                         
   3   3   5         10.98         26.92         5.11 o                         
   4   3   5          3.48          9.65         9.55 o                         
  -4   4   5          4.28         -0.54         5.24 o                         
  -3   4   5        196.65        193.06         5.12 o                         
  -2   4   5          0.84         14.63         1.65 o                         
  -1   4   5          0.34         10.24         2.61 o                         
   0   4   5        137.42        144.61         7.90 o                         
   2   4   5        665.54        670.49        26.65 o                         
   3   4   5         14.56         15.30         3.98 o                         
   4   4   5          2.30          7.90         8.58 o                         
  -4   5   5         11.47         22.74         9.99 o                         
  -3   5   5          8.25         24.02         2.93 o                         
  -2   5   5        206.17        202.84         4.37 o                         
  -1   5   5        764.29        726.58         8.85 o                         
   0   5   5       3755.10       4067.76        49.16 o                         
   1   5   5       1205.95       1168.45        23.02 o                         
   2   5   5        360.99        360.61        16.79 o                         
   3   5   5          0.37          4.75         9.67 o                         
   4   5   5          1.20          3.31         8.21 o                         
  -4   6   5        119.86        128.15         6.57 o                         
  -3   6   5        218.03        221.89         6.26 o                         
  -2   6   5         29.38         31.41         2.01 o                         
  -1   6   5        299.16        327.17         5.91 o                         
   0   6   5        339.11        331.75         9.91 o                         
   1   6   5         20.56         24.03         7.14 o                         
   2   6   5         88.07         78.71         7.91 o                         
   3   6   5         14.26         11.05         4.14 o                         
   4   6   5          1.84         -1.30        13.32 o                         
  -4   7   5         22.87         21.73         5.06 o                         
  -3   7   5          0.13          2.87         3.79 o                         
  -2   7   5          2.15          9.26         1.79 o                         
  -1   7   5          2.48          8.37         2.18 o                         
   0   7   5         10.95          7.77         2.14 o                         
   1   7   5        775.24        877.18        23.70 o                         
   2   7   5          1.27         12.29         4.87 o                         
   3   7   5         44.89         41.44         5.29 o                         
   4   7   5         22.09          7.42         9.73 o                         
  -4   8   5         45.71         54.34         5.18 o                         
  -3   8   5         46.86         49.77         3.09 o                         
  -2   8   5        365.61        329.51         5.99 o                         
  -1   8   5       1299.84       1318.98        14.94 o                         
   0   8   5       1297.95       1288.84        17.42 o                         
   1   8   5         15.80         21.05         2.31 o                         
   2   8   5         13.01         13.02         5.11 o                         
   3   8   5         33.21         42.47         5.19 o                         
   4   8   5          2.12         -9.98         9.98 o                         
  -4   9   5         19.48         31.67        10.81 o                         
  -3   9   5         38.25         34.00         3.01 o                         
  -2   9   5         98.46        102.65         3.46 o                         
  -1   9   5        158.23        159.18         6.11 o                         
   0   9   5         55.00         29.55         2.79 o                         
   1   9   5        146.66        164.21         5.34 o                         
   2   9   5          1.57          2.17         4.03 o                         
   3   9   5         54.00         65.12         5.96 o                         
   4   9   5         61.41         51.10        11.68 o                         
  -4  10   5          0.03          1.69         5.31 o                         
  -3  10   5          0.60          8.49         2.86 o                         
  -2  10   5        411.01        375.11         7.68 o                         
  -1  10   5        203.09        216.30         4.95 o                         
   0  10   5         51.62         87.78         3.05 o                         
   1  10   5         20.27         27.27         2.84 o                         
   2  10   5        102.25        106.29         7.73 o                         
   3  10   5         32.84         30.66         7.06 o                         
  -4  11   5         22.94         31.76         5.25 o                         
  -3  11   5        126.88        118.13         4.83 o                         
  -2  11   5        191.27        186.60         5.05 o                         
  -1  11   5        549.53        511.27         8.24 o                         
   0  11   5       2017.63       2018.18        24.00 o                         
   1  11   5         33.90         27.37         3.11 o                         
   2  11   5         61.94         78.56         4.54 o                         
   3  11   5          3.79          4.50         6.69 o                         
  -4  12   5        308.01        282.48        12.00 o                         
  -3  12   5         23.71         31.70         3.61 o                         
  -2  12   5        374.32        338.06         7.05 o                         
  -1  12   5         26.39         29.10         2.41 o                         
   0  12   5         15.08         21.16         2.07 o                         
   1  12   5         87.62         99.31         4.75 o                         
   2  12   5        491.43        487.60        11.29 o                         
   3  12   5         79.92         83.21         9.86 o                         
  -4  13   5         24.41         28.51         9.56 o                         
  -3  13   5         10.78         19.45         4.41 o                         
  -2  13   5        441.90        417.22         8.13 o                         
  -1  13   5          0.23          3.09         2.04 o                         
   0  13   5        191.61        162.90         4.49 o                         
   1  13   5          0.57          3.29         2.39 o                         
   2  13   5        375.10        400.13        10.13 o                         
   3  13   5        189.25        195.70        14.87 o                         
  -4  14   5          0.33         -6.70         6.70 o                         
  -3  14   5         70.61         68.59         4.49 o                         
  -2  14   5        268.34        278.50         6.56 o                         
  -1  14   5         53.01         57.78         3.25 o                         
   0  14   5          0.14         -0.89         1.67 o                         
   1  14   5        347.91        333.22         9.16 o                         
   2  14   5       1006.27        959.91        17.90 o                         
   3  14   5         19.68         22.19         6.97 o                         
  -3  15   5          6.53          6.06         3.88 o                         
  -2  15   5        903.49        853.07        13.57 o                         
  -1  15   5        242.83        228.02         5.90 o                         
   0  15   5       2340.68       2271.31        24.34 o                         
   1  15   5          4.26          5.45         2.80 o                         
   2  15   5        477.68        495.89        16.55 o                         
   3  15   5        156.31        172.98        13.23 o                         
  -3  16   5         24.61         30.82         5.71 o                         
  -2  16   5          3.71          9.69         2.75 o                         
  -1  16   5        489.69        466.46         8.78 o                         
   0  16   5        238.55        224.45         4.95 o                         
   1  16   5        251.49        261.26         8.39 o                         
   2  16   5         27.86         27.77         4.21 o                         
   3  16   5        301.00        310.22        10.34 o                         
  -3  17   5          3.65          9.42         4.08 o                         
  -2  17   5         85.78         79.46         4.28 o                         
  -1  17   5       1739.75       1703.28        21.01 o                         
   0  17   5          0.29          3.23         1.89 o                         
   1  17   5        224.41        227.74         7.50 o                         
   2  17   5         10.06         13.03         3.54 o                         
   3  17   5          9.64         -0.55         5.15 o                         
  -3  18   5         30.97         38.75         4.45 o                         
  -2  18   5         22.52         24.95         3.13 o                         
  -1  18   5        455.57        462.95         9.15 o                         
   0  18   5         71.74         63.91         3.27 o                         
   1  18   5         34.93         38.16         3.83 o                         
   2  18   5          1.24          1.31         4.61 o                         
   3  18   5          5.98          5.12         6.16 o                         
  -3  19   5          5.05          7.68         6.62 o                         
  -2  19   5        173.51        163.24         6.55 o                         
  -1  19   5        207.68        202.78         5.76 o                         
   0  19   5         43.53         50.15         2.98 o                         
   1  19   5        115.06        123.46         6.57 o                         
   2  19   5         21.34         21.93         4.69 o                         
   3  19   5         10.37          2.41        18.68 o                         
  -3  20   5          1.97         17.08        11.63 o                         
  -2  20   5        122.97        107.07         9.03 o                         
  -1  20   5         26.23         32.19         3.28 o                         
   0  20   5        204.66        221.33         5.47 o                         
   1  20   5        327.81        322.39        10.19 o                         
   2  20   5         69.23         75.20        10.12 o                         
   3  20   5          5.41         11.58        16.85 o                         
  -3  21   5          0.81          5.47         5.05 o                         
  -2  21   5         31.67         24.55         3.71 o                         
  -1  21   5          4.76          7.99         3.09 o                         
   0  21   5        801.08        786.11        12.40 o                         
   1  21   5        210.37        212.21         6.40 o                         
   2  21   5        132.49        121.48        15.13 o                         
   3  21   5         80.81         80.69        12.84 o                         
  -3  22   5        146.61        155.99         8.33 o                         
  -2  22   5          4.48         -4.53         4.53 o                         
  -1  22   5        237.72        232.98         6.63 o                         
   0  22   5         66.64         91.55         6.59 o                         
   1  22   5        155.77        157.64         5.85 o                         
   2  22   5         20.32         13.64         4.87 o                         
   3  22   5          1.72         24.45        22.94 o                         
  -3  23   5         15.95         12.21         5.73 o                         
  -2  23   5          5.29         -4.98         4.98 o                         
  -1  23   5        326.74        331.66         8.45 o                         
   0  23   5        143.08        152.53         5.19 o                         
   1  23   5        116.38        110.51         4.45 o                         
   2  23   5          3.61          0.15         5.02 o                         
  -3  24   5        190.97        170.74        10.74 o                         
  -2  24   5          2.02          1.81         5.33 o                         
  -1  24   5          2.28         16.23         3.93 o                         
   0  24   5         11.23         13.86         3.11 o                         
   1  24   5        246.55        246.52         6.79 o                         
   2  24   5          0.36         -7.25         7.25 o                         
  -2  25   5          2.14          3.25         4.35 o                         
  -1  25   5        279.72        289.25         8.27 o                         
   0  25   5          7.02          9.25         3.25 o                         
   1  25   5          6.62         15.60         5.10 o                         
   2  25   5        118.88         94.98        11.06 o                         
  -2  26   5        222.36        213.93        13.46 o                         
  -1  26   5         19.36         27.54         5.09 o                         
   0  26   5         30.97         44.82         8.36 o                         
   1  26   5         54.55         55.26         7.82 o                         
   2  26   5        157.50        144.69         9.95 o                         
  -2  27   5         23.82         21.78         5.08 o                         
  -1  27   5        268.52        286.40         8.18 o                         
   0  27   5          1.97          8.21         4.80 o                         
   1  27   5         76.17         79.29         6.18 o                         
   2  27   5          4.36         -7.34        14.84 o                         
  -2  28   5         66.88         70.49         6.44 o                         
  -1  28   5         55.77         73.65         9.33 o                         
   0  28   5         33.80         49.53         8.42 o                         
   1  28   5          2.02          3.10         8.50 o                         
   2  28   5         21.25          8.98         7.43 o                         
  -2  29   5        143.82        144.15         8.63 o                         
  -1  29   5          2.00          3.02         6.80 o                         
   0  29   5        241.91        273.96        14.47 o                         
   1  29   5          6.27         20.88        10.43 o                         
  -1  30   5         18.68         27.95         5.21 o                         
   0  30   5         50.50         78.94         7.26 o                         
   1  30   5         41.93         36.56         7.10 o                         
  -1  31   5          6.77          1.01         7.34 o                         
   0  31   5         11.41         15.63         6.53 o                         
   1  31   5         55.70         62.83        11.11 o                         
   0  32   5          1.75         19.56         5.96 o                         
  -4   0   6        322.58        298.51        21.40 o                         
  -2   0   6         37.51         50.27         3.65 o                         
   0   0   6        247.99        253.76         7.03 o                         
   2   0   6        825.56        752.38        28.96 o                         
  -4   1   6         14.08         61.28         7.88 o                         
  -3   1   6         79.82         80.50         3.91 o                         
  -2   1   6        278.70        229.64         4.58 o                         
  -1   1   6         62.61         81.88         4.02 o                         
   0   1   6        354.75        387.34         6.30 o                         
   2   1   6        171.49        212.79        12.05 o                         
   3   1   6         68.58         61.13         6.44 o                         
  -4   2   6         12.11         23.11         6.91 o                         
  -3   2   6         20.83         30.18         2.83 o                         
  -2   2   6          2.17         27.09         2.53 o                         
  -1   2   6        284.03        274.88         5.88 o                         
   0   2   6       1075.28       1056.95        12.67 o                         
   2   2   6        411.59        388.60        17.89 o                         
   3   2   6        185.52        161.65        12.59 o                         
  -4   3   6         21.68         22.04        11.48 o                         
  -3   3   6         66.49         83.68         4.35 o                         
  -2   3   6        433.24        423.23         6.92 o                         
  -1   3   6         23.93         25.65         3.00 o                         
   0   3   6        133.87        160.73         4.16 o                         
   1   3   6         87.42        115.58        12.05 o                         
   2   3   6         18.39         45.99         6.33 o                         
   3   3   6          7.09         14.31         5.17 o                         
  -4   4   6          0.34         -1.01         7.70 o                         
  -3   4   6        120.58        108.43         4.49 o                         
  -2   4   6         77.96         71.30         4.17 o                         
  -1   4   6         26.15         29.94         3.25 o                         
   0   4   6       1079.67       1042.73        12.62 o                         
   1   4   6         30.22         28.41         4.49 o                         
   2   4   6         88.67        105.24         9.13 o                         
   3   4   6          8.44         13.29         4.61 o                         
  -4   5   6         12.68         15.05         6.06 o                         
  -3   5   6          3.60          7.81         3.07 o                         
  -2   5   6         69.64         64.90         3.15 o                         
  -1   5   6        470.04        429.04         6.87 o                         
   0   5   6        196.34        200.50         7.18 o                         
   1   5   6         68.52         72.17         4.28 o                         
   2   5   6        348.93        355.26        17.16 o                         
   3   5   6          2.07         -0.12         4.31 o                         
  -4   6   6          0.85         35.84         5.32 o                         
  -3   6   6         49.35         53.82         3.62 o                         
  -2   6   6         10.58         18.45         2.15 o                         
  -1   6   6        146.08        162.96         4.19 o                         
   0   6   6         76.40         79.22         3.99 o                         
   1   6   6        826.77        796.22        17.45 o                         
   2   6   6        242.93        249.05        13.87 o                         
   3   6   6         17.95         10.87         9.00 o                         
  -4   7   6        121.07        140.28         8.95 o                         
  -3   7   6         16.64         26.84         3.13 o                         
  -2   7   6        163.67        149.14         4.91 o                         
  -1   7   6        219.30        190.41         4.81 o                         
   0   7   6         23.29         22.54         2.07 o                         
   1   7   6         42.39         53.26         8.25 o                         
   2   7   6          8.56         19.22         5.60 o                         
   3   7   6         14.62         15.71         4.60 o                         
  -4   8   6         52.13         54.35         7.01 o                         
  -3   8   6          4.66         36.92         7.18 o                         
  -2   8   6         26.03         39.77         2.61 o                         
  -1   8   6         26.08         27.96         2.37 o                         
   0   8   6        268.12        245.14         5.78 o                         
   1   8   6       1902.88       1938.06        33.11 o                         
   2   8   6         18.88         14.97         5.60 o                         
   3   8   6          2.10          6.43         4.64 o                         
  -4   9   6          7.95         25.32         7.33 o                         
  -3   9   6        760.11        731.95        16.34 o                         
  -2   9   6        203.80        187.33         6.54 o                         
  -1   9   6         92.55         92.81         3.53 o                         
   0   9   6         19.25         24.28         2.49 o                         
   1   9   6         92.80        131.95        10.64 o                         
   2   9   6         87.01         86.50         9.13 o                         
   3   9   6        200.12        193.80        15.81 o                         
  -4  10   6         37.82         53.79         6.56 o                         
  -3  10   6        473.37        489.06        12.00 o                         
  -2  10   6          2.49          7.84         2.26 o                         
  -1  10   6          7.50         14.09         2.20 o                         
   0  10   6         90.08        121.80         3.89 o                         
   1  10   6        196.58        188.91         6.08 o                         
   2  10   6         26.96         35.33         9.06 o                         
   3  10   6         13.51         26.00         5.30 o                         
  -4  11   6        114.23        105.15        11.86 o                         
  -3  11   6          9.49         20.88         3.36 o                         
  -2  11   6         32.29         40.34         2.71 o                         
  -1  11   6        787.76        708.30        10.32 o                         
   0  11   6        393.07        382.50         7.60 o                         
   1  11   6        109.67        113.44         5.03 o                         
   2  11   6        174.36        170.55         6.55 o                         
   3  11   6        374.05        361.93        13.60 o                         
  -3  12   6         85.64         91.10         4.86 o                         
  -2  12   6         91.19         82.22         4.66 o                         
  -1  12   6        173.20        156.16         4.47 o                         
   0  12   6          1.17          3.13         2.09 o                         
   1  12   6        102.95         96.98         4.96 o                         
   2  12   6          0.37          6.93         5.04 o                         
   3  12   6        251.99        229.89        10.69 o                         
  -3  13   6         31.49         30.32         4.29 o                         
  -2  13   6          2.79          4.75         2.91 o                         
  -1  13   6        833.49        758.39        11.54 o                         
   0  13   6         44.93         50.15         3.21 o                         
   1  13   6        620.76        631.93        13.27 o                         
   2  13   6         82.80         78.94        11.33 o                         
   3  13   6          9.10         23.97        12.05 o                         
  -3  14   6          3.82          0.13         4.12 o                         
  -2  14   6        205.69        213.54         5.93 o                         
  -1  14   6        224.63        240.72         6.01 o                         
   0  14   6         57.60         54.34         3.50 o                         
   1  14   6        396.41        394.65        10.24 o                         
   2  14   6          8.78          7.94         3.30 o                         
   3  14   6          1.57         12.82         8.00 o                         
  -3  15   6         34.27         38.75         5.22 o                         
  -2  15   6        118.00        130.89         6.72 o                         
  -1  15   6        692.42        649.35        10.92 o                         
   0  15   6         97.88         92.32         4.14 o                         
   1  15   6         13.63         24.46         6.24 o                         
   2  15   6         39.29         48.55         4.42 o                         
   3  15   6         85.89        109.30        12.53 o                         
  -3  16   6          7.89         10.14         8.23 o                         
  -2  16   6          0.88          6.14         2.99 o                         
  -1  16   6         49.24         57.03         3.85 o                         
   0  16   6        209.42        197.39         5.13 o                         
   1  16   6        247.99        234.75         8.08 o                         
   2  16   6          2.39         10.52         3.64 o                         
   3  16   6          5.82         14.63         4.95 o                         
  -3  17   6          3.06         -3.32         6.50 o                         
  -2  17   6         27.52         31.32         3.42 o                         
  -1  17   6        164.20        164.38         5.49 o                         
   0  17   6        829.84        795.13        12.04 o                         
   1  17   6         76.43         89.34         5.79 o                         
   2  17   6        130.46        129.10         6.82 o                         
   3  17   6         66.71         86.78        11.62 o                         
  -3  18   6         38.10         32.24         6.35 o                         
  -2  18   6        117.44        130.27         5.57 o                         
  -1  18   6        318.10        303.56         7.56 o                         
   0  18   6         86.06         82.81         4.01 o                         
   1  18   6        782.69        796.59        21.62 o                         
   2  18   6        137.79        126.99         8.68 o                         
   3  18   6         67.33         58.65        10.83 o                         
  -3  19   6         95.33        111.03         7.54 o                         
  -2  19   6         62.44         71.06         5.30 o                         
  -1  19   6          0.78          6.38         3.19 o                         
   0  19   6        482.97        457.07         9.14 o                         
   1  19   6        101.75        107.20         6.71 o                         
   2  19   6         26.89         30.43         4.56 o                         
   3  19   6          4.98         16.40         6.08 o                         
  -3  20   6        187.17        170.38        19.25 o                         
  -2  20   6          0.34          8.57         4.30 o                         
  -1  20   6          4.63         10.28         4.05 o                         
   0  20   6        987.27        998.46        15.60 o                         
   1  20   6          3.65         11.83         6.67 o                         
   2  20   6        170.11        136.86        10.60 o                         
   3  20   6          0.00         -1.37        13.57 o                         
  -3  21   6         13.78         46.21         7.89 o                         
  -2  21   6        329.66        292.86         9.55 o                         
  -1  21   6         14.07         22.13         4.75 o                         
   0  21   6         87.22         83.32         4.35 o                         
   1  21   6         64.24         82.97         7.69 o                         
   2  21   6        106.03         95.34        11.15 o                         
  -3  22   6          3.02         18.91        10.66 o                         
  -2  22   6         40.24         46.59         7.85 o                         
  -1  22   6        199.00        181.29         6.94 o                         
   0  22   6        115.97        120.23         5.22 o                         
   1  22   6         82.50         93.51         7.78 o                         
   2  22   6          9.04         12.64         7.73 o                         
  -2  23   6         55.26         51.43         5.59 o                         
  -1  23   6          4.08          7.30         4.04 o                         
   0  23   6         29.62         40.71         3.74 o                         
   1  23   6        267.96        260.46         9.98 o                         
   2  23   6          9.75         18.25         9.65 o                         
  -2  24   6         71.83         75.38         9.71 o                         
  -1  24   6         27.46         29.90         5.42 o                         
   0  24   6          0.18          0.93         3.37 o                         
   1  24   6        150.85        156.87         8.74 o                         
   2  24   6        129.67        118.68         9.66 o                         
  -2  25   6         91.94        125.99         8.43 o                         
  -1  25   6          4.84          2.99         5.52 o                         
   0  25   6        177.17        176.04         6.69 o                         
   1  25   6          5.26         13.43         4.95 o                         
   2  25   6          2.83         -4.07         6.30 o                         
  -2  26   6          7.85          4.39         9.19 o                         
  -1  26   6          2.41         11.44         4.95 o                         
   0  26   6        182.47        191.86         8.19 o                         
   1  26   6        125.99        130.77         8.02 o                         
   2  26   6         67.16         50.45        16.43 o                         
  -2  27   6         35.79         33.00         8.02 o                         
  -1  27   6         24.30         23.49         6.01 o                         
   0  27   6         89.67        106.74         6.75 o                         
   1  27   6          4.25         -0.58         4.60 o                         
  -1  28   6          6.52         17.63        13.31 o                         
   0  28   6         50.24         52.28         7.43 o                         
   1  28   6         39.49         10.74        11.19 o                         
  -1  29   6        243.96        266.38        10.19 o                         
   0  29   6         20.10         28.46        18.01 o                         
   1  29   6          0.95         11.07        13.48 o                         
  -1  30   6          0.12          3.38         6.44 o                         
   0  30   6         66.49         51.61         8.73 o                         
   0  31   6        108.78        145.38        10.90 o                         
  -3   0   7          0.58         11.80         4.60 o                         
  -1   0   7        689.16        655.33        13.92 o                         
   3   0   7         28.04         45.63         8.40 o                         
  -4   1   7          0.02          9.26         7.42 o                         
  -3   1   7          3.48         31.48         6.67 o                         
  -2   1   7        104.05        104.14         4.00 o                         
  -1   1   7        223.52        253.96        13.62 o                         
   0   1   7         31.14         26.01         2.28 o                         
   3   1   7         77.47         85.67         7.65 o                         
  -4   2   7          0.06          7.41        13.72 o                         
  -3   2   7        242.03        242.81         8.89 o                         
  -2   2   7         24.94         31.81         2.54 o                         
  -1   2   7          5.23         19.17         3.32 o                         
   0   2   7         55.96         62.72         2.96 o                         
   2   2   7         24.38         46.36         6.45 o                         
   3   2   7          9.53         23.00         8.70 o                         
  -4   3   7         55.30         63.25         6.69 o                         
  -3   3   7        106.54        128.05         5.50 o                         
  -2   3   7         15.74         26.70         3.93 o                         
  -1   3   7         55.35         52.05         3.40 o                         
   0   3   7         23.43         28.29         3.05 o                         
   1   3   7         43.81         63.14        14.60 o                         
   2   3   7         85.71         79.44         9.25 o                         
   3   3   7        336.19        278.10        13.93 o                         
  -4   4   7         60.47         72.37         9.55 o                         
  -3   4   7        143.39        165.42         5.91 o                         
  -2   4   7        219.17        194.67         6.40 o                         
  -1   4   7        270.80        222.31         6.05 o                         
   0   4   7        365.65        325.78         6.55 o                         
   1   4   7        169.75        184.19        17.64 o                         
   2   4   7         52.62         74.21         8.64 o                         
   3   4   7          0.01         23.97        10.89 o                         
  -4   5   7          0.01         19.32        10.68 o                         
  -3   5   7        347.41        316.77         8.55 o                         
  -2   5   7          6.29         44.40        11.56 o                         
  -1   5   7         97.17        115.59         4.33 o                         
   0   5   7         17.86         18.91         2.83 o                         
   1   5   7        236.28        246.24         7.11 o                         
   2   5   7        165.51        159.75        12.05 o                         
   3   5   7         36.21         43.99         6.81 o                         
  -3   6   7          2.72         25.85         6.66 o                         
  -2   6   7        982.08        986.26        22.55 o                         
  -1   6   7        412.26        412.30         8.08 o                         
   0   6   7         26.46         32.27         2.58 o                         
   1   6   7        225.53        212.31        13.65 o                         
   2   6   7         57.86         66.67         9.61 o                         
   3   6   7          0.10         10.18         5.37 o                         
  -3   7   7         19.01         41.84         5.61 o                         
  -2   7   7       1387.99       1346.05        31.96 o                         
  -1   7   7        252.90        237.28         6.28 o                         
   0   7   7         37.17         46.67         3.13 o                         
   1   7   7         83.65         84.63         5.14 o                         
   2   7   7        193.40        176.42        12.53 o                         
   3   7   7         76.07         80.67         8.76 o                         
  -3   8   7        433.35        403.21         8.77 o                         
  -2   8   7         35.84         87.46         7.51 o                         
  -1   8   7        121.47        123.28         4.55 o                         
   0   8   7        364.72        345.46         7.63 o                         
   1   8   7         49.63         53.44         4.56 o                         
   2   8   7         17.83         23.85         6.45 o                         
   3   8   7          0.07         -1.11         5.38 o                         
  -3   9   7         46.78         69.08         7.21 o                         
  -2   9   7        318.73        292.42         8.02 o                         
  -1   9   7         34.07         38.30         2.80 o                         
   0   9   7          8.73         10.85         2.27 o                         
   1   9   7          4.40          3.11         3.45 o                         
   2   9   7        310.75        276.91        15.33 o                         
   3   9   7          9.68         11.23         5.42 o                         
  -3  10   7         38.73         49.94         3.98 o                         
  -2  10   7        103.83         99.23         4.31 o                         
  -1  10   7         80.90         76.02         3.78 o                         
   0  10   7        387.21        336.53         7.81 o                         
   1  10   7         49.65         50.99         3.78 o                         
   2  10   7        199.27        219.64        11.18 o                         
   3  10   7          3.08          2.05         9.13 o                         
  -3  11   7         44.30         56.35         4.54 o                         
  -2  11   7         72.74         70.73         3.69 o                         
  -1  11   7        165.80        157.77         4.89 o                         
   0  11   7          1.47          3.58         2.32 o                         
   1  11   7          6.96          9.88         3.04 o                         
   2  11   7        373.42        364.27        15.55 o                         
   3  11   7         17.62         19.56         5.80 o                         
  -3  12   7          0.06         -0.42         4.65 o                         
  -2  12   7          1.48          2.98         2.99 o                         
  -1  12   7         86.15         86.57         4.26 o                         
   0  12   7        305.28        285.87         7.69 o                         
   1  12   7          4.70         -1.96         3.08 o                         
   2  12   7          2.20         14.10         4.97 o                         
   3  12   7         33.05         29.82         6.44 o                         
  -3  13   7         20.34         35.51         6.26 o                         
  -2  13   7          7.61         14.26         4.08 o                         
  -1  13   7        176.26        156.28         5.19 o                         
   0  13   7         72.41         86.44         4.24 o                         
   1  13   7        184.83        169.32         7.39 o                         
   2  13   7         75.18         77.50         4.37 o                         
   3  13   7         11.44          4.10        14.36 o                         
  -3  14   7         62.35         66.40         5.50 o                         
  -2  14   7          3.92         17.52         4.24 o                         
  -1  14   7         14.96         20.78         3.92 o                         
   0  14   7        640.27        580.91        13.10 o                         
   1  14   7         38.70         40.79         4.21 o                         
   2  14   7          9.09         15.90         3.12 o                         
   3  14   7        130.37        128.08        17.22 o                         
  -3  15   7          0.10          5.39        11.09 o                         
  -2  15   7         60.36         58.31         4.21 o                         
  -1  15   7         25.28         25.87         3.08 o                         
   0  15   7         40.22         31.87         3.17 o                         
   1  15   7         27.72         34.03         4.26 o                         
   2  15   7          0.63          7.69         3.21 o                         
   3  15   7         13.45          2.43         8.88 o                         
  -3  16   7         19.44         32.63         6.52 o                         
  -2  16   7        212.18        196.96         7.24 o                         
  -1  16   7         54.04         56.20         3.97 o                         
   0  16   7        793.66        745.05        12.81 o                         
   1  16   7         22.65         20.34         3.88 o                         
   2  16   7        244.92        242.94         7.81 o                         
   3  16   7          9.26         -5.11         9.61 o                         
  -3  17   7          2.15          5.60         5.57 o                         
  -2  17   7        328.20        299.63         8.84 o                         
  -1  17   7         34.80         56.03         4.58 o                         
   0  17   7          0.05          1.65         2.75 o                         
   1  17   7          4.43         14.72         4.18 o                         
   2  17   7         86.23        113.62         6.83 o                         
  -3  18   7         21.12         33.71         9.89 o                         
  -2  18   7          1.07         15.48         4.50 o                         
  -1  18   7        569.63        502.68        10.01 o                         
   0  18   7         75.23         79.39         4.61 o                         
   1  18   7        248.62        254.38         9.86 o                         
   2  18   7         14.60         20.24         4.56 o                         
  -3  19   7         40.43         56.64         7.08 o                         
  -2  19   7         16.49         26.63         6.54 o                         
  -1  19   7        123.10        120.57         5.16 o                         
   0  19   7          0.16          0.49         2.95 o                         
   1  19   7         17.88         29.22         5.88 o                         
   2  19   7         96.21         90.96         7.04 o                         
  -3  20   7         41.99         53.88        12.08 o                         
  -2  20   7          0.01         17.03         5.55 o                         
  -1  20   7        142.83        156.95         5.86 o                         
   0  20   7          0.71          2.44         3.59 o                         
   1  20   7        457.57        463.95        24.66 o                         
   2  20   7         46.47         47.05         5.31 o                         
  -2  21   7         14.77         16.18         4.93 o                         
  -1  21   7         14.71         22.74         4.63 o                         
   0  21   7         64.26         63.36         4.47 o                         
   1  21   7         30.48         43.81         5.13 o                         
   2  21   7        171.25        157.20        15.02 o                         
  -2  22   7          0.48         -1.07         7.96 o                         
  -1  22   7          0.06          2.88         3.73 o                         
   0  22   7         32.22         32.75         3.79 o                         
   1  22   7        244.90        273.28        15.16 o                         
   2  22   7         35.04         28.13         7.39 o                         
  -2  23   7         17.39         40.35         8.50 o                         
  -1  23   7        158.13        164.26         7.44 o                         
   0  23   7          0.61          2.74         3.96 o                         
   1  23   7        429.58        435.46        14.54 o                         
   2  23   7         29.05         33.18        19.41 o                         
  -2  24   7          3.45         13.87         8.10 o                         
  -1  24   7         21.62         20.47         4.56 o                         
   0  24   7         56.33         65.78         5.84 o                         
   1  24   7          2.19         20.39         5.94 o                         
   2  24   7         58.86         53.90         8.76 o                         
  -2  25   7         27.53         37.39         9.26 o                         
  -1  25   7         16.43         31.37         5.14 o                         
   0  25   7         32.88         33.43         4.57 o                         
   1  25   7          0.00         -1.50        11.32 o                         
  -1  26   7         60.90         67.29        11.05 o                         
   0  26   7          3.57          2.71         5.15 o                         
   1  26   7          7.57         18.15         6.75 o                         
  -1  27   7         94.02        106.88         7.21 o                         
   0  27   7         38.86         51.64         8.35 o                         
   1  27   7         35.64         52.63         8.20 o                         
  -1  28   7          2.39         -2.65        11.56 o                         
   0  28   7         32.13         45.77         8.38 o                         
   0  29   7         63.42         79.32        10.00 o                         
  -2   0   8         91.29         75.73         6.45 o                         
   0   0   8         34.96         43.19         4.43 o                         
  -3   1   8          4.32         13.92         5.37 o                         
  -2   1   8          8.49         28.81         3.85 o                         
  -1   1   8         43.16         76.18        11.29 o                         
   0   1   8         47.98         84.04         9.58 o                         
   3   1   8         17.03          9.40         5.98 o                         
  -3   2   8         31.50         35.28         4.18 o                         
  -2   2   8        249.62        219.30         7.90 o                         
  -1   2   8        498.44        522.47        15.50 o                         
   0   2   8        658.29        621.71         9.79 o                         
   3   2   8          9.72          2.79         9.79 o                         
  -3   3   8         13.22         20.51         4.16 o                         
  -2   3   8         48.86         67.29         5.01 o                         
  -1   3   8        800.95        843.28        16.20 o                         
   0   3   8        225.52        262.26         6.29 o                         
   2   3   8        203.80        206.95        13.38 o                         
   3   3   8          5.46         -5.96         5.96 o                         
  -3   4   8         18.43         23.70         5.69 o                         
  -2   4   8          6.63         22.02         5.98 o                         
  -1   4   8       1144.21       1177.99        15.72 o                         
   0   4   8        587.42        576.76        10.97 o                         
   1   4   8         58.07         63.58        16.79 o                         
   2   4   8         17.89         34.68         6.69 o                         
   3   4   8         15.03         19.59         5.94 o                         
  -3   5   8          5.06         16.95         4.10 o                         
  -2   5   8       1374.79       1267.69        23.15 o                         
  -1   5   8        214.46        232.60        12.27 o                         
   0   5   8        436.62        409.57         8.58 o                         
   1   5   8         65.79         73.95        17.20 o                         
   2   5   8        109.94        109.38        11.32 o                         
   3   5   8          5.60         -2.42         6.51 o                         
  -3   6   8         51.18         51.05         5.07 o                         
  -2   6   8          1.77         62.18        22.95 o                         
  -1   6   8         97.76        131.10         5.14 o                         
   0   6   8          9.69          9.31         4.04 o                         
   1   6   8         74.95         92.43        19.47 o                         
   2   6   8         17.24         19.71         6.94 o                         
   3   6   8         33.98         28.78         6.94 o                         
  -3   7   8         90.81         92.88         5.20 o                         
  -2   7   8          6.31         10.61         3.42 o                         
  -1   7   8        680.62        618.31        11.12 o                         
   0   7   8         22.19         20.54         3.58 o                         
   1   7   8        130.79        126.71        12.57 o                         
   2   7   8        100.16         83.34        11.44 o                         
   3   7   8         77.28         82.69        18.68 o                         
  -3   8   8          4.42         15.11         5.29 o                         
  -2   8   8         14.68         17.90         3.17 o                         
  -1   8   8        316.09        294.54         9.68 o                         
   0   8   8          0.62          4.80         3.73 o                         
   1   8   8          3.10         -1.49         3.45 o                         
   2   8   8          0.45         -1.46         6.57 o                         
   3   8   8         39.27         44.67         6.92 o                         
  -3   9   8         78.81         95.64         8.33 o                         
  -2   9   8         47.38         42.52         4.29 o                         
  -1   9   8         55.00         64.95         5.70 o                         
   0   9   8        215.79        186.24         9.10 o                         
   1   9   8         29.76         26.76         4.08 o                         
   2   9   8         30.63         29.08         7.42 o                         
   3   9   8         55.79         63.56         7.30 o                         
  -3  10   8          0.77         14.28         4.81 o                         
  -2  10   8        220.84        199.36         5.89 o                         
  -1  10   8         31.65         38.71         3.97 o                         
   0  10   8         77.99         77.67         4.67 o                         
   1  10   8         20.41         24.82         7.28 o                         
   2  10   8          9.35         13.75         7.06 o                         
   3  10   8         49.61         57.66         8.27 o                         
  -3  11   8         72.56         96.70         6.93 o                         
  -2  11   8          0.69          3.75         4.02 o                         
  -1  11   8         32.55         35.77         4.28 o                         
   0  11   8        158.83        139.30         7.43 o                         
   1  11   8        175.50        162.56         7.04 o                         
   2  11   8          8.69          2.43         6.81 o                         
   3  11   8         46.22         46.27         7.09 o                         
  -3  12   8         61.77         65.73         5.50 o                         
  -2  12   8         10.32         20.83         5.79 o                         
  -1  12   8         15.50         19.54         3.68 o                         
   0  12   8        102.11         82.77         6.72 o                         
   1  12   8          3.55         22.95         5.57 o                         
   2  12   8          1.28         10.10         7.54 o                         
  -3  13   8         30.61         43.78         9.82 o                         
  -2  13   8         86.55         88.07         4.85 o                         
  -1  13   8        192.28        186.29         8.26 o                         
   0  13   8          7.93          2.62         3.03 o                         
   1  13   8        513.20        478.65        13.86 o                         
   2  13   8          0.38          7.85         4.02 o                         
  -3  14   8         16.89         39.49         8.31 o                         
  -2  14   8          2.85         12.20         7.69 o                         
  -1  14   8        420.91        362.68        11.02 o                         
   0  14   8          1.02          2.40         3.07 o                         
   1  14   8        171.53        177.79         7.97 o                         
   2  14   8          9.34          1.10         7.54 o                         
  -3  15   8         49.07         67.88        12.26 o                         
  -2  15   8          4.67          7.63         4.57 o                         
  -1  15   8         36.02         44.39         4.08 o                         
   0  15   8        100.15         98.68         7.88 o                         
   1  15   8         81.13         94.01         8.17 o                         
   2  15   8         40.33         52.92         5.49 o                         
  -3  16   8          0.29         18.92        11.66 o                         
  -2  16   8          0.59          5.56         4.32 o                         
  -1  16   8          7.67          8.33         3.81 o                         
   0  16   8        405.46        350.67         9.70 o                         
   1  16   8        119.98        125.93        10.61 o                         
   2  16   8          0.07         10.80         4.49 o                         
  -2  17   8         64.28         69.54         6.44 o                         
  -1  17   8          2.07          4.63         3.83 o                         
   0  17   8         50.52         58.98         4.86 o                         
   1  17   8         61.87         80.63         6.61 o                         
   2  17   8         40.51         61.80         4.63 o                         
  -2  18   8          0.17         13.81         6.60 o                         
  -1  18   8          0.03         -1.28         6.03 o                         
   0  18   8         93.54         85.15         4.59 o                         
   1  18   8          0.19          7.69         8.61 o                         
   2  18   8         38.37         30.93         6.25 o                         
  -2  19   8         40.76         46.42         5.23 o                         
  -1  19   8          1.21          4.28         3.87 o                         
   0  19   8          2.00          0.37         3.73 o                         
   1  19   8         42.10         55.91         8.07 o                         
   2  19   8         47.68         68.89         8.57 o                         
  -2  20   8          0.17          5.88         8.22 o                         
  -1  20   8         25.96         21.48         5.81 o                         
   0  20   8        171.90        174.97         7.43 o                         
   1  20   8         34.24         36.45         7.12 o                         
   2  20   8          1.03         10.13         5.72 o                         
  -2  21   8        109.68        122.85         7.48 o                         
  -1  21   8          9.75          6.06         4.22 o                         
   0  21   8          9.28          8.54         3.65 o                         
   1  21   8          0.04         -5.01        12.23 o                         
   2  21   8        167.61        157.77        10.61 o                         
  -2  22   8         13.06          7.28         7.04 o                         
  -1  22   8          2.89          1.35         5.56 o                         
   0  22   8         36.68         41.54         4.65 o                         
   1  22   8          9.34          1.86         7.06 o                         
  -2  23   8         75.24         92.20         6.78 o                         
  -1  23   8         48.73         41.78         7.15 o                         
   0  23   8         54.20         55.65         4.48 o                         
   1  23   8         17.43         37.04         9.67 o                         
  -1  24   8         24.09         29.04         6.39 o                         
   0  24   8         37.64         39.54         4.27 o                         
   1  24   8         21.24         29.73         9.31 o                         
  -1  25   8          0.62          5.28         5.79 o                         
   0  25   8         53.41         62.08         8.18 o                         
   1  25   8         37.50         37.72         7.41 o                         
  -1  26   8          4.79         16.50         6.21 o                         
   0  26   8         26.42         27.47         6.56 o                         
  -3   0   9         43.11         39.52         9.06 o                         
  -1   0   9        213.11        282.15        13.35 o                         
  -3   1   9         43.52         49.35         8.86 o                         
  -2   1   9         11.69         18.53         4.30 o                         
  -1   1   9        311.16        300.53         8.77 o                         
   0   1   9       1587.69       1558.85        25.21 o                         
  -3   2   9          0.31         17.45         5.50 o                         
  -2   2   9          1.89         10.42         4.38 o                         
  -1   2   9        142.18        202.23         7.14 o                         
   0   2   9        135.63        190.60        21.14 o                         
  -3   3   9         44.31         46.79        11.38 o                         
  -2   3   9          0.13         -2.95         3.64 o                         
  -1   3   9        351.04        331.06        10.39 o                         
   0   3   9        306.53        262.91         8.13 o                         
   2   3   9         39.19         35.77         7.30 o                         
  -3   4   9         13.44         55.78        15.62 o                         
  -2   4   9         12.89         10.16         5.09 o                         
  -1   4   9         60.04         68.04         9.98 o                         
   0   4   9         16.36         10.59         8.89 o                         
   2   4   9          4.79         14.36         7.54 o                         
  -3   5   9        104.52        151.87        16.03 o                         
  -2   5   9          6.18         19.32         4.07 o                         
  -1   5   9          0.03          6.54         5.05 o                         
   0   5   9          0.32          2.08         3.13 o                         
   2   5   9         17.03         27.86         8.03 o                         
  -3   6   9          2.35         27.65         6.52 o                         
  -2   6   9         66.72         77.16         5.50 o                         
  -1   6   9         30.01         24.59         6.49 o                         
   0   6   9        151.09        137.32         7.54 o                         
   1   6   9         26.36         26.40         4.26 o                         
   2   6   9          6.10          7.30         7.79 o                         
  -3   7   9          0.04         -5.28         5.28 o                         
  -2   7   9         14.81         29.97         4.72 o                         
  -1   7   9        312.94        308.95        13.26 o                         
   0   7   9          6.47         13.91         2.92 o                         
   1   7   9         12.05         24.70         5.48 o                         
   2   7   9          5.25          9.86         8.64 o                         
  -3   8   9          3.51         10.53         6.01 o                         
  -2   8   9         32.78         52.96         4.80 o                         
  -1   8   9        174.63        176.82        13.34 o                         
   0   8   9        163.77        155.49         6.01 o                         
   1   8   9         79.89         59.50         7.54 o                         
   2   8   9         31.37         46.12         8.76 o                         
  -3   9   9         14.20         21.60         5.43 o                         
  -2   9   9        170.48        138.86         6.66 o                         
  -1   9   9         17.13         11.10         6.55 o                         
   0   9   9        111.34         98.87         8.48 o                         
   1   9   9        152.46        124.01         6.78 o                         
   2   9   9          1.88         -3.16         8.64 o                         
  -3  10   9          6.61          8.76         7.84 o                         
  -2  10   9         66.96         60.01         5.40 o                         
  -1  10   9         25.08         27.87         4.51 o                         
   0  10   9         38.59         71.38         4.45 o                         
   1  10   9          0.99          2.37         3.83 o                         
   2  10   9        181.85        170.82        14.36 o                         
  -3  11   9          8.50         16.26         8.47 o                         
  -2  11   9         71.87        100.51         6.85 o                         
  -1  11   9         49.49         45.58         4.68 o                         
   0  11   9        542.44        459.22        10.94 o                         
   1  11   9         81.56         73.64         4.53 o                         
   2  11   9        128.27        117.89        14.11 o                         
  -3  12   9          0.17         17.41        11.17 o                         
  -2  12   9         65.96         83.97         5.57 o                         
  -1  12   9        143.87        123.69         6.92 o                         
   0  12   9         79.61         64.41         5.54 o                         
   1  12   9          3.72          7.50         6.90 o                         
   2  12   9         10.13         16.79         8.15 o                         
  -2  13   9         48.03         65.19         5.04 o                         
  -1  13   9         88.08         78.77         6.79 o                         
   0  13   9          1.27         -3.13         3.13 o                         
   1  13   9        180.26        172.06        10.00 o                         
   2  13   9         95.63        129.57        15.45 o                         
  -2  14   9         28.49         54.51         7.94 o                         
  -1  14   9          0.25          8.31         5.91 o                         
   0  14   9          7.99         -2.09         3.25 o                         
   1  14   9          1.63         -4.40         4.70 o                         
   2  14   9          0.32         -2.19         9.37 o                         
  -2  15   9         87.90         84.18         9.98 o                         
  -1  15   9         21.04         20.57         4.71 o                         
   0  15   9          4.18         -3.36         3.36 o                         
   1  15   9         28.88         25.73         5.27 o                         
   2  15   9         32.60         51.69         5.97 o                         
  -2  16   9          1.67          9.70         7.34 o                         
  -1  16   9         86.49        100.17         8.36 o                         
   0  16   9          7.00          4.36         3.18 o                         
   1  16   9         13.32         17.35         5.54 o                         
   2  16   9          7.55         16.06         4.85 o                         
  -2  17   9         18.51         34.99         6.21 o                         
  -1  17   9          5.82          5.14         6.19 o                         
   0  17   9         16.34         14.14         4.43 o                         
   1  17   9         90.23        109.12         8.05 o                         
   2  17   9          6.30         17.52        11.07 o                         
  -2  18   9         19.52         38.18         8.13 o                         
  -1  18   9         37.31         45.79         8.30 o                         
   0  18   9         20.37         15.67         3.54 o                         
   1  18   9         14.09         29.84         5.85 o                         
  -2  19   9          1.26         16.50         9.64 o                         
  -1  19   9          3.80         10.38         6.92 o                         
   0  19   9         19.26         18.22         4.88 o                         
   1  19   9         98.54        117.45         9.09 o                         
  -2  20   9          2.35         10.91         8.48 o                         
  -1  20   9         90.37         93.99        12.52 o                         
   0  20   9          0.89          2.03         6.02 o                         
   1  20   9         10.95         14.74         9.49 o                         
  -1  21   9          1.89          3.14         5.25 o                         
   0  21   9          0.27          0.83         4.48 o                         
   1  21   9         50.05         50.63         7.59 o                         
  -1  22   9         64.01         78.34         8.05 o                         
   0  22   9          0.66         -3.13         4.39 o                         
   1  22   9         22.46         41.53        10.40 o                         
  -1  23   9         30.27         26.33         8.70 o                         
   0  23   9          0.91         -7.10         7.10 o                         
  -2   0  10         69.28         92.64        11.37 o                         
   0   0  10        300.84        319.36        15.83 o                         
  -2   1  10          2.87         30.34         8.61 o                         
  -1   1  10          0.51         -3.44         6.71 o                         
   0   1  10        160.23        182.14        11.07 o                         
  -2   2  10         89.82        147.72         7.41 o                         
  -1   2  10         11.33         10.84         8.65 o                         
   0   2  10          3.62         22.35         4.97 o                         
  -2   3  10        149.33        163.06         9.74 o                         
  -1   3  10         14.88          8.78         5.30 o                         
   0   3  10        179.91        169.96         9.63 o                         
   2   3  10          5.93         44.53         8.64 o                         
  -2   4  10         14.05         44.26         6.29 o                         
  -1   4  10         18.57         10.15         5.16 o                         
   0   4  10         15.97         26.15         5.54 o                         
   2   4  10         46.64        102.68        12.78 o                         
  -2   5  10          0.05          8.90         5.60 o                         
  -1   5  10          2.25         -0.21         6.51 o                         
   0   5  10         14.52         26.70         5.16 o                         
   2   5  10        229.26        233.84        17.64 o                         
  -2   6  10         77.56         99.34         8.96 o                         
  -1   6  10         26.96         20.84         7.21 o                         
   0   6  10        230.98        209.44        13.34 o                         
   2   6  10          0.11         27.50        10.22 o                         
  -2   7  10          0.09         14.96         5.10 o                         
  -1   7  10          0.14          4.31         8.62 o                         
   0   7  10          3.23         17.56         5.22 o                         
   1   7  10         23.72         11.68         6.81 o                         
   2   7  10         19.96          9.25         9.86 o                         
  -2   8  10         57.96         62.84         5.36 o                         
  -1   8  10        153.37        170.66        11.11 o                         
   0   8  10          1.27          2.83         5.95 o                         
   2   8  10         32.13         51.10         9.98 o                         
  -2   9  10          0.00          4.88        12.00 o                         
  -1   9  10         23.32         33.09         7.01 o                         
   0   9  10          6.33         17.76         3.44 o                         
   1   9  10         91.72         96.23        11.07 o                         
   2   9  10         31.68         23.97        10.59 o                         
  -2  10  10          0.07          2.74        20.26 o                         
  -1  10  10        118.82        118.69         8.49 o                         
   0  10  10         99.59        100.24         5.47 o                         
   1  10  10         44.87         41.45         8.03 o                         
   2  10  10         28.68         21.54         9.86 o                         
  -2  11  10          0.24         -8.07        13.20 o                         
  -1  11  10          2.64         20.36         7.58 o                         
   0  11  10         14.12          8.86         4.59 o                         
   1  11  10         32.09         31.55         4.94 o                         
   2  11  10          1.04         -1.95        10.22 o                         
  -2  12  10         10.61          8.11        10.59 o                         
  -1  12  10        219.62        193.51        14.88 o                         
   0  12  10         16.85          7.60         4.89 o                         
   1  12  10         27.01         29.22         5.96 o                         
  -2  13  10          1.70         27.85        14.30 o                         
  -1  13  10          0.09         39.79        12.56 o                         
   0  13  10         13.45          3.18         6.32 o                         
   1  13  10        158.00        172.97         8.07 o                         
  -2  14  10         15.98         21.23         7.05 o                         
  -1  14  10        133.09        113.28        19.23 o                         
   0  14  10         97.97         73.20         9.58 o                         
   1  14  10         51.72         51.04         5.14 o                         
  -2  15  10          0.29         -3.09         8.14 o                         
  -1  15  10          5.01          5.44        17.60 o                         
   0  15  10         86.47         55.27         7.29 o                         
   1  15  10         14.48         15.01        12.17 o                         
  -1  16  10         56.14         65.90         6.84 o                         
   0  16  10         11.88          8.57         5.01 o                         
   1  16  10          9.41          6.53         6.65 o                         
  -1  17  10          2.10         -2.17         9.37 o                         
   0  17  10          9.72          9.36         7.83 o                         
   1  17  10          0.01         -8.58        14.18 o                         
  -1  18  10         19.47         30.19         8.94 o                         
   0  18  10         43.17         29.24         4.88 o                         
  -1  19  10          0.02         -0.71         6.70 o                         
   0  19  10         52.25         54.01         5.52 o                         
   0  20  10         54.83         48.17         9.14 o                         
  -1   0  11        349.65        319.11        80.23 o                         
  -2   1  11         13.56         52.75         9.42 o                         
  -1   1  11          9.53         21.71        23.04 o                         
   0   1  11         20.97         21.13         4.58 o                         
  -2   2  11         13.70         37.11        10.71 o                         
  -1   2  11         24.89         25.32         6.13 o                         
   0   2  11          1.25          0.25         5.51 o                         
  -2   3  11          1.09         11.80         8.82 o                         
  -1   3  11         76.46         75.84         7.81 o                         
   0   3  11          4.04          9.44         3.78 o                         
  -2   4  11         71.83         99.59        14.31 o                         
  -1   4  11         14.44         29.89         6.11 o                         
   0   4  11          7.84         13.42         4.68 o                         
  -2   5  11          1.60         25.51         6.32 o                         
  -1   5  11         20.76         39.94         6.17 o                         
   0   5  11          9.62         14.75         5.61 o                         
  -2   6  11         42.47         52.65         6.97 o                         
  -1   6  11         43.26         53.41         8.43 o                         
   0   6  11          1.67          7.76         4.13 o                         
  -2   7  11          7.11         24.29         9.05 o                         
  -1   7  11         20.53         50.58        11.44 o                         
   0   7  11         61.35         49.00         5.15 o                         
  -2   8  11         43.66         64.71        32.30 o                         
  -1   8  11          6.48         19.14        26.71 o                         
   0   8  11          3.57         14.38         4.19 o                         
  -1   9  11         58.05         57.22        26.40 o                         
   0   9  11        104.54        109.67         7.30 o                         
  -1  10  11         15.20         11.44        11.56 o                         
   0  10  11         25.06         10.59         8.64 o                         
   1  10  11          0.14          4.38         9.13 o                         
  -1  11  11          3.21         -9.99        15.94 o                         
   0  11  11        176.29        172.30        27.92 o                         
   1  11  11          4.53         -0.61         7.60 o                         
  -1  12  11          0.21         25.07        10.10 o                         
   0  12  11          8.66          9.04         8.82 o                         
  -1  13  11         38.96         52.12        11.07 o                         
   0  13  11         82.34         85.91         6.74 o                         
  -1  14  11         23.85         29.66         9.73 o                         
   0  14  11         15.04          2.92        10.22 o                         
   0  15  11         53.02         53.78         8.40 o                         
   0   0  12          9.15         23.00         7.67 o                         
  -1   1  12         13.16         -8.70         8.70 o                         
   0   1  12         38.46         45.41        11.01 o                         
  -1   2  12          0.73          7.75        11.80 o                         
   0   2  12          3.19         95.38        12.53 o                         
   0   3  12        118.40        175.67        10.31 o                         
   0   4  12          8.59         51.33         8.88 o                         
   0   5  12         47.81        126.65        13.14 o                         
                                                                                
